# Supplementary material for: The ISOTILT software for discovering cooperative rigid-unit rotations in networks of interconnected rigid units
Source: J Appl Crystallogr. 2021 Nov 2;54(Pt 6):1847–56. doi: 10.1107/S1600576721009353 (PMC8662972; doi:10.1107/S1600576721009353)
Supplement: Supplementary file 1 [file j-54-01847-sup1.zip]

Archive with 13 entries (13 files):
- iu5016sup1.pdf
- SI_CAZO-results-rums.txt
- SI_CAZO-results-svals.txt
- SI_CAZO-sg57_parent.cif
- SI_HTB-results-rums.txt
- SI_HTB-results-svals.txt
- SI_HTB-sg191_parent.cif
- SI_TTB-results-rums.txt
- SI_TTB-results-svals.txt
- SI_TTB-sg127_parent.cif
- SI_TTB-sg87-R1(a,a,-a,a).cif
- SI_TTB-sg87-R1(a,a,-a,a)-RA.cif
- SI_TTB-sg87-R1(a,a,-a,a).isoviz
