# Supplementary material for: The ISOTILT software for discovering cooperative rigid-unit rotations in networks of interconnected rigid units
Source: J Appl Crystallogr. 2021 Nov 2;54(Pt 6):1847–56. doi: 10.1107/S1600576721009353 (PMC8662972; doi:10.1107/S1600576721009353)
Supplement: Supplementary file 1 [file j-54-01847-sup1.zip › SI_CAZO-results-rums.txt]

ISOTILT: RUM search results

Ca3Al4ZnO10 2x2x2 P1
Pivot atoms: Al
Shared atoms: O
Maximum pivot-to-shared atom distance: 2.500
Consider pivot-atom displacements.
RUM-detection tolerance: 1.00E+00
Blocks to be included:1-40
Number of decimal places in output: 6
Maximum displacement of shared atoms: 0.500


RUM details
Mode     Label                                               Coefficient

Block    6 ferroelectric                     RMS deviance = [0.000000   0.000030   0.000058   0.249095   0.366500   0.558643   0.705011   0.647773   0.826022   0.807869   0.884724   0.874089   0.646716   0.747135   0.800877   0.921788]
ar[16]   Pbcm[0,0,0]GM2-(a)[Al1:e:rot]A_1(a)                -0.000000  +0.271738  -0.092280  -0.410324  -0.092576  -0.358476  -0.034266  +0.149759  -0.253997  +0.608173  -0.280205  +0.261631  -0.055221  -0.057617  +0.017385  -0.023973
ar[17]   Pbcm[0,0,0]GM2-(a)[Al1:e:rot]A_2(a)                +0.000000  -0.020457  +0.076084  +0.124902  +0.260665  -0.286860  -0.038645  +0.220106  +0.083348  -0.003748  -0.031633  +0.019425  +0.349089  +0.093763  +0.204331  +0.772834
ar[18]   Pbcm[0,0,0]GM2-(a)[Al1:e:rot]A_3(a)                +0.000000  -0.106063  +0.394472  +0.037782  +0.296847  +0.112843  +0.260086  +0.486576  +0.173749  +0.163110  +0.060818  +0.155172  +0.063422  -0.270212  -0.501833  -0.114101
ar[201]  Pbcm[0,0,0]GM2-(a)[Al2:d:rot]A''_1(a)              -0.000000  -0.051563  -0.457654  -0.077883  -0.188666  -0.001410  +0.318241  +0.084716  +0.302051  -0.310180  -0.068232  +0.661576  +0.075634  +0.024411  -0.029526  +0.028354
ar[202]  Pbcm[0,0,0]GM2-(a)[Al2:d:rot]A''_2(a)              -0.000000  +0.000000  +0.000000  +0.063891  +0.079172  -0.159880  -0.076591  +0.050689  +0.100873  -0.121493  -0.027669  +0.043018  -0.898432  -0.107201  -0.097185  +0.316200
ar[297]  Pbcm[0,0,0]GM2-(a)[Al3:d:rot]A''_1(a)              +0.000000  -0.128131  +0.486457  -0.182962  -0.124248  +0.015525  -0.334417  +0.009311  -0.311597  -0.467049  -0.417285  +0.299969  +0.061820  +0.006841  -0.051566  -0.001817
ar[298]  Pbcm[0,0,0]GM2-(a)[Al3:d:rot]A''_2(a)              +0.000000  -0.407545  -0.021935  -0.027803  +0.236906  -0.013910  -0.176602  -0.253189  -0.123361  +0.239855  +0.255461  +0.298614  -0.047997  +0.597201  -0.307291  +0.021965
ar[392]  Pbcm[0,0,0]GM2-(a)[Al4:c:rot]B_1(a)                -0.000000  +0.393625  -0.102215  +0.070910  -0.191659  -0.162198  +0.014957  +0.082439  +0.111746  -0.161850  -0.264729  -0.312054  +0.076821  +0.434304  -0.597323  +0.045437
ar[393]  Pbcm[0,0,0]GM2-(a)[Al4:c:rot]B_2(a)                -0.000000  -0.099925  -0.274708  +0.105625  +0.084069  -0.383816  -0.347214  -0.308118  -0.039867  -0.082837  +0.098928  +0.013305  +0.207454  -0.560466  -0.397373  -0.006135
ad[16]   Pbcm[0,0,0]GM2-(a)[Al1:e:dsp]A_1(a)                +0.000000  +0.003982  -0.014811  -0.199155  -0.327741  +0.526430  +0.171880  -0.238516  -0.232902  +0.147794  +0.066142  -0.026832  +0.028423  -0.202296  -0.286690  +0.532937
ad[17]   Pbcm[0,0,0]GM2-(a)[Al1:e:dsp]A_2(a)                -0.000000  +0.343965  +0.196987  -0.462894  +0.479272  -0.095420  +0.317658  -0.477073  +0.120060  -0.206338  +0.063783  +0.006775  +0.013411  -0.003030  -0.001486  +0.002404
ad[18]   Pbcm[0,0,0]GM2-(a)[Al1:e:dsp]A_3(a)                -0.632501  -0.246042  -0.186550  -0.344528  +0.019431  -0.154605  +0.165435  +0.284870  -0.313406  -0.234850  +0.192698  -0.246611  -0.016892  +0.021075  -0.031024  -0.009244
ad[200]  Pbcm[0,0,0]GM2-(a)[Al2:d:dsp]A''(a)                -0.447192  -0.106491  +0.144674  -0.268668  -0.174911  +0.092585  -0.353049  -0.106256  +0.686068  +0.186914  -0.097037  -0.045919  +0.037022  -0.012954  +0.023359  +0.035099
ad[296]  Pbcm[0,0,0]GM2-(a)[Al3:d:dsp]A''(a)                -0.447192  +0.535966  +0.213373  +0.341838  -0.130170  -0.002019  -0.114271  -0.032848  -0.131809  -0.006015  +0.421340  +0.351708  +0.006386  +0.020330  +0.014145  -0.001769
ad[392]  Pbcm[0,0,0]GM2-(a)[Al4:c:dsp]B_1(a)                +0.000000  -0.283361  +0.385293  +0.144419  -0.464809  -0.491658  +0.456921  -0.262856  +0.057378  +0.079900  +0.057938  -0.040161  -0.005900  +0.002797  +0.008031  +0.001000
ad[393]  Pbcm[0,0,0]GM2-(a)[Al4:c:dsp]B_2(a)                -0.447192  -0.081478  -0.094193  +0.414125  +0.277598  +0.128105  +0.233331  -0.263812  -0.110982  +0.151270  -0.596853  +0.043013  -0.019517  -0.037184  +0.006376  -0.020256

Block    7 ferroelectric                     RMS deviance = [0.000000   0.091479   0.177692   0.299359   0.307431   0.631247   0.836163   0.641047   0.596908   0.829766   0.621659   0.833857   0.906909   0.783247]
ar[19]   Pbcm[0,0,0]GM3-(a)[Al1:e:rot]A_1(a)                +0.000000  +0.243429  +0.374399  -0.372668  +0.024089  +0.543438  -0.184852  +0.235917  -0.336412  +0.401212  +0.032447  -0.013825  +0.017474  -0.016146
ar[20]   Pbcm[0,0,0]GM3-(a)[Al1:e:rot]A_2(a)                +0.000000  -0.060508  +0.058348  +0.022715  +0.013874  -0.094476  -0.014660  -0.099661  -0.723724  -0.372464  -0.354290  +0.383459  -0.189227  +0.047733
ar[21]   Pbcm[0,0,0]GM3-(a)[Al1:e:rot]A_3(a)                -0.000000  -0.390382  +0.172612  -0.060225  -0.422644  +0.096594  +0.110869  -0.080781  -0.234598  -0.236731  +0.524895  -0.083999  +0.395996  +0.238627
ar[203]  Pbcm[0,0,0]GM3-(a)[Al2:d:rot]A'(a)                 -0.000000  -0.186689  +0.461185  -0.049580  +0.050804  -0.250038  +0.014382  +0.076723  +0.195823  +0.141859  +0.073402  +0.116369  -0.496534  +0.595699
ar[299]  Pbcm[0,0,0]GM3-(a)[Al3:d:rot]A'(a)                 +0.000000  +0.017441  -0.428290  -0.003396  -0.332296  +0.364889  +0.075383  -0.078988  -0.021471  +0.020545  -0.377702  -0.360537  -0.161695  +0.510971
ar[394]  Pbcm[0,0,0]GM3-(a)[Al4:c:rot]A(a)                  -0.000000  -0.247482  -0.229982  +0.371682  +0.008192  -0.206601  +0.277222  +0.248841  -0.379290  +0.644717  +0.077263  -0.011304  +0.013056  -0.020012
ad[19]   Pbcm[0,0,0]GM3-(a)[Al1:e:dsp]A_1(a)                +0.632434  +0.284252  -0.300240  +0.056032  +0.208432  +0.069698  -0.086908  +0.011081  -0.002609  +0.002671  +0.274860  +0.378627  +0.152211  +0.357601
ad[20]   Pbcm[0,0,0]GM3-(a)[Al1:e:dsp]A_2(a)                -0.000000  -0.207123  -0.237605  -0.710892  +0.351163  -0.066724  +0.514202  -0.050263  -0.020715  +0.004570  +0.010704  -0.000789  +0.002599  +0.002700
ad[21]   Pbcm[0,0,0]GM3-(a)[Al1:e:dsp]A_3(a)                -0.000000  -0.034296  -0.031966  +0.073711  +0.005404  +0.113183  +0.179348  +0.886397  +0.097034  -0.386740  -0.047172  +0.018995  -0.009104  +0.003401
ad[201]  Pbcm[0,0,0]GM3-(a)[Al2:d:dsp]A'_1(a)               +0.447224  +0.061820  +0.147678  +0.023421  +0.239883  -0.223214  -0.075853  +0.023482  -0.266588  -0.165384  +0.070862  -0.731654  -0.133896  -0.058743
ad[202]  Pbcm[0,0,0]GM3-(a)[Al2:d:dsp]A'_2(a)               +0.000000  +0.506757  +0.310393  +0.250597  -0.062229  +0.099109  +0.732442  -0.173929  +0.000865  -0.055929  +0.016532  -0.007148  +0.008557  +0.010518
ad[297]  Pbcm[0,0,0]GM3-(a)[Al3:d:dsp]A'_1(a)               +0.447224  -0.239241  +0.313958  -0.054638  -0.144829  -0.100586  +0.076795  +0.020869  +0.172950  +0.143731  -0.586333  +0.055947  +0.454114  -0.008243
ad[298]  Pbcm[0,0,0]GM3-(a)[Al3:d:dsp]A'_2(a)               -0.000000  +0.441726  -0.109054  -0.365759  -0.553536  -0.552679  -0.058850  +0.175067  -0.071002  +0.083655  +0.029184  +0.012658  +0.003499  -0.013211
ad[394]  Pbcm[0,0,0]GM3-(a)[Al4:c:dsp]A(a)                  +0.447224  -0.224549  -0.037057  -0.048020  -0.389805  +0.225239  +0.121957  -0.060022  +0.097327  +0.017877  +0.126782  +0.140277  -0.535464  -0.438711

Block    8 ferroelectric                     RMS deviance = [0.000000   0.000033   0.056495   0.196453   0.319417   0.728965   0.669975   0.550195   0.677397   0.779650   0.657740   0.720679   0.829188   0.872405   0.733899   0.845335]
ar[22]   Pbcm[0,0,0]GM4-(a)[Al1:e:rot]A_1(a)                -0.000000  +0.352775  +0.450607  -0.077941  +0.141178  -0.030872  -0.243718  +0.337823  +0.275672  +0.249754  -0.474040  -0.323246  -0.003999  -0.053399  +0.011905  -0.037925
ar[23]   Pbcm[0,0,0]GM4-(a)[Al1:e:rot]A_2(a)                +0.000000  -0.036297  +0.006171  +0.092033  -0.052135  +0.024649  +0.024924  +0.024467  -0.114488  -0.039160  -0.585994  +0.638385  -0.409080  +0.215915  +0.046509  -0.062730
ar[24]   Pbcm[0,0,0]GM4-(a)[Al1:e:rot]A_3(a)                +0.000000  -0.188190  +0.165053  +0.125230  -0.422460  +0.024743  +0.239998  +0.463387  +0.080716  -0.342194  -0.101618  +0.053913  +0.198458  -0.248616  +0.137332  +0.461896
ar[204]  Pbcm[0,0,0]GM4-(a)[Al2:d:rot]A'(a)                 +0.000000  -0.000000  -0.279730  -0.385188  +0.162005  -0.152285  -0.040354  +0.078979  +0.109650  -0.168683  -0.169278  +0.177949  +0.052459  -0.514062  -0.589671  -0.023597
ar[300]  Pbcm[0,0,0]GM4-(a)[Al3:d:rot]A'(a)                 +0.000000  -0.024810  -0.034522  +0.534244  -0.086935  +0.245677  -0.133427  +0.104981  -0.253659  +0.264063  +0.035641  -0.161847  -0.234255  -0.034131  -0.579614  +0.250017
ar[395]  Pbcm[0,0,0]GM4-(a)[Al4:c:rot]B_1(a)                +0.000000  -0.221199  -0.286678  +0.148933  -0.050220  +0.165391  -0.113033  +0.404058  -0.123622  +0.034020  +0.001759  -0.145343  -0.192329  -0.378008  +0.302448  -0.576079
ar[396]  Pbcm[0,0,0]GM4-(a)[Al4:c:rot]B_2(a)                -0.000000  +0.238781  -0.041592  +0.013188  -0.302823  -0.107497  +0.257184  +0.264732  +0.196936  -0.341317  +0.117336  -0.146114  -0.113451  +0.451623  -0.357456  -0.408152
ad[22]   Pbcm[0,0,0]GM4-(a)[Al1:e:dsp]A_1(a)                -0.000000  +0.526382  -0.590003  +0.038933  +0.074239  -0.147231  -0.031687  +0.127004  +0.055682  -0.059449  +0.016069  -0.110533  -0.288403  +0.011022  +0.270506  +0.391660
ad[23]   Pbcm[0,0,0]GM4-(a)[Al1:e:dsp]A_2(a)                -0.632814  +0.176904  -0.017613  -0.235641  -0.307063  +0.520702  -0.319828  -0.139211  +0.021387  -0.154582  +0.007895  +0.024962  +0.004547  -0.009455  +0.008384  +0.010387
ad[24]   Pbcm[0,0,0]GM4-(a)[Al1:e:dsp]A_3(a)                +0.000000  -0.064207  -0.096263  +0.040950  -0.010453  +0.191485  +0.042152  +0.192549  +0.673074  +0.451566  +0.309025  +0.393737  -0.008497  +0.030869  -0.013093  +0.025355
ad[203]  Pbcm[0,0,0]GM4-(a)[Al2:d:dsp]A'_1(a)               +0.000000  -0.367233  +0.223014  -0.361136  +0.061591  -0.017808  +0.000953  +0.007488  +0.124343  -0.104343  +0.185114  -0.228147  -0.726885  +0.005053  +0.006501  +0.199302
ad[204]  Pbcm[0,0,0]GM4-(a)[Al2:d:dsp]A'_2(a)               -0.447045  -0.159253  -0.080747  -0.053715  -0.403082  -0.645716  -0.036232  +0.000125  -0.079454  +0.417614  -0.042693  -0.042994  -0.009251  +0.005741  -0.008545  -0.008339
ad[299]  Pbcm[0,0,0]GM4-(a)[Al3:d:dsp]A'_1(a)               +0.000000  -0.405235  -0.317235  -0.246010  +0.201138  +0.096778  -0.261658  +0.367290  -0.094351  +0.029507  -0.150352  -0.113032  +0.271477  +0.524304  -0.047679  +0.159418
ad[300]  Pbcm[0,0,0]GM4-(a)[Al3:d:dsp]A'_2(a)               -0.447045  -0.180970  +0.044290  +0.491845  +0.439326  -0.242685  -0.177705  -0.031961  +0.302690  -0.383065  +0.009973  +0.009067  +0.005195  +0.011519  +0.005798  -0.017001
ad[395]  Pbcm[0,0,0]GM4-(a)[Al4:c:dsp]B_1(a)                -0.447045  +0.089805  +0.061389  -0.104569  +0.398419  +0.151321  +0.666669  +0.228896  -0.253510  +0.184269  +0.021545  -0.001408  -0.002381  -0.003875  -0.009121  +0.010637
ad[396]  Pbcm[0,0,0]GM4-(a)[Al4:c:dsp]B_2(a)                -0.000000  +0.233470  +0.293281  -0.090774  +0.111680  -0.193568  -0.364903  +0.398732  -0.361660  -0.070427  +0.472015  +0.387436  -0.017722  +0.013315  +0.000291  +0.001371

Block   12                                   RMS deviance = [0.000027   0.000030   0.000031   0.353486   0.398448   0.475581   0.630046   0.696304   0.800648   0.812521   0.866236   0.891080   0.729006   0.743390   0.807565   0.888894]
ar[34]   Pbcm[1/2,0,0]X4+(a)[Al1:e:rot]A_1(a)               +0.253262  -0.047081  +0.268170  -0.157088  -0.430943  +0.107108  +0.206669  +0.098547  +0.238463  -0.691160  -0.163985  +0.145648  +0.023957  -0.056120  +0.014721  -0.028837
ar[35]   Pbcm[1/2,0,0]X4+(a)[Al1:e:rot]A_2(a)               +0.108128  -0.220717  -0.184517  -0.256125  +0.079170  +0.176875  +0.035069  +0.079479  -0.147085  -0.050197  -0.026505  -0.012117  -0.321847  +0.063596  +0.219833  +0.783510
ar[36]   Pbcm[1/2,0,0]X4+(a)[Al1:e:rot]A_3(a)               +0.145030  -0.017330  -0.196545  -0.377466  +0.335638  -0.282843  -0.108208  +0.368822  -0.139206  -0.259817  +0.118907  -0.110723  -0.108684  -0.228443  -0.515447  -0.119158
ar[209]  Pbcm[1/2,0,0]X4+(a)[Al2:d:rot]A''_1(a)             -0.371344  +0.056265  +0.070904  +0.036050  -0.376614  -0.027353  -0.253497  -0.045155  -0.308330  -0.231345  +0.021027  -0.696381  -0.079999  -0.040048  +0.010461  +0.040429
ar[210]  Pbcm[1/2,0,0]X4+(a)[Al2:d:rot]A''_2(a)             +0.056625  -0.153562  -0.103570  -0.077682  -0.072448  +0.088212  +0.080904  +0.050931  -0.142911  +0.060354  -0.025817  -0.095447  +0.893781  -0.097379  -0.143098  +0.267647
ar[305]  Pbcm[1/2,0,0]X4+(a)[Al3:d:rot]A''_1(a)             +0.247026  -0.289975  +0.000109  +0.346294  +0.274615  +0.051492  +0.298231  -0.095192  +0.317110  -0.153115  +0.465989  -0.463719  -0.006689  -0.009828  +0.050676  -0.003472
ar[306]  Pbcm[1/2,0,0]X4+(a)[Al3:d:rot]A''_2(a)             -0.005599  -0.083542  +0.409528  -0.091364  +0.129114  -0.050609  +0.233565  +0.243053  +0.019375  +0.292795  -0.316468  -0.206461  -0.058139  -0.618669  +0.260917  -0.031290
ar[401]  Pbcm[1/2,0,0]X4+(a)[Al4:c:rot]B_1(a)               +0.015088  +0.162453  -0.360010  +0.017260  -0.017883  -0.156214  -0.258316  -0.057227  -0.010114  -0.228108  +0.314815  +0.191546  +0.123108  -0.480453  +0.558760  -0.051128
ar[402]  Pbcm[1/2,0,0]X4+(a)[Al4:c:rot]B_2(a)               +0.019754  +0.157973  +0.177956  -0.150968  +0.230128  -0.428338  -0.074665  +0.338133  +0.119298  -0.085881  -0.076813  -0.163762  +0.210592  +0.526039  +0.433992  +0.010622
ad[34]   Pbcm[1/2,0,0]X4+(a)[Al1:e:dsp]A_1(a)               -0.134011  +0.349309  +0.242532  +0.279514  -0.014615  -0.357853  -0.136902  -0.047694  +0.376606  -0.016746  +0.068550  +0.090735  +0.012526  -0.189460  -0.305173  +0.538105
ad[35]   Pbcm[1/2,0,0]X4+(a)[Al1:e:dsp]A_2(a)               +0.534073  -0.090852  +0.259020  -0.287199  -0.100040  -0.331125  -0.212952  -0.582620  -0.135696  +0.156417  +0.043252  -0.087328  -0.009170  -0.004626  -0.000876  +0.002823
ad[36]   Pbcm[1/2,0,0]X4+(a)[Al1:e:dsp]A_3(a)               +0.042320  -0.352084  -0.287860  +0.043416  -0.578746  -0.437476  +0.126611  +0.300147  +0.167609  +0.322188  +0.106251  +0.017481  -0.107946  +0.031461  -0.019698  -0.022896
ad[210]  Pbcm[1/2,0,0]X4+(a)[Al2:d:dsp]A''(a)               +0.151933  +0.101754  +0.050820  +0.456132  +0.023047  -0.313315  +0.405552  +0.030867  -0.657870  -0.162706  -0.038198  +0.157815  -0.044189  +0.022449  +0.012349  +0.059677
ad[306]  Pbcm[1/2,0,0]X4+(a)[Al3:d:dsp]A''(a)               +0.439352  +0.477589  -0.460364  +0.135717  -0.067134  +0.086509  +0.054663  +0.001527  +0.153462  +0.080042  -0.442341  -0.325364  -0.038645  -0.018241  -0.015170  -0.001689
ad[401]  Pbcm[1/2,0,0]X4+(a)[Al4:c:dsp]B_1(a)               +0.363774  -0.235772  +0.188018  +0.430775  -0.009872  +0.200298  -0.628354  +0.372747  -0.092237  +0.023438  -0.065051  +0.061730  -0.002142  -0.002148  -0.008143  -0.000910
ad[402]  Pbcm[1/2,0,0]X4+(a)[Al4:c:dsp]B_2(a)               +0.216632  +0.480979  +0.228081  -0.184427  -0.229378  +0.284196  +0.123838  +0.293018  -0.134814  +0.254063  +0.561816  -0.020294  -0.022602  +0.037235  -0.003050  +0.020987

Block   10                                   RMS deviance = [0.000037   0.000051   0.182336   0.362684   0.517311   0.676765   0.526094   0.707438   0.704299   0.588572   0.813732   0.680411   0.763257   0.848869   0.751130   0.820687]
ar[28]   Pbcm[1/2,0,0]X2+(a)[Al1:e:rot]A_1(a)               +0.528189  -0.144585  -0.064509  +0.053004  +0.298302  -0.092137  +0.288210  -0.046239  -0.291419  -0.373272  -0.524267  +0.073664  +0.035019  -0.058402  +0.024966  -0.025761
ar[29]   Pbcm[1/2,0,0]X2+(a)[Al1:e:rot]A_2(a)               -0.054346  +0.014876  +0.043590  -0.140734  +0.245184  -0.247125  -0.292428  +0.003404  -0.146965  -0.036552  -0.080510  -0.793387  -0.263917  +0.020535  -0.145295  -0.135433
ar[30]   Pbcm[1/2,0,0]X2+(a)[Al1:e:rot]A_3(a)               -0.128517  -0.244496  +0.147939  -0.328186  +0.116455  +0.067673  -0.155965  +0.502379  -0.402026  +0.047563  -0.001124  +0.123004  -0.121069  +0.048936  +0.336849  +0.435574
ar[206]  Pbcm[1/2,0,0]X2+(a)[Al2:d:rot]A'(a)                +0.269479  +0.153262  +0.273253  -0.159064  -0.257901  +0.029448  +0.006969  -0.125791  -0.076362  +0.092152  -0.033248  +0.103524  -0.392237  +0.614489  +0.250462  -0.316777
ar[302]  Pbcm[1/2,0,0]X2+(a)[Al3:d:rot]A'(a)                -0.063108  -0.288748  -0.303515  +0.325098  +0.191033  +0.113270  -0.112485  +0.280716  +0.258351  -0.178264  +0.080930  -0.121736  +0.114535  +0.212664  +0.514163  -0.362564
ar[398]  Pbcm[1/2,0,0]X2+(a)[Al4:c:rot]B_1(a)               +0.331189  -0.090659  -0.068077  +0.213452  +0.050078  -0.055366  -0.276181  +0.045724  +0.317286  -0.169612  +0.119468  -0.007150  -0.046922  +0.450471  -0.299642  +0.556135
ar[399]  Pbcm[1/2,0,0]X2+(a)[Al4:c:rot]B_2(a)               -0.103051  +0.273720  -0.082382  +0.081668  +0.211829  -0.288669  +0.013614  -0.471484  +0.118331  -0.050082  +0.041091  +0.024019  -0.231080  -0.130953  +0.572032  +0.365752
ad[28]   Pbcm[1/2,0,0]X2+(a)[Al1:e:dsp]A_1(a)               +0.083365  -0.016775  +0.014136  +0.102534  -0.422403  +0.371083  +0.379965  +0.042472  +0.121179  +0.139093  -0.243437  -0.523003  +0.043985  -0.023700  +0.210839  +0.325542
ad[29]   Pbcm[1/2,0,0]X2+(a)[Al1:e:dsp]A_2(a)               +0.060006  -0.287325  -0.599016  -0.345489  -0.459194  -0.468684  +0.048023  -0.022591  -0.008084  +0.023861  +0.014067  +0.009725  -0.026919  +0.016659  +0.019772  +0.000980
ad[30]   Pbcm[1/2,0,0]X2+(a)[Al1:e:dsp]A_3(a)               -0.096133  +0.026315  +0.016181  -0.074697  -0.171306  +0.182290  +0.196646  -0.119591  -0.270210  -0.717973  +0.513115  -0.120773  -0.026034  +0.026916  -0.021369  +0.021151
ad[207]  Pbcm[1/2,0,0]X2+(a)[Al2:d:dsp]A'_1(a)              +0.167634  +0.134826  +0.200214  -0.187434  -0.043442  -0.178722  -0.198695  -0.146855  -0.119531  +0.030318  +0.067171  -0.146186  +0.816348  +0.172705  +0.213865  +0.023464
ad[208]  Pbcm[1/2,0,0]X2+(a)[Al2:d:dsp]A'_2(a)              +0.017756  -0.374134  +0.136996  -0.611173  +0.305207  +0.226733  +0.160965  -0.252483  +0.479496  -0.028402  +0.039219  -0.019431  +0.011130  +0.000093  -0.008357  -0.018972
ad[303]  Pbcm[1/2,0,0]X2+(a)[Al3:d:dsp]A'_1(a)              +0.538867  -0.041351  +0.212202  -0.016251  -0.242251  +0.023114  -0.368091  +0.119160  +0.178452  -0.076927  +0.193333  -0.000083  -0.145297  -0.565126  +0.171752  -0.092683
ad[304]  Pbcm[1/2,0,0]X2+(a)[Al3:d:dsp]A'_2(a)              -0.114271  -0.670555  +0.215715  +0.328589  -0.138859  +0.030152  -0.192206  -0.486397  -0.269484  +0.124422  -0.008740  +0.013024  -0.018328  -0.008050  +0.000628  +0.018124
ad[398]  Pbcm[1/2,0,0]X2+(a)[Al4:c:dsp]B_1(a)               -0.175503  -0.163996  +0.530091  +0.141134  -0.115776  -0.581492  +0.343000  +0.265858  +0.270823  -0.166338  -0.013585  -0.009131  +0.006793  +0.003619  +0.005623  -0.012253
ad[399]  Pbcm[1/2,0,0]X2+(a)[Al4:c:dsp]B_2(a)               -0.349562  +0.095688  +0.056123  -0.119099  -0.286207  +0.110660  -0.420846  -0.055330  +0.186607  -0.446463  -0.573245  +0.116623  +0.022743  -0.006438  +0.007623  +0.001950

Block   25                                   RMS deviance = [0.000041   0.056717   0.079801   0.185987   0.217719   0.365014   0.372816   0.380023   0.576575   0.600234   0.671172   0.727943   0.659113   0.736235   0.755114   0.789392   0.850466   0.827514   0.891922   0.902700   0.965463   0.666792   0.715224   0.700070   0.876212   0.764504   0.789549   0.882184   0.886726   0.901899]
ar[97]   Pbcm[1/2,1/2,0]S1(a,b)[Al1:e:rot]A_1(a)            -0.109669  -0.009376  -0.115531  -0.289701  +0.020769  -0.006905  -0.227753  +0.170620  -0.148520  -0.153908  -0.123098  +0.023130  +0.151757  +0.041532  +0.052534  +0.167964  -0.004123  -0.447716  +0.282097  +0.434800  -0.466268  +0.000794  +0.003329  -0.026075  -0.020948  -0.049819  +0.037125  -0.000711  +0.020676  -0.008248
ar[99]   Pbcm[1/2,1/2,0]S1(a,b)[Al1:e:rot]A_2(a)            -0.109668  -0.007538  -0.177412  -0.160161  +0.176348  -0.210580  +0.071767  +0.194685  -0.079892  -0.070676  -0.106436  +0.046036  +0.122591  +0.312962  +0.294928  +0.172113  -0.099987  -0.286456  -0.134829  +0.014830  +0.666789  -0.036466  -0.014854  -0.010378  +0.007316  -0.008657  -0.022553  +0.008708  +0.018766  +0.010272
ar[101]  Pbcm[1/2,1/2,0]S1(a,b)[Al1:e:rot]A_3(a)            +0.129232  +0.167004  -0.092806  +0.012272  -0.003470  -0.133562  -0.107395  -0.131606  -0.021352  -0.100883  -0.081528  -0.018305  -0.016238  +0.046847  +0.008834  -0.111024  -0.030057  -0.016003  +0.015716  -0.010397  +0.021829  -0.061593  +0.195404  +0.116942  -0.239880  +0.099848  +0.202317  -0.016932  -0.545559  -0.635180
ar[103]  Pbcm[1/2,1/2,0]S1(a,b)[Al1:e:rot]A_4(a)            +0.129240  +0.182708  +0.004570  -0.067933  +0.026627  -0.131746  -0.093285  -0.129149  +0.045962  +0.021306  -0.015024  +0.091399  +0.072702  -0.006717  +0.039431  -0.095315  +0.007363  -0.052393  +0.009220  +0.015309  -0.006279  +0.017227  +0.049214  +0.294854  +0.246675  +0.031694  +0.025773  +0.095962  -0.566334  +0.624051
ar[105]  Pbcm[1/2,1/2,0]S1(a,b)[Al1:e:rot]A_5(a)            +0.196622  +0.059994  +0.113281  -0.115423  -0.174939  -0.226390  -0.014179  -0.076345  +0.203060  +0.296813  -0.083297  +0.279183  -0.086554  +0.073838  +0.076780  -0.098320  +0.124701  -0.177550  +0.026287  -0.026928  -0.032071  -0.154359  -0.032146  +0.070421  +0.006348  -0.238961  -0.180097  -0.649478  +0.083687  -0.056924
ar[107]  Pbcm[1/2,1/2,0]S1(a,b)[Al1:e:rot]A_6(a)            +0.196602  +0.014637  -0.151210  +0.096753  -0.265659  -0.233721  -0.051861  -0.081937  -0.000682  -0.055182  -0.145366  +0.125607  -0.067222  -0.068003  -0.054477  -0.128903  -0.005492  -0.155189  -0.023414  -0.054643  -0.003473  -0.301997  +0.323351  -0.306285  -0.055465  -0.166367  -0.370301  +0.479193  +0.092974  +0.047407
ar[241]  Pbcm[1/2,1/2,0]S1(a,b)[Al2:d:rot]A''_1(a)          -0.183114  -0.111062  -0.064750  +0.212013  +0.301755  +0.049136  -0.184708  +0.142430  +0.074116  +0.147997  +0.074765  +0.101266  +0.112727  -0.360007  -0.139839  -0.168077  -0.147624  -0.520486  -0.259649  -0.377525  -0.084229  +0.055975  +0.009534  +0.077446  -0.041933  -0.012455  -0.005833  -0.024841  -0.028821  -0.037513
ar[243]  Pbcm[1/2,1/2,0]S1(a,b)[Al2:d:rot]A''_2(a)          +0.183089  -0.014627  -0.310751  -0.071939  -0.036454  +0.022815  +0.006012  -0.257846  -0.122866  +0.278359  +0.001272  +0.127756  +0.259446  -0.224035  -0.026211  +0.225295  -0.159739  +0.145211  -0.558052  +0.384113  -0.042166  +0.055830  -0.047059  -0.024995  -0.017573  +0.035375  -0.006282  -0.033853  +0.029033  -0.037571
ar[245]  Pbcm[1/2,1/2,0]S1(a,b)[Al2:d:rot]A''_3(a)          +0.064566  +0.113465  -0.070092  +0.029097  +0.031776  -0.056400  -0.027702  +0.003511  -0.057688  -0.103169  -0.059721  -0.007564  +0.086828  +0.007824  -0.104266  -0.108981  -0.042981  +0.015154  +0.019329  -0.065561  -0.025691  -0.196285  -0.824483  -0.223158  +0.220647  -0.126691  -0.136953  +0.088282  -0.186136  -0.151138
ar[247]  Pbcm[1/2,1/2,0]S1(a,b)[Al2:d:rot]A''_4(a)          -0.064566  -0.122429  -0.014479  +0.059909  -0.050314  +0.012232  +0.083601  +0.006193  +0.007987  -0.034565  +0.030378  -0.050895  +0.025440  -0.010880  -0.125864  +0.085244  -0.012365  -0.013364  -0.017360  +0.080556  +0.003232  -0.593021  -0.008097  +0.669331  +0.239943  +0.026442  +0.022337  +0.125864  +0.190834  -0.144163
ar[337]  Pbcm[1/2,1/2,0]S1(a,b)[Al3:d:rot]A''_1(a)          -0.217635  -0.163423  -0.165357  +0.116125  +0.326595  -0.177548  -0.117553  -0.007383  +0.156230  +0.144736  -0.243555  +0.093445  -0.202737  -0.398778  +0.026371  -0.221785  +0.114227  +0.216157  +0.300550  +0.402177  +0.237150  -0.020184  -0.025910  -0.020344  +0.005616  -0.000056  +0.000102  +0.002301  -0.000554  -0.001945
ar[339]  Pbcm[1/2,1/2,0]S1(a,b)[Al3:d:rot]A''_2(a)          +0.032152  +0.154262  -0.423834  +0.063134  -0.012336  +0.277305  +0.096709  -0.179852  -0.115213  +0.238284  -0.061754  -0.074503  +0.121548  -0.133475  +0.201474  +0.240075  +0.538465  -0.101937  +0.267310  -0.289144  +0.033518  -0.052549  -0.023889  +0.012673  -0.015177  -0.004923  +0.038844  +0.027966  +0.002446  +0.001056
ar[341]  Pbcm[1/2,1/2,0]S1(a,b)[Al3:d:rot]A''_3(a)          -0.051658  +0.179925  +0.152109  -0.178310  +0.318143  +0.125003  -0.016563  -0.106902  +0.007661  +0.120665  +0.114098  -0.025936  +0.015131  +0.022801  -0.053199  -0.020089  -0.009951  -0.012420  -0.042750  +0.009596  -0.006135  -0.471625  +0.251113  -0.476554  +0.357773  +0.157251  +0.264300  -0.108386  -0.005887  -0.004860
ar[343]  Pbcm[1/2,1/2,0]S1(a,b)[Al3:d:rot]A''_4(a)          -0.321202  +0.059045  -0.043882  -0.147415  -0.218599  +0.043894  -0.140060  -0.085741  -0.143553  +0.167128  -0.095254  +0.194898  +0.127637  +0.000384  -0.121969  +0.010948  -0.315125  +0.193059  +0.171936  -0.192664  +0.091624  +0.000743  +0.048148  +0.016420  -0.010058  -0.553398  +0.372822  +0.075628  +0.021867  +0.018321
ar[433]  Pbcm[1/2,1/2,0]S1(a,b)[Al4:c:rot]A(a)              +0.234649  +0.207670  +0.197778  +0.064042  -0.241872  +0.286012  -0.273801  +0.037326  -0.014893  +0.038511  +0.272124  -0.069241  +0.008378  -0.194364  -0.333797  +0.063090  +0.012840  -0.252591  +0.183763  +0.271254  +0.480189  +0.060993  -0.033743  -0.001333  -0.023155  -0.006036  -0.008416  -0.004134  +0.018565  -0.019240
ar[435]  Pbcm[1/2,1/2,0]S1(a,b)[Al4:c:rot]B_1(a)            +0.305630  -0.101575  +0.124535  +0.076027  +0.124540  -0.082417  +0.148248  +0.103076  +0.209392  +0.032988  +0.073344  -0.020104  -0.144241  +0.041066  +0.075516  -0.004404  +0.296715  -0.157613  -0.207358  +0.153476  -0.050716  -0.020288  -0.119740  -0.025965  -0.145276  -0.394808  +0.545733  +0.255895  +0.035461  +0.046646
ar[437]  Pbcm[1/2,1/2,0]S1(a,b)[Al4:c:rot]B_2(a)            -0.088847  -0.083944  +0.168431  -0.180504  -0.219554  -0.067844  +0.011538  +0.038627  +0.160527  +0.418477  -0.035812  +0.328097  -0.055809  +0.064245  +0.007795  +0.090626  -0.052922  -0.072095  +0.110406  -0.072632  -0.015452  -0.080687  -0.230565  -0.034325  -0.246980  +0.534591  +0.156555  +0.293591  -0.007823  +0.015333
ad[97]   Pbcm[1/2,1/2,0]S1(a,b)[Al1:e:dsp]A_1(a)            -0.154035  -0.253394  +0.179638  -0.056691  -0.040360  +0.142525  +0.150270  +0.171980  +0.120448  +0.268594  +0.109063  +0.079132  -0.094355  +0.013587  +0.046265  +0.278402  +0.097498  -0.006689  -0.021276  +0.076047  -0.018910  +0.172772  +0.122589  -0.048913  +0.389294  -0.233114  -0.297315  +0.180266  -0.374604  -0.280020
ad[99]   Pbcm[1/2,1/2,0]S1(a,b)[Al1:e:dsp]A_2(a)            -0.154053  -0.289337  -0.048145  +0.139388  -0.127013  +0.120104  +0.142262  +0.174871  -0.054756  -0.079144  +0.019323  -0.104683  -0.060261  -0.076048  -0.128827  +0.240455  -0.028660  +0.038026  -0.042316  +0.043914  +0.024299  -0.408735  -0.019173  -0.171823  -0.431443  -0.069227  -0.033053  -0.273781  -0.381496  +0.262585
ad[101]  Pbcm[1/2,1/2,0]S1(a,b)[Al1:e:dsp]A_3(a)            -0.004136  +0.051886  -0.135876  -0.469200  -0.183567  -0.128843  +0.006237  +0.227501  +0.378710  +0.143562  -0.121604  -0.624524  +0.099061  -0.205413  -0.091009  -0.090528  -0.017206  +0.043924  -0.078751  -0.099374  +0.021056  +0.009635  +0.015204  -0.001384  +0.003455  -0.004244  -0.002962  +0.011762  -0.001922  +0.000461
ad[103]  Pbcm[1/2,1/2,0]S1(a,b)[Al1:e:dsp]A_4(a)            -0.004141  -0.036677  -0.350937  -0.227545  +0.016428  -0.335484  +0.035800  +0.126701  -0.276387  +0.071667  +0.701498  +0.055688  -0.287652  -0.028883  -0.097800  -0.085158  +0.046000  +0.053421  +0.084010  -0.047261  -0.036876  +0.013864  -0.012172  +0.014089  +0.001514  +0.001764  +0.007047  -0.014426  -0.002067  -0.000769
ad[105]  Pbcm[1/2,1/2,0]S1(a,b)[Al1:e:dsp]A_5(a)            +0.151373  +0.271557  -0.081996  +0.136504  +0.185178  -0.135554  +0.183008  +0.525912  -0.000535  +0.102777  -0.146471  +0.222413  +0.300473  +0.124855  -0.480239  +0.096105  +0.128273  +0.206649  +0.077672  -0.009430  -0.050778  +0.048683  +0.125295  +0.013248  -0.015456  +0.028836  -0.015253  -0.018298  +0.016283  -0.004136
ad[107]  Pbcm[1/2,1/2,0]S1(a,b)[Al1:e:dsp]A_6(a)            +0.151360  +0.266787  +0.043869  -0.066460  -0.023637  +0.176267  -0.327961  +0.468422  -0.202362  -0.005274  -0.162819  +0.102243  -0.402886  -0.227409  +0.345194  +0.130030  -0.048975  +0.197224  -0.196820  -0.105419  -0.045680  -0.113352  -0.015657  +0.074676  +0.025170  +0.001766  -0.003036  +0.008562  +0.017074  +0.003369
ad[241]  Pbcm[1/2,1/2,0]S1(a,b)[Al2:d:dsp]A''_1(a)          +0.043373  -0.016549  +0.136996  -0.090408  -0.179958  +0.153494  +0.419662  +0.226923  -0.178742  -0.062095  +0.117407  +0.155027  +0.386964  -0.306625  +0.349040  -0.469798  -0.012187  +0.002977  +0.071957  +0.100261  +0.038236  -0.063447  +0.039771  -0.008141  -0.012453  +0.012992  +0.027561  -0.003914  -0.041179  -0.045917
ad[243]  Pbcm[1/2,1/2,0]S1(a,b)[Al2:d:dsp]A''_2(a)          -0.043359  +0.135709  +0.213532  -0.000257  +0.026200  -0.370654  -0.024764  -0.087216  +0.264083  -0.339076  +0.214183  +0.139155  +0.238951  -0.419107  +0.162018  +0.484008  +0.012735  +0.103574  +0.097411  -0.130998  -0.001367  -0.022068  -0.009613  -0.039662  -0.024488  -0.018567  +0.009352  -0.005565  +0.043120  -0.044586
ad[337]  Pbcm[1/2,1/2,0]S1(a,b)[Al3:d:dsp]A''_1(a)          -0.001125  -0.137562  -0.127918  +0.342378  -0.118248  -0.014593  -0.498043  +0.190756  +0.235023  +0.152302  +0.285587  -0.083359  +0.365299  +0.282818  +0.303272  -0.103126  +0.032198  +0.199992  +0.027582  +0.059164  -0.051453  -0.106455  +0.025190  -0.066710  +0.031374  +0.011615  +0.019268  -0.005246  -0.001827  -0.000276
ad[339]  Pbcm[1/2,1/2,0]S1(a,b)[Al3:d:dsp]A''_2(a)          +0.611705  -0.423762  -0.069681  -0.140221  +0.270983  +0.123624  -0.009241  -0.005673  +0.019465  +0.040332  -0.032201  +0.001057  +0.057998  -0.038050  +0.040813  +0.115511  -0.381554  +0.061540  +0.352825  -0.184833  +0.018301  -0.017320  +0.024270  +0.013428  +0.011761  -0.019152  -0.006602  -0.007455  +0.001217  -0.000990
ad[433]  Pbcm[1/2,1/2,0]S1(a,b)[Al4:c:dsp]A(a)              +0.071722  -0.249153  -0.209837  +0.241698  -0.429521  -0.163010  +0.050395  +0.119978  -0.036152  -0.167788  -0.181880  +0.045533  -0.104221  -0.115309  -0.068606  +0.063239  -0.014971  -0.116040  -0.000178  -0.055831  +0.034369  +0.135184  +0.037228  -0.146227  +0.467056  +0.220425  +0.379038  -0.187661  -0.008815  -0.011581
ad[435]  Pbcm[1/2,1/2,0]S1(a,b)[Al4:c:dsp]B_1(a)            -0.049128  +0.108927  -0.403862  -0.158213  -0.032144  +0.411914  +0.083196  +0.020811  +0.566488  -0.334737  +0.116893  +0.365545  -0.130674  +0.079447  -0.038483  -0.070959  -0.078320  +0.018897  -0.041529  +0.031987  +0.006318  -0.000799  +0.000299  +0.001115  +0.000767  -0.002502  -0.003793  -0.008525  +0.000636  -0.000509
ad[437]  Pbcm[1/2,1/2,0]S1(a,b)[Al4:c:dsp]B_2(a)            +0.020451  -0.399364  +0.111162  -0.385780  +0.005219  +0.055475  -0.343931  -0.024822  -0.133439  -0.248611  -0.080237  +0.208827  +0.174682  -0.008672  -0.205791  -0.108883  +0.495839  +0.147934  -0.192654  -0.144260  +0.120892  -0.004133  +0.013209  +0.008879  -0.008463  +0.035129  -0.011453  -0.002571  -0.014634  -0.015254

Block   26                                   RMS deviance = [0.000045   0.056723   0.079799   0.185989   0.217708   0.365021   0.372820   0.380026   0.576573   0.600229   0.671180   0.727929   0.659119   0.736230   0.755115   0.789393   0.850448   0.827547   0.891922   0.902685   0.965464   0.666795   0.715223   0.700064   0.876179   0.764459   0.789631   0.882187   0.886727   0.901899]
ar[98]   Pbcm[1/2,1/2,0]S1(a,b)[Al1:e:rot]A_1(b)            +0.109651  +0.009385  +0.115541  -0.289703  -0.020773  -0.006971  -0.227745  +0.170629  +0.148529  +0.153922  +0.123098  -0.023125  +0.151759  -0.041505  -0.052448  +0.168035  -0.003810  -0.447850  +0.282034  +0.434688  -0.466264  +0.000789  -0.003323  +0.026072  -0.020993  -0.049820  +0.037090  -0.000724  +0.020671  -0.008251
ar[100]  Pbcm[1/2,1/2,0]S1(a,b)[Al1:e:rot]A_2(b)            +0.109652  +0.007544  +0.177420  -0.160157  -0.176347  -0.210557  +0.071831  +0.194667  +0.079891  +0.070683  +0.106453  -0.046045  +0.122565  -0.312935  -0.294772  +0.172325  -0.099760  -0.286523  -0.134873  +0.014779  +0.666820  -0.036474  +0.014858  +0.010379  +0.007310  -0.008649  -0.022556  +0.008708  +0.018771  +0.010269
ar[102]  Pbcm[1/2,1/2,0]S1(a,b)[Al1:e:rot]A_3(b)            -0.129206  -0.167036  +0.092787  +0.012281  +0.003464  -0.133592  -0.107355  -0.131608  +0.021359  +0.100884  +0.081523  +0.018308  -0.016242  -0.046880  -0.008869  -0.111010  -0.030038  -0.016028  +0.015708  -0.010399  +0.021827  -0.061598  -0.195408  -0.116943  -0.239802  +0.099912  +0.202371  -0.016903  -0.545572  -0.635170
ar[104]  Pbcm[1/2,1/2,0]S1(a,b)[Al1:e:rot]A_4(b)            -0.129198  -0.182737  -0.004592  -0.067921  -0.026635  -0.131777  -0.093251  -0.129146  -0.045960  -0.021308  +0.015025  -0.091407  +0.072695  +0.006674  -0.039469  -0.095300  +0.007404  -0.052401  +0.009210  +0.015299  -0.006283  +0.017210  -0.049203  -0.294852  +0.246709  +0.031451  +0.025816  +0.095980  -0.566319  +0.624061
ar[106]  Pbcm[1/2,1/2,0]S1(a,b)[Al1:e:rot]A_5(b)            -0.196602  -0.060033  -0.113308  -0.115419  +0.174927  -0.226404  -0.014133  -0.076336  -0.203072  -0.296820  +0.083294  -0.279196  -0.086585  -0.073890  -0.076801  -0.098257  +0.124851  -0.177459  +0.026240  -0.026935  -0.032085  -0.154388  +0.032160  -0.070422  +0.006090  -0.238758  -0.180390  -0.649451  +0.083648  -0.056933
ar[108]  Pbcm[1/2,1/2,0]S1(a,b)[Al1:e:rot]A_6(b)            -0.196622  -0.014682  +0.151190  +0.096747  +0.265649  -0.233733  -0.051794  -0.081932  +0.000684  +0.055179  +0.145351  -0.125606  -0.067230  +0.067966  +0.054425  -0.128939  -0.005354  -0.155176  -0.023460  -0.054656  -0.003491  -0.301980  -0.323342  +0.306286  -0.055560  -0.166132  -0.370322  +0.479271  +0.093010  +0.047398
ar[242]  Pbcm[1/2,1/2,0]S1(a,b)[Al2:d:rot]A''_1(b)          +0.183100  +0.111109  +0.064783  +0.212010  -0.301737  +0.049092  -0.184708  +0.142416  -0.074114  -0.147991  -0.074761  -0.101264  +0.112717  +0.359974  +0.139722  -0.168232  -0.147164  -0.520494  -0.259846  -0.377581  -0.084252  +0.055958  -0.009523  -0.077448  -0.041946  -0.012412  -0.005847  -0.024834  -0.028826  -0.037516
ar[244]  Pbcm[1/2,1/2,0]S1(a,b)[Al2:d:rot]A''_2(b)          -0.183126  +0.014573  +0.310727  -0.071951  +0.036459  +0.022818  +0.006008  -0.257850  +0.122869  -0.278383  -0.001269  -0.127779  +0.259458  +0.224097  +0.026293  +0.225225  -0.159939  +0.145164  -0.557924  +0.384201  -0.042124  +0.055841  +0.047052  +0.024995  -0.017543  +0.035396  -0.006265  -0.033852  +0.029027  -0.037568
ar[246]  Pbcm[1/2,1/2,0]S1(a,b)[Al2:d:rot]A''_3(b)          -0.064542  -0.113480  +0.070086  +0.029109  -0.031785  -0.056399  -0.027679  +0.003510  +0.057698  +0.103182  +0.059714  +0.007577  +0.086833  -0.007842  +0.104226  -0.109028  -0.042982  +0.015143  +0.019316  -0.065558  -0.025695  -0.196302  +0.824478  +0.223177  +0.220545  -0.126778  -0.137013  +0.088274  -0.186130  -0.151134
ar[248]  Pbcm[1/2,1/2,0]S1(a,b)[Al2:d:rot]A''_4(b)          +0.064542  +0.122443  +0.014485  +0.059897  +0.050310  +0.012269  +0.083601  +0.006192  -0.007988  +0.034560  -0.030387  +0.050903  +0.025447  +0.010919  +0.125893  +0.085192  -0.012360  -0.013356  -0.017357  +0.080557  +0.003227  -0.593034  +0.008094  -0.669317  +0.239970  +0.026209  +0.022384  +0.125851  +0.190840  -0.144167
ar[338]  Pbcm[1/2,1/2,0]S1(a,b)[Al3:d:rot]A''_1(b)          +0.217597  +0.163462  +0.165388  +0.116114  -0.326566  -0.177565  -0.117506  -0.007398  -0.156219  -0.144718  +0.243529  -0.093445  -0.202731  +0.398754  -0.026496  -0.221885  +0.114015  +0.216080  +0.300695  +0.402181  +0.237157  -0.020177  +0.025909  +0.020342  +0.005615  -0.000061  +0.000101  +0.002300  -0.000554  -0.001944
ar[340]  Pbcm[1/2,1/2,0]S1(a,b)[Al3:d:rot]A''_2(b)          -0.032160  -0.154287  +0.423826  +0.063119  +0.012352  +0.277337  +0.096635  -0.179861  +0.115210  -0.238307  +0.061771  +0.074504  +0.121555  +0.133499  -0.201390  +0.240119  +0.538565  -0.101521  +0.267235  -0.289152  +0.033500  -0.052550  +0.023890  -0.012671  -0.015180  -0.004938  +0.038844  +0.027959  +0.002447  +0.001055
ar[342]  Pbcm[1/2,1/2,0]S1(a,b)[Al3:d:rot]A''_3(b)          +0.051729  -0.179912  -0.152119  -0.178295  -0.318148  +0.125003  -0.016601  -0.106899  -0.007662  -0.120669  -0.114083  +0.025938  +0.015137  -0.022800  +0.053179  -0.020108  -0.009943  -0.012408  -0.042756  +0.009602  -0.006142  -0.471612  -0.251140  +0.476563  +0.357886  +0.156776  +0.264384  -0.108442  -0.005892  -0.004859
ar[344]  Pbcm[1/2,1/2,0]S1(a,b)[Al3:d:rot]A''_4(b)          +0.321201  -0.058976  +0.043887  -0.147429  +0.218621  +0.043849  -0.140075  -0.085722  +0.143551  -0.167133  +0.095254  -0.194915  +0.127629  -0.000382  +0.121985  +0.010862  -0.315255  +0.192776  +0.171979  -0.192706  +0.091613  +0.000737  -0.048129  -0.016418  -0.010541  -0.553633  +0.372472  +0.075496  +0.021871  +0.018320
ar[434]  Pbcm[1/2,1/2,0]S1(a,b)[Al4:c:rot]A(b)              -0.234608  -0.207712  -0.197816  +0.064059  +0.241871  +0.285950  -0.273895  +0.037345  +0.014896  -0.038521  -0.272158  +0.069261  +0.008405  +0.194396  +0.333812  +0.062880  +0.013031  -0.252673  +0.183755  +0.271148  +0.480153  +0.060976  +0.033738  +0.001333  -0.023156  -0.006009  -0.008419  -0.004134  +0.018562  -0.019237
ar[436]  Pbcm[1/2,1/2,0]S1(a,b)[Al4:c:rot]B_1(b)            -0.305627  +0.101516  -0.124545  +0.076034  -0.124560  -0.082371  +0.148266  +0.103067  -0.209398  -0.032994  -0.073344  +0.020104  -0.144247  -0.041068  -0.075520  -0.004326  +0.296819  -0.157336  -0.207384  +0.153527  -0.050709  -0.020295  +0.119760  +0.025975  -0.145613  -0.395068  +0.545521  +0.255750  +0.035474  +0.046648
ar[438]  Pbcm[1/2,1/2,0]S1(a,b)[Al4:c:rot]B_2(b)            +0.088841  +0.083965  -0.168416  -0.180496  +0.219536  -0.067837  +0.011539  +0.038643  -0.160522  -0.418439  +0.035806  -0.328081  -0.055831  -0.064232  -0.007733  +0.090641  -0.052852  -0.072145  +0.110378  -0.072661  -0.015456  -0.080696  +0.230573  +0.034338  -0.246518  +0.534704  +0.156962  +0.293644  -0.007811  +0.015338
ad[98]   Pbcm[1/2,1/2,0]S1(a,b)[Al1:e:dsp]A_1(b)            +0.153998  +0.253435  -0.179615  -0.056704  +0.040366  +0.142565  +0.150219  +0.171985  -0.120460  -0.268597  -0.109056  -0.079139  -0.094363  -0.013516  -0.046152  +0.278436  +0.097484  -0.006615  -0.021258  +0.076048  -0.018897  +0.172784  -0.122561  +0.048913  +0.389119  -0.233257  -0.297413  +0.180299  -0.374598  -0.280016
ad[100]  Pbcm[1/2,1/2,0]S1(a,b)[Al1:e:dsp]A_2(b)            +0.153980  +0.289372  +0.048174  +0.139366  +0.127022  +0.120152  +0.142234  +0.174868  +0.054755  +0.079145  -0.019331  +0.104692  -0.060250  +0.076141  +0.128913  +0.240380  -0.028696  +0.038032  -0.042299  +0.043915  +0.024306  -0.408734  +0.019143  +0.171830  -0.431524  -0.068814  -0.033185  -0.273723  -0.381503  +0.262590
ad[102]  Pbcm[1/2,1/2,0]S1(a,b)[Al1:e:dsp]A_3(b)            +0.004114  -0.051910  +0.135861  -0.469207  +0.183553  -0.128868  +0.006258  +0.227506  -0.378727  -0.143556  +0.121605  +0.624504  +0.099085  +0.205401  +0.090940  -0.090616  -0.017234  +0.043953  -0.078757  -0.099359  +0.021054  +0.009638  -0.015204  +0.001384  +0.003453  -0.004247  -0.002961  +0.011764  -0.001921  +0.000461
ad[104]  Pbcm[1/2,1/2,0]S1(a,b)[Al1:e:dsp]A_4(b)            +0.004109  +0.036655  +0.350927  -0.227559  -0.016449  -0.335463  +0.035919  +0.126691  +0.276400  -0.071675  -0.701512  -0.055666  -0.287630  +0.028864  +0.097746  -0.085216  +0.045970  +0.053440  +0.084008  -0.047263  -0.036885  +0.013859  +0.012170  -0.014088  +0.001514  +0.001759  +0.007044  -0.014427  -0.002067  -0.000769
ad[106]  Pbcm[1/2,1/2,0]S1(a,b)[Al1:e:dsp]A_5(b)            -0.151298  -0.271576  +0.081985  +0.136534  -0.185199  -0.135492  +0.183056  +0.525914  +0.000518  -0.102776  +0.146456  -0.222430  +0.300468  -0.124776  +0.480287  +0.095907  +0.128121  +0.206740  +0.077718  -0.009397  -0.050783  +0.048686  -0.125297  -0.013253  -0.015432  +0.028858  -0.015237  -0.018291  +0.016279  -0.004138
ad[108]  Pbcm[1/2,1/2,0]S1(a,b)[Al1:e:dsp]A_6(b)            -0.151311  -0.266822  -0.043873  -0.066442  +0.023619  +0.176157  -0.328014  +0.468426  +0.202364  +0.005282  +0.162804  -0.102246  -0.402869  +0.227428  -0.345171  +0.130126  -0.049139  +0.197263  -0.196775  -0.105364  -0.045661  -0.113347  +0.015658  -0.074672  +0.025171  +0.001745  -0.003033  +0.008561  +0.017078  +0.003367
ad[242]  Pbcm[1/2,1/2,0]S1(a,b)[Al2:d:dsp]A''_1(b)          -0.043386  +0.016534  -0.137013  -0.090408  +0.179965  +0.153602  +0.419633  +0.226921  +0.178715  +0.062079  -0.117394  -0.155032  +0.386961  +0.306431  -0.349309  -0.469724  -0.012209  +0.002888  +0.071976  +0.100255  +0.038228  -0.063444  -0.039772  +0.008141  -0.012443  +0.012982  +0.027568  -0.003913  -0.041180  -0.045916
ad[244]  Pbcm[1/2,1/2,0]S1(a,b)[Al2:d:dsp]A''_2(b)          +0.043400  -0.135693  -0.213524  -0.000236  -0.026199  -0.370655  -0.024665  -0.087241  -0.264073  +0.339066  -0.214202  -0.139183  +0.238981  +0.419200  -0.161849  +0.483960  +0.012661  +0.103576  +0.097436  -0.131017  -0.001357  -0.022064  +0.009612  +0.039663  -0.024505  -0.018550  +0.009339  -0.005570  +0.043119  -0.044587
ad[338]  Pbcm[1/2,1/2,0]S1(a,b)[Al3:d:dsp]A''_1(b)          +0.001102  +0.137591  +0.127958  +0.342372  +0.118225  -0.014748  -0.498030  +0.190749  -0.235017  -0.152298  -0.285569  +0.083346  +0.365296  -0.282900  -0.303313  -0.102928  +0.032018  +0.199989  +0.027631  +0.059196  -0.051442  -0.106445  -0.025194  +0.066713  +0.031382  +0.011576  +0.019274  -0.005250  -0.001827  -0.000276
ad[340]  Pbcm[1/2,1/2,0]S1(a,b)[Al3:d:dsp]A''_2(b)          -0.611791  +0.423625  +0.069634  -0.140226  -0.271016  +0.123614  -0.009271  -0.005677  -0.019467  -0.040330  +0.032203  -0.001063  +0.057995  +0.038056  -0.040749  +0.115491  -0.381575  +0.061165  +0.352829  -0.184933  +0.018291  -0.017322  -0.024268  -0.013429  +0.011743  -0.019154  -0.006616  -0.007456  +0.001216  -0.000991
ad[434]  Pbcm[1/2,1/2,0]S1(a,b)[Al4:c:dsp]A(b)              -0.071821  +0.249135  +0.209851  +0.241677  +0.429530  -0.163002  +0.050445  +0.119975  +0.036154  +0.167792  +0.181859  -0.045533  -0.104228  +0.115339  +0.068639  +0.063179  -0.014866  -0.116044  -0.000209  -0.055855  +0.034364  +0.135157  -0.037235  +0.146219  +0.467215  +0.219794  +0.379160  -0.187754  -0.008828  -0.011579
ad[436]  Pbcm[1/2,1/2,0]S1(a,b)[Al4:c:dsp]B_1(b)            +0.049110  -0.108941  +0.403862  -0.158227  +0.032149  +0.411946  +0.083072  +0.020791  -0.566474  +0.334748  -0.116909  -0.365533  -0.130687  -0.079460  +0.038462  -0.070958  -0.078340  +0.018839  -0.041518  +0.031991  +0.006319  -0.000800  -0.000299  -0.001115  +0.000765  -0.002499  -0.003796  -0.008525  +0.000635  -0.000509
ad[438]  Pbcm[1/2,1/2,0]S1(a,b)[Al4:c:dsp]B_2(b)            -0.020538  +0.399349  -0.111153  -0.385785  -0.005226  +0.055385  -0.343933  -0.024817  +0.133454  +0.248610  +0.080228  -0.208834  +0.174692  +0.008679  +0.205720  -0.108991  +0.495745  +0.148402  -0.192656  -0.144148  +0.120885  -0.004131  -0.013213  -0.008879  -0.008432  +0.035140  -0.011430  -0.002564  -0.014635  -0.015255

Block   17                                   RMS deviance = [0.000050   0.061781   0.087080   0.166901   0.245741   0.284335   0.353167   0.414654   0.539812   0.650526   0.612895   0.615929   0.754995   0.709982   0.845789   0.869582   0.839933   0.848457   0.875645   0.895163   0.971677   0.655537   0.662333   0.639703   0.856561   0.778450   0.766217   0.878830   0.920022   0.931479]
ar[49]   Pbcm[0,1/2,0]Y1(a,b)[Al1:e:rot]A_1(a)              -0.095648  +0.075456  +0.219138  -0.037426  +0.282502  -0.122883  -0.110442  +0.022100  +0.138730  +0.132102  -0.044814  -0.214445  -0.129255  +0.092404  +0.116271  +0.281020  -0.299426  +0.128989  -0.353482  +0.417437  -0.457772  +0.057496  -0.049499  +0.018099  +0.010746  -0.046872  -0.043112  +0.000977  -0.017232  -0.010438
ar[51]   Pbcm[0,1/2,0]Y1(a,b)[Al1:e:rot]A_2(a)              +0.095649  -0.078298  -0.215488  +0.200634  -0.001331  +0.010022  +0.258051  -0.031611  -0.089374  -0.073858  -0.092797  +0.101251  +0.038952  -0.429907  +0.004621  -0.323441  +0.094266  -0.197511  -0.147903  -0.058083  -0.655877  +0.032366  +0.007914  -0.040310  +0.003688  +0.013406  -0.019484  -0.006267  +0.015574  -0.012287
ar[53]   Pbcm[0,1/2,0]Y1(a,b)[Al1:e:rot]A_3(a)              -0.027450  -0.000054  -0.058163  +0.031168  -0.070575  +0.018922  +0.070414  +0.205482  +0.168353  +0.046631  +0.078368  -0.171841  -0.007119  +0.013787  -0.065015  -0.010433  +0.025515  +0.039894  +0.026619  +0.009410  -0.001981  +0.018318  +0.264359  -0.050018  +0.274358  +0.115212  -0.174167  -0.023966  +0.538679  -0.621459
ar[55]   Pbcm[0,1/2,0]Y1(a,b)[Al1:e:rot]A_4(a)              +0.027456  +0.026424  +0.011489  +0.002972  +0.030361  -0.120980  -0.141323  -0.182897  -0.062781  -0.083941  +0.010817  +0.178260  -0.038544  -0.043173  +0.059667  -0.023768  -0.016120  +0.035826  +0.040684  -0.024143  -0.012003  -0.033701  -0.102305  +0.309793  +0.262818  -0.070271  +0.017443  -0.094832  -0.557441  -0.611164
ar[57]   Pbcm[0,1/2,0]Y1(a,b)[Al1:e:rot]A_5(a)              -0.142462  -0.119478  -0.133870  -0.120605  +0.035042  +0.125785  +0.242280  +0.140854  -0.264475  +0.114878  +0.080325  -0.184717  +0.316127  +0.109623  -0.141426  +0.100849  -0.057616  -0.113977  -0.008584  +0.074133  -0.003175  +0.146448  -0.021156  -0.042201  +0.001203  -0.260965  +0.148981  -0.653412  -0.080378  -0.047528
ar[59]   Pbcm[0,1/2,0]Y1(a,b)[Al1:e:rot]A_6(a)              +0.142448  +0.042496  +0.272157  +0.023411  +0.097560  +0.155069  -0.015609  -0.192252  +0.007631  -0.088492  -0.117011  +0.272940  -0.106655  +0.110549  +0.113063  -0.038021  +0.029995  -0.029444  -0.025322  -0.009593  -0.001806  -0.261572  -0.230903  -0.404819  +0.024793  +0.244766  -0.321800  -0.487034  +0.088055  -0.038218
ar[217]  Pbcm[0,1/2,0]Y1(a,b)[Al2:d:rot]A''_1(a)            +0.256488  +0.096111  -0.050636  +0.136400  +0.031409  -0.003463  -0.374423  +0.032924  -0.237818  +0.127038  -0.155518  -0.114077  -0.145869  +0.038906  -0.176001  +0.008654  +0.403584  -0.429983  -0.397121  +0.189350  +0.183323  +0.104863  +0.080126  +0.051631  -0.000728  +0.008300  -0.017883  -0.036990  +0.019131  -0.025628
ar[219]  Pbcm[0,1/2,0]Y1(a,b)[Al2:d:rot]A''_2(a)            +0.256470  -0.011166  +0.250455  +0.063648  +0.043494  -0.217365  +0.086337  -0.196398  +0.038989  +0.225436  +0.243445  +0.096260  +0.195887  +0.069562  -0.247900  -0.202921  +0.230482  +0.070635  +0.409027  +0.509588  -0.091808  +0.076562  +0.045481  -0.008540  -0.017972  +0.017825  +0.041786  +0.023194  +0.020245  +0.024042
ar[221]  Pbcm[0,1/2,0]Y1(a,b)[Al2:d:rot]A''_3(a)            -0.000000  +0.010495  -0.011050  +0.025731  -0.045370  -0.005551  +0.011355  +0.068384  +0.130060  +0.006546  +0.013373  -0.080058  -0.062280  -0.040054  -0.061888  -0.064335  +0.094594  +0.012234  +0.002307  -0.016721  +0.046511  +0.267481  -0.848638  +0.035921  -0.196656  -0.110450  +0.085080  +0.073225  +0.220516  -0.196326
ar[223]  Pbcm[0,1/2,0]Y1(a,b)[Al2:d:rot]A''_4(a)            +0.000000  -0.006824  +0.016632  +0.003515  +0.001469  +0.086962  +0.067773  +0.062383  +0.035074  +0.009389  -0.009569  -0.050693  +0.017314  +0.047794  -0.069788  -0.016294  +0.077026  -0.065437  +0.003930  +0.072058  -0.058937  -0.635012  -0.184932  +0.612728  +0.200831  -0.058406  +0.007910  -0.096771  +0.225828  +0.189665
ar[313]  Pbcm[0,1/2,0]Y1(a,b)[Al3:d:rot]A''_1(a)            +0.235060  +0.035374  -0.154326  +0.293712  +0.162013  -0.021834  -0.092057  +0.219633  -0.239971  +0.216543  -0.248495  +0.074048  -0.193591  +0.211752  -0.270462  +0.309671  -0.052485  +0.201639  +0.371631  -0.281240  -0.254218  -0.008030  -0.037251  -0.012482  -0.002397  -0.002370  +0.002690  +0.004624  +0.003008  -0.000287
ar[315]  Pbcm[0,1/2,0]Y1(a,b)[Al3:d:rot]A''_2(a)            +0.177087  +0.144282  +0.268162  +0.162397  -0.294955  -0.250428  +0.116701  -0.020454  +0.067235  +0.256433  +0.158591  +0.113238  +0.139615  -0.041426  -0.243994  +0.078723  -0.502395  -0.363203  -0.181809  -0.252393  +0.064837  -0.026112  -0.041023  +0.013198  +0.023918  +0.000690  -0.041697  +0.021431  +0.001345  +0.003043
ar[317]  Pbcm[0,1/2,0]Y1(a,b)[Al3:d:rot]A''_3(a)            -0.107198  -0.013419  -0.252684  -0.022366  -0.075215  -0.350388  -0.138263  -0.041850  -0.077124  +0.048572  +0.093421  -0.088646  -0.013968  -0.001377  -0.000860  +0.006647  +0.041955  -0.033111  -0.007567  +0.062683  -0.009530  -0.423969  -0.159722  -0.543157  +0.324488  -0.251143  +0.238711  +0.130304  -0.000883  +0.002317
ar[319]  Pbcm[0,1/2,0]Y1(a,b)[Al3:d:rot]A''_4(a)            -0.223751  +0.233363  +0.113321  +0.186362  +0.145375  -0.032314  +0.063361  -0.214223  -0.058293  +0.208385  -0.062712  -0.153591  +0.125152  -0.009995  -0.094053  -0.211127  +0.167851  +0.272331  -0.135710  -0.225918  +0.075951  -0.028551  +0.044811  -0.005511  -0.040150  -0.471681  -0.473232  +0.056846  -0.015241  +0.019207
ar[409]  Pbcm[0,1/2,0]Y1(a,b)[Al4:c:rot]A(a)                -0.253437  -0.043294  +0.237407  -0.162015  -0.229032  +0.060735  -0.340346  -0.150419  +0.031943  -0.142419  +0.270210  -0.108236  +0.052191  +0.297491  -0.120388  +0.081928  +0.266232  -0.198824  +0.098695  -0.326926  -0.452901  +0.063793  +0.022905  +0.007845  -0.023722  +0.010304  -0.007221  +0.003608  +0.018183  +0.018569
ar[411]  Pbcm[0,1/2,0]Y1(a,b)[Al4:c:rot]B_1(a)              +0.154234  -0.254026  -0.128410  -0.226474  -0.071883  +0.076248  +0.005969  +0.139876  -0.143215  -0.141463  +0.042623  +0.113188  +0.037832  +0.064939  +0.077519  +0.154274  -0.125527  -0.271047  +0.172820  +0.208059  -0.028200  +0.072101  -0.096187  -0.012789  +0.111461  -0.301461  -0.614170  +0.247759  -0.031431  +0.045224
ar[413]  Pbcm[0,1/2,0]Y1(a,b)[Al4:c:rot]B_2(a)              -0.190017  -0.008215  -0.013360  -0.063941  +0.179189  +0.079076  +0.149822  -0.144264  -0.429315  +0.125777  -0.017951  -0.037940  +0.344884  +0.127070  -0.056018  +0.027952  -0.003097  +0.032317  -0.135762  -0.026482  +0.023834  +0.078301  -0.206612  +0.001475  +0.310524  +0.520118  -0.055709  +0.311726  +0.004685  +0.014513
ad[49]   Pbcm[0,1/2,0]Y1(a,b)[Al1:e:dsp]A_1(a)              +0.005343  -0.033643  +0.055442  -0.083771  +0.134046  +0.005970  -0.046485  -0.281429  -0.371136  -0.054902  -0.067539  +0.278502  +0.142128  +0.077589  +0.148840  +0.081525  -0.132045  -0.068025  -0.035518  +0.017855  -0.019280  -0.167635  +0.113429  +0.047094  -0.442637  -0.229174  +0.227047  +0.154671  +0.371507  -0.286950
ad[51]   Pbcm[0,1/2,0]Y1(a,b)[Al1:e:dsp]A_2(a)              -0.005356  -0.029885  +0.055958  +0.001641  -0.011543  +0.257052  +0.231679  +0.246232  +0.122524  +0.079498  -0.014031  -0.205120  +0.069007  +0.128240  -0.169153  -0.000564  +0.102033  -0.110638  -0.044112  +0.071560  -0.030284  -0.400336  +0.000301  -0.181031  -0.432184  +0.116081  -0.037771  +0.246283  -0.377811  -0.270647
ad[53]   Pbcm[0,1/2,0]Y1(a,b)[Al1:e:dsp]A_3(a)              -0.278204  +0.031177  +0.266862  -0.190847  +0.201005  -0.120808  +0.196523  +0.332122  -0.313756  +0.133456  +0.340069  +0.224485  -0.519883  -0.158807  -0.038749  -0.085297  +0.109612  -0.081045  +0.007602  -0.050883  +0.040284  -0.003335  +0.019563  +0.008105  -0.006423  -0.003713  +0.001084  +0.011334  +0.001621  +0.000498
ad[55]   Pbcm[0,1/2,0]Y1(a,b)[Al1:e:dsp]A_4(a)              +0.278201  -0.057138  -0.069219  +0.194797  -0.004376  +0.039604  +0.347847  -0.404415  -0.178847  -0.261391  +0.348978  -0.422255  -0.381544  +0.143653  +0.033053  +0.115757  -0.047800  +0.025544  -0.039466  -0.041283  +0.049084  +0.007487  +0.007555  +0.019351  -0.000451  -0.004710  +0.004887  +0.014815  -0.001707  +0.000811
ad[57]   Pbcm[0,1/2,0]Y1(a,b)[Al1:e:dsp]A_5(a)              +0.323926  +0.251127  -0.009060  -0.495559  -0.120121  +0.063571  -0.112621  +0.044823  -0.189776  +0.207566  -0.108596  -0.284806  -0.105403  +0.124911  +0.142417  -0.500897  -0.223318  +0.068744  +0.084369  -0.090507  -0.108335  -0.012616  -0.006900  +0.008916  -0.000330  +0.014149  +0.029361  -0.010852  -0.006756  -0.011368
ad[59]   Pbcm[0,1/2,0]Y1(a,b)[Al1:e:dsp]A_6(a)              -0.323933  -0.256949  +0.067273  +0.152206  -0.465486  +0.167670  -0.084993  -0.114172  -0.202566  -0.046222  -0.246779  +0.044289  -0.277077  +0.048964  -0.359235  -0.221674  -0.244263  +0.175277  -0.035316  +0.283927  +0.012785  +0.010757  +0.011510  -0.007015  +0.005979  +0.000637  -0.003059  +0.000623  +0.007202  -0.010310
ad[217]  Pbcm[0,1/2,0]Y1(a,b)[Al2:d:dsp]A''_1(a)            +0.055088  +0.113247  +0.096830  -0.475127  -0.078814  +0.015964  +0.134526  -0.282214  +0.029276  +0.013250  -0.280067  -0.113899  -0.076053  -0.482349  -0.342621  +0.406532  +0.133983  +0.034205  +0.084602  -0.022589  +0.003797  -0.029142  +0.014330  -0.036856  +0.026478  -0.001729  -0.004714  +0.002912  +0.024809  -0.026425
ad[219]  Pbcm[0,1/2,0]Y1(a,b)[Al2:d:dsp]A''_2(a)            +0.055098  +0.219914  -0.216032  -0.160777  +0.362375  +0.026777  -0.116680  +0.040460  +0.107114  -0.453503  +0.184304  +0.151157  +0.045030  +0.085088  -0.583463  -0.185054  -0.203131  +0.066534  -0.148454  +0.009376  +0.008532  -0.004533  +0.013534  -0.028945  -0.015793  -0.009213  -0.015606  +0.007124  +0.025334  +0.026492
ad[313]  Pbcm[0,1/2,0]Y1(a,b)[Al3:d:dsp]A''_1(a)            +0.124082  +0.011896  +0.232943  +0.211271  +0.027849  +0.362999  -0.399394  +0.154340  -0.238588  -0.075955  +0.321907  -0.198374  +0.185334  -0.500708  +0.031238  +0.054602  -0.140311  +0.160273  +0.098770  +0.029833  +0.028231  -0.093807  -0.047650  -0.074949  +0.024689  -0.020129  +0.018957  +0.010932  +0.000685  -0.001177
ad[315]  Pbcm[0,1/2,0]Y1(a,b)[Al3:d:dsp]A''_2(a)            +0.314908  -0.683674  +0.150440  -0.178945  +0.040749  -0.184551  -0.046597  +0.086016  +0.019721  +0.059484  +0.042360  +0.023576  +0.072754  +0.006649  -0.112265  -0.051739  +0.103446  +0.343820  -0.352648  -0.224763  +0.018894  -0.040625  +0.010324  +0.009553  -0.009141  -0.018562  +0.001552  -0.012415  +0.001259  +0.000398
ad[409]  Pbcm[0,1/2,0]Y1(a,b)[Al4:c:dsp]A(a)                +0.148834  +0.018548  +0.348999  +0.029181  +0.100724  +0.456812  +0.201780  +0.039998  +0.124464  -0.048382  -0.164103  +0.140015  -0.025091  +0.161391  -0.007881  -0.040551  +0.051152  -0.077824  -0.065737  -0.046538  -0.009190  +0.126000  +0.031149  -0.123933  +0.417246  -0.346808  +0.337818  +0.211889  -0.004895  +0.010204
ad[411]  Pbcm[0,1/2,0]Y1(a,b)[Al4:c:dsp]B_1(a)              +0.045254  +0.157140  +0.365610  +0.078361  -0.124797  -0.411153  +0.139685  +0.315060  -0.241802  -0.553873  -0.292201  -0.184466  +0.169573  +0.049415  +0.041306  -0.011880  +0.084016  +0.052926  +0.039563  +0.028131  +0.002502  +0.005450  +0.002347  -0.002101  -0.000866  -0.002999  +0.003557  -0.008394  -0.000703  -0.000452
ad[413]  Pbcm[0,1/2,0]Y1(a,b)[Al4:c:dsp]B_2(a)              -0.161889  -0.359964  +0.153845  +0.063755  +0.462084  -0.115625  -0.111531  -0.128113  +0.114560  -0.015893  -0.243976  -0.325718  -0.060303  -0.095517  -0.061056  -0.214812  -0.206760  -0.391848  +0.308227  -0.113880  +0.112744  -0.003854  +0.014666  -0.003923  +0.012636  +0.031259  +0.018266  -0.001814  +0.014131  -0.014816

Block   18                                   RMS deviance = [0.000052   0.061787   0.087074   0.166893   0.245747   0.284341   0.353169   0.414649   0.539804   0.650542   0.612893   0.615934   0.754980   0.709985   0.845782   0.869561   0.839968   0.848468   0.875634   0.895152   0.971678   0.655539   0.662333   0.639699   0.856555   0.778493   0.766182   0.878837   0.920023   0.931479]
ar[50]   Pbcm[0,1/2,0]Y1(a,b)[Al1:e:rot]A_1(b)              +0.095639  +0.075444  -0.219151  +0.037391  +0.282497  +0.122907  -0.110435  -0.022093  -0.138715  -0.132111  +0.044790  -0.214460  +0.129272  +0.092397  -0.116320  +0.281079  +0.299395  -0.129286  +0.353401  -0.417392  +0.457757  -0.057496  -0.049501  -0.018096  +0.010781  -0.046852  -0.043117  +0.000963  -0.017227  -0.010441
ar[52]   Pbcm[0,1/2,0]Y1(a,b)[Al1:e:rot]A_2(b)              -0.095638  -0.078292  +0.215503  -0.200606  -0.001347  -0.010025  +0.258052  +0.031611  +0.089372  +0.073870  +0.092827  +0.101262  -0.038939  -0.429852  -0.004610  -0.323426  -0.094138  +0.197564  +0.147987  +0.058058  +0.655906  -0.032357  +0.007920  +0.040310  +0.003682  +0.013412  -0.019480  -0.006267  +0.015579  -0.012285
ar[54]   Pbcm[0,1/2,0]Y1(a,b)[Al1:e:rot]A_3(b)              +0.027457  -0.000065  +0.058160  -0.031157  -0.070578  -0.018928  +0.070416  -0.205481  -0.168355  -0.046644  -0.078385  -0.171830  +0.007114  +0.013780  +0.065018  -0.010440  -0.025534  -0.039880  -0.026620  -0.009403  +0.001980  -0.018322  +0.264370  +0.050011  +0.274303  +0.115404  -0.174118  -0.023939  +0.538676  -0.621461
ar[56]   Pbcm[0,1/2,0]Y1(a,b)[Al1:e:rot]A_4(b)              -0.027452  +0.026430  -0.011474  -0.002976  +0.030360  +0.120981  -0.141323  +0.182897  +0.062774  +0.083941  -0.010799  +0.178264  +0.038553  -0.043179  -0.059664  -0.023768  +0.016099  -0.035817  -0.040697  +0.024149  +0.012005  +0.033721  -0.102307  -0.309783  +0.262868  -0.070103  +0.017470  -0.094848  -0.557442  -0.611161
ar[58]   Pbcm[0,1/2,0]Y1(a,b)[Al1:e:rot]A_5(b)              +0.142454  -0.119502  +0.133827  +0.120616  +0.035056  -0.125795  +0.242287  -0.140867  +0.264492  -0.114860  -0.080340  -0.184694  -0.316163  +0.109627  +0.141417  +0.100866  +0.057673  +0.113923  +0.008623  -0.074146  +0.003176  -0.146478  -0.021166  +0.042200  +0.001409  -0.260924  +0.149095  -0.653380  -0.080342  -0.047538
ar[60]   Pbcm[0,1/2,0]Y1(a,b)[Al1:e:rot]A_6(b)              -0.142469  +0.042533  -0.272145  -0.023441  +0.097552  -0.155047  -0.015613  +0.192253  -0.007637  +0.088497  +0.117028  +0.272910  +0.106666  +0.110553  -0.113061  -0.038018  -0.029971  +0.029453  +0.025314  +0.009589  +0.001795  +0.261555  -0.230877  +0.404827  +0.024709  +0.244882  -0.321645  -0.487106  +0.088088  -0.038211
ar[218]  Pbcm[0,1/2,0]Y1(a,b)[Al2:d:rot]A''_1(b)            -0.256471  +0.096154  +0.050692  -0.136398  +0.031413  +0.003472  -0.374404  -0.032920  +0.237820  -0.127008  +0.155493  -0.114094  +0.145870  +0.038954  +0.175990  +0.008623  -0.403320  +0.430057  +0.397275  -0.189465  -0.183338  -0.104865  +0.080119  -0.051636  -0.000727  +0.008305  -0.017873  -0.036989  +0.019135  -0.025631
ar[220]  Pbcm[0,1/2,0]Y1(a,b)[Al2:d:rot]A''_2(b)            -0.256490  -0.011111  -0.250424  -0.063664  +0.043466  +0.217385  +0.086342  +0.196409  -0.038977  -0.225471  -0.243427  +0.096297  -0.195896  +0.069563  +0.247935  -0.202955  -0.230495  -0.070525  -0.408987  -0.509571  +0.091832  -0.076567  +0.045481  +0.008540  -0.017989  +0.017802  +0.041782  +0.023206  +0.020241  +0.024039
ar[222]  Pbcm[0,1/2,0]Y1(a,b)[Al2:d:rot]A''_3(b)            +0.000000  +0.010495  +0.011049  -0.025730  -0.045376  +0.005552  +0.011349  -0.068376  -0.130072  -0.006550  -0.013379  -0.080049  +0.062297  -0.040060  +0.061884  -0.064364  -0.094588  -0.012191  -0.002297  +0.016725  -0.046503  -0.267497  -0.848636  -0.035908  -0.196591  -0.110574  +0.085028  +0.073220  +0.220510  -0.196330
ar[224]  Pbcm[0,1/2,0]Y1(a,b)[Al2:d:rot]A''_4(b)            -0.000000  -0.006824  -0.016632  -0.003515  +0.001466  -0.086953  +0.067773  -0.062388  -0.035073  -0.009394  +0.009555  -0.050708  -0.017324  +0.047797  +0.069800  -0.016299  -0.076981  +0.065455  -0.003902  -0.072086  +0.058929  +0.635026  -0.184961  -0.612702  +0.200874  -0.058276  +0.007938  -0.096762  +0.225834  +0.189662
ar[314]  Pbcm[0,1/2,0]Y1(a,b)[Al3:d:rot]A''_1(b)            -0.235039  +0.035405  +0.154371  -0.293698  +0.161998  +0.021843  -0.092045  -0.219621  +0.239964  -0.216492  +0.248489  +0.074001  +0.193588  +0.211783  +0.270485  +0.309717  +0.052253  -0.201539  -0.371665  +0.281300  +0.254222  +0.008026  -0.037249  +0.012478  -0.002397  -0.002371  +0.002687  +0.004624  +0.003007  -0.000287
ar[316]  Pbcm[0,1/2,0]Y1(a,b)[Al3:d:rot]A''_2(b)            -0.177072  +0.144315  -0.268112  -0.162412  -0.294997  +0.250436  +0.116690  +0.020457  -0.067220  -0.256469  -0.158558  +0.113266  -0.139612  -0.041438  +0.243959  +0.078833  +0.502547  +0.362945  +0.181859  +0.252383  -0.064838  +0.026111  -0.041024  -0.013198  +0.023919  +0.000711  -0.041699  +0.021422  +0.001344  +0.003044
ar[318]  Pbcm[0,1/2,0]Y1(a,b)[Al3:d:rot]A''_3(b)            +0.107229  -0.013450  +0.252700  +0.022394  -0.075213  +0.350370  -0.138261  +0.041839  +0.077125  -0.048582  -0.093428  -0.088629  +0.013956  -0.001384  +0.000862  +0.006643  -0.041932  +0.033113  +0.007576  -0.062696  +0.009519  +0.423949  -0.159722  +0.543183  +0.324605  -0.250991  +0.238655  +0.130357  -0.000888  +0.002316
ar[320]  Pbcm[0,1/2,0]Y1(a,b)[Al3:d:rot]A''_4(b)            +0.223793  +0.233310  -0.113315  -0.186388  +0.145368  +0.032314  +0.063368  +0.214233  +0.058329  -0.208375  +0.062714  -0.153602  -0.125154  -0.009989  +0.094051  -0.211145  -0.167952  -0.272242  +0.135696  +0.225950  -0.075948  +0.028545  +0.044795  +0.005510  -0.039821  -0.471614  -0.473332  +0.056699  -0.015243  +0.019207
ar[410]  Pbcm[0,1/2,0]Y1(a,b)[Al4:c:rot]A(b)                +0.253415  -0.043333  -0.237448  +0.162012  -0.229019  -0.060748  -0.340383  +0.150421  -0.031957  +0.142402  -0.270276  -0.108222  -0.052223  +0.297478  +0.120354  +0.081921  -0.266181  +0.199015  -0.098589  +0.326869  +0.452863  -0.063776  +0.022901  -0.007846  -0.023725  +0.010289  -0.007221  +0.003607  +0.018180  +0.018566
ar[412]  Pbcm[0,1/2,0]Y1(a,b)[Al4:c:rot]B_1(b)              -0.154274  -0.253982  +0.128387  +0.226495  -0.071865  -0.076250  +0.005967  -0.139882  +0.143201  +0.141468  -0.042623  +0.113201  -0.037850  +0.064941  -0.077512  +0.154290  +0.125636  +0.270984  -0.172787  -0.208092  +0.028201  -0.072109  -0.096205  +0.012788  +0.111683  -0.301298  -0.614274  +0.247599  -0.031442  +0.045228
ar[414]  Pbcm[0,1/2,0]Y1(a,b)[Al4:c:rot]B_2(b)              +0.190001  -0.008243  +0.013322  +0.063919  +0.179188  -0.079067  +0.149811  +0.144251  +0.429298  -0.125729  +0.017959  -0.037923  -0.344875  +0.127065  +0.055989  +0.027958  +0.003097  -0.032355  +0.135753  +0.026489  -0.023838  -0.078309  -0.206622  -0.001475  +0.310206  +0.520326  -0.055656  +0.311786  +0.004672  +0.014518
ad[50]   Pbcm[0,1/2,0]Y1(a,b)[Al1:e:dsp]A_1(b)              -0.005356  -0.033633  -0.055450  +0.083756  +0.134055  -0.005962  -0.046485  +0.281423  +0.371139  +0.054929  +0.067567  +0.278497  -0.142136  +0.077596  -0.148850  +0.081559  +0.132067  +0.067948  +0.035503  -0.017859  +0.019269  +0.167651  +0.113400  -0.047093  -0.442528  -0.229480  +0.226926  +0.154699  +0.371497  -0.286955
ad[52]   Pbcm[0,1/2,0]Y1(a,b)[Al1:e:dsp]A_2(b)              +0.005343  -0.029884  -0.055980  -0.001644  -0.011544  -0.257046  +0.231680  -0.246231  -0.122517  -0.079499  +0.014005  -0.205129  -0.069021  +0.128250  +0.169155  -0.000570  -0.101958  +0.110655  +0.044166  -0.071591  +0.030279  +0.400326  +0.000278  +0.181046  -0.432270  +0.115818  -0.037861  +0.246226  -0.377822  -0.270643
ad[54]   Pbcm[0,1/2,0]Y1(a,b)[Al1:e:dsp]A_3(b)              +0.278191  +0.031131  -0.266907  +0.190807  +0.201002  +0.120823  +0.196518  -0.332142  +0.313775  -0.133452  -0.340033  +0.224530  +0.519866  -0.158790  +0.038759  -0.085315  -0.109573  +0.081113  -0.007569  +0.050866  -0.040283  +0.003339  +0.019563  -0.008105  -0.006422  -0.003718  +0.001079  +0.011335  +0.001621  +0.000498
ad[56]   Pbcm[0,1/2,0]Y1(a,b)[Al1:e:dsp]A_4(b)              -0.278195  -0.057092  +0.069270  -0.194779  -0.004405  -0.039586  +0.347863  +0.404400  +0.178844  +0.261397  -0.349091  -0.422206  +0.381512  +0.143633  -0.033072  +0.115759  +0.047778  -0.025572  +0.039449  +0.041287  -0.049091  -0.007482  +0.007552  -0.019349  -0.000450  -0.004712  +0.004881  +0.014815  -0.001707  +0.000811
ad[58]   Pbcm[0,1/2,0]Y1(a,b)[Al1:e:dsp]A_5(b)              -0.323874  +0.251214  +0.009059  +0.495553  -0.120096  -0.063569  -0.112625  -0.044819  +0.189815  -0.207545  +0.108578  -0.284822  +0.105408  +0.124912  -0.142374  -0.500860  +0.223346  -0.068803  -0.084412  +0.090547  +0.108353  +0.012620  -0.006893  -0.008913  -0.000340  +0.014144  +0.029365  -0.010846  -0.006753  -0.011370
ad[60]   Pbcm[0,1/2,0]Y1(a,b)[Al1:e:dsp]A_6(b)              +0.323867  -0.257021  -0.067284  -0.152194  -0.465473  -0.167697  -0.085026  +0.114173  +0.202581  +0.046263  +0.246747  +0.044267  +0.277075  +0.048985  +0.359263  -0.221615  +0.244248  -0.175448  +0.035274  -0.283872  -0.012764  -0.010760  +0.011513  +0.007018  +0.005977  +0.000641  -0.003060  +0.000624  +0.007205  -0.010309
ad[218]  Pbcm[0,1/2,0]Y1(a,b)[Al2:d:dsp]A''_1(b)            -0.055057  +0.113274  -0.096861  +0.475119  -0.078815  -0.015972  +0.134537  +0.282213  -0.029249  -0.013228  +0.280046  -0.113930  +0.076062  -0.482341  +0.342618  +0.406527  -0.134093  -0.034118  -0.084562  +0.022573  -0.003798  +0.029135  +0.014329  +0.036856  +0.026477  -0.001713  -0.004713  +0.002915  +0.024808  -0.026424
ad[220]  Pbcm[0,1/2,0]Y1(a,b)[Al2:d:dsp]A''_2(b)            -0.055047  +0.219933  +0.216001  +0.160778  +0.362394  -0.026752  -0.116664  -0.040452  -0.107167  +0.453479  -0.184331  +0.151191  -0.045052  +0.085083  +0.583452  -0.184986  +0.203156  -0.066662  +0.148466  -0.009334  -0.008517  +0.004529  +0.013533  +0.028947  -0.015787  -0.009219  -0.015610  +0.007121  +0.025335  +0.026494
ad[314]  Pbcm[0,1/2,0]Y1(a,b)[Al3:d:dsp]A''_1(b)            -0.124142  +0.011928  -0.232904  -0.211318  +0.027880  -0.362973  -0.399386  -0.154355  +0.238585  +0.075936  -0.321902  -0.198321  -0.185334  -0.500751  -0.031229  +0.054601  +0.140204  -0.160313  -0.098814  -0.029802  -0.028222  +0.093797  -0.047648  +0.074953  +0.024698  -0.020117  +0.018952  +0.010935  +0.000684  -0.001177
ad[316]  Pbcm[0,1/2,0]Y1(a,b)[Al3:d:dsp]A''_2(b)            -0.315055  -0.683603  -0.150433  +0.178965  +0.040750  +0.184555  -0.046598  -0.086009  -0.019717  -0.059487  -0.042343  +0.023581  -0.072751  +0.006646  +0.112221  -0.051746  -0.103579  -0.343814  +0.352598  +0.224811  -0.018902  +0.040625  +0.010322  -0.009553  -0.009128  -0.018565  +0.001551  -0.012416  +0.001260  +0.000399
ad[410]  Pbcm[0,1/2,0]Y1(a,b)[Al4:c:dsp]A(b)                -0.148876  +0.018592  -0.349021  -0.029219  +0.100720  -0.456789  +0.201776  -0.039982  -0.124465  +0.048397  +0.164110  +0.139986  +0.025105  +0.161411  +0.007874  -0.040548  -0.051099  +0.077841  +0.065760  +0.046524  +0.009188  -0.125976  +0.031144  +0.123930  +0.417407  -0.346630  +0.337742  +0.211977  -0.004907  +0.010201
ad[412]  Pbcm[0,1/2,0]Y1(a,b)[Al4:c:dsp]B_1(b)              -0.045250  +0.157154  -0.365582  -0.078400  -0.124844  +0.411182  +0.139656  -0.315049  +0.241750  +0.553905  +0.292145  -0.184494  -0.169576  +0.049418  -0.041297  -0.011899  -0.084043  -0.052883  -0.039567  -0.028132  -0.002502  -0.005451  +0.002347  +0.002101  -0.000864  -0.003000  +0.003558  -0.008394  -0.000703  -0.000452
ad[414]  Pbcm[0,1/2,0]Y1(a,b)[Al4:c:dsp]B_2(b)              +0.161790  -0.359994  -0.153871  -0.063778  +0.462069  +0.115649  -0.111508  +0.128132  -0.114542  +0.015897  +0.243934  -0.325755  +0.060305  -0.095514  +0.061118  -0.214770  +0.206934  +0.391855  -0.308156  +0.113836  -0.112727  +0.003854  +0.014670  +0.003922  +0.012614  +0.031261  +0.018272  -0.001806  +0.014132  -0.014817

Block    5                                   RMS deviance = [0.000064   0.176095   0.204497   0.335711   0.547408   0.563463   0.656214   0.855841   0.794907   0.948684   0.681070   0.629361   0.830158   0.918887]
ar[13]   Pbcm[0,0,0]GM1-(a)[Al1:e:rot]A_1(a)                +0.142556  -0.452650  -0.036506  +0.162132  +0.133684  -0.132471  -0.559469  +0.090333  -0.437824  -0.440627  -0.002044  -0.059583  +0.026091  -0.022436
ar[14]   Pbcm[0,0,0]GM1-(a)[Al1:e:rot]A_2(a)                +0.040961  +0.057300  -0.034268  -0.335773  +0.179573  -0.232990  -0.099426  +0.094853  +0.032346  -0.025711  +0.144230  +0.352668  -0.161775  +0.776307
ar[15]   Pbcm[0,0,0]GM1-(a)[Al1:e:rot]A_3(a)                +0.212371  +0.252400  +0.232992  -0.137340  +0.277472  -0.425757  +0.070769  +0.175506  -0.038630  +0.011640  +0.458314  -0.340162  +0.425929  -0.123162
ar[199]  Pbcm[0,0,0]GM1-(a)[Al2:d:rot]A''_1(a)              +0.382326  +0.012439  +0.073098  -0.378061  -0.177173  +0.004520  +0.132458  -0.283793  -0.652979  +0.331176  -0.193084  +0.038835  +0.017577  -0.027337
ar[200]  Pbcm[0,0,0]GM1-(a)[Al2:d:rot]A''_2(a)              -0.000000  -0.000380  +0.042308  +0.156031  -0.028785  +0.069288  +0.050816  -0.089156  -0.158262  +0.017531  +0.632527  +0.645111  -0.127868  -0.315817
ar[295]  Pbcm[0,0,0]GM1-(a)[Al3:d:rot]A''_1(a)              -0.350380  +0.228900  -0.066383  +0.120295  +0.405787  +0.276020  -0.206934  +0.423881  -0.364682  +0.453938  -0.059389  -0.002050  +0.003465  +0.004289
ar[296]  Pbcm[0,0,0]GM1-(a)[Al3:d:rot]A''_2(a)              +0.159874  +0.194000  +0.289028  +0.286716  +0.096852  -0.119133  -0.045150  +0.013213  +0.077559  -0.056441  -0.474976  +0.517706  +0.492394  -0.000972
ar[391]  Pbcm[0,0,0]GM1-(a)[Al4:c:rot]A(a)                  +0.377773  -0.268275  -0.214614  +0.287246  -0.193769  -0.262834  -0.252956  +0.138829  +0.263259  +0.626743  +0.060185  -0.000244  -0.021908  +0.025368
ad[13]   Pbcm[0,0,0]GM1-(a)[Al1:e:dsp]A_1(a)                -0.007974  -0.016468  +0.122743  +0.527593  -0.190570  +0.285729  +0.162026  -0.226143  -0.205181  +0.023404  +0.262529  -0.214651  +0.272330  +0.528286
ad[14]   Pbcm[0,0,0]GM1-(a)[Al1:e:dsp]A_2(a)                +0.415068  -0.394541  +0.024085  -0.034955  +0.613896  +0.409111  +0.309044  -0.007287  +0.172721  +0.020476  -0.004777  +0.010926  -0.007288  +0.002303
ad[15]   Pbcm[0,0,0]GM1-(a)[Al1:e:dsp]A_3(a)                -0.482858  -0.418482  +0.456486  -0.045883  +0.211903  -0.267955  -0.050904  -0.414679  +0.052290  +0.294152  -0.020137  -0.014388  +0.001536  -0.010457
ad[199]  Pbcm[0,0,0]GM1-(a)[Al2:d:dsp]A''(a)                +0.082080  +0.380922  -0.385112  +0.084725  +0.348960  -0.001337  -0.340203  -0.663916  +0.089681  +0.021347  +0.022687  -0.063654  -0.005293  -0.035804
ad[295]  Pbcm[0,0,0]GM1-(a)[Al3:d:dsp]A''(a)                -0.184977  -0.139488  -0.528698  +0.238626  +0.171201  -0.459985  +0.539261  +0.004858  -0.235481  -0.050112  -0.121252  +0.062837  +0.039076  +0.001024
ad[391]  Pbcm[0,0,0]GM1-(a)[Al4:c:dsp]A(a)                  -0.221893  -0.265221  -0.387575  -0.387093  -0.141107  +0.224088  -0.110607  -0.021679  +0.088705  +0.050543  +0.120215  +0.127529  +0.675541  -0.006390

Block   11                                   RMS deviance = [0.000074   0.122882   0.274559   0.393871   0.368733   0.588040   0.734518   0.773730   0.845393   0.950454   0.628232   0.702312   0.840864   0.885173]
ar[31]   Pbcm[1/2,0,0]X3+(a)[Al1:e:rot]A_1(a)               +0.213457  +0.214012  -0.355727  +0.109482  +0.254627  +0.194445  +0.524819  +0.221520  +0.337240  +0.475446  +0.030571  -0.031465  +0.022913  -0.026973
ar[32]   Pbcm[1/2,0,0]X3+(a)[Al1:e:rot]A_2(a)               -0.251781  +0.209955  -0.070823  +0.187669  -0.205801  +0.086121  +0.069764  -0.147505  +0.048791  +0.024573  +0.079309  +0.349447  -0.153815  +0.787939
ar[33]   Pbcm[1/2,0,0]X3+(a)[Al1:e:rot]A_3(a)               -0.382780  -0.180794  -0.199269  +0.255087  -0.166692  +0.265233  -0.075109  -0.187054  +0.195196  -0.020117  +0.532440  -0.238753  +0.425936  -0.129721
ar[207]  Pbcm[1/2,0,0]X3+(a)[Al2:d:rot]A''_1(a)             -0.356465  -0.058108  -0.307612  -0.203628  -0.212812  +0.017213  +0.206774  +0.238336  -0.711080  +0.268967  -0.005377  -0.085800  -0.035247  -0.041372
ar[208]  Pbcm[1/2,0,0]X3+(a)[Al2:d:rot]A''_2(a)             +0.125713  -0.169867  +0.007968  -0.069514  -0.001096  -0.075282  -0.050897  +0.132296  -0.036691  +0.099338  +0.538206  +0.729944  -0.141449  -0.266416
ar[303]  Pbcm[1/2,0,0]X3+(a)[Al3:d:rot]A''_1(a)             +0.423644  +0.049504  +0.017203  +0.327975  -0.043992  +0.287967  -0.412483  -0.326367  -0.341284  +0.479977  -0.028435  -0.032020  -0.002313  +0.000847
ar[304]  Pbcm[1/2,0,0]X3+(a)[Al3:d:rot]A''_2(a)             +0.100669  +0.408041  +0.126202  -0.140457  -0.091248  -0.159996  -0.014501  -0.029119  -0.011543  +0.008075  +0.556953  -0.453195  -0.486707  +0.008109
ar[400]  Pbcm[1/2,0,0]X3+(a)[Al4:c:rot]A(a)                 -0.456765  +0.012725  +0.338314  -0.013239  +0.088385  -0.344631  -0.274545  +0.113700  +0.248030  +0.625545  -0.087004  -0.012235  +0.021731  -0.025880
ad[31]   Pbcm[1/2,0,0]X3+(a)[Al1:e:dsp]A_1(a)               +0.299799  -0.390890  +0.049131  -0.202551  +0.253280  -0.092351  -0.142534  +0.360036  -0.080265  +0.058761  +0.269851  -0.208006  +0.285310  +0.532804
ad[32]   Pbcm[1/2,0,0]X3+(a)[Al1:e:dsp]A_2(a)               +0.008038  +0.109030  -0.698339  +0.139900  +0.212777  -0.554134  -0.332653  -0.099598  +0.008810  -0.084870  -0.021211  +0.010487  -0.005850  +0.002818
ad[33]   Pbcm[1/2,0,0]X3+(a)[Al1:e:dsp]A_3(a)               -0.294632  +0.320494  +0.109603  +0.128899  +0.716391  +0.323747  -0.167198  +0.159167  -0.245000  -0.193459  +0.086935  +0.069580  -0.009414  -0.024309
ad[209]  Pbcm[1/2,0,0]X3+(a)[Al2:d:dsp]A''(a)               +0.084434  +0.180308  +0.044731  +0.518595  -0.361926  -0.020545  -0.184534  +0.704131  +0.016873  -0.142203  -0.051641  -0.024718  +0.028716  -0.059536
ad[305]  Pbcm[1/2,0,0]X3+(a)[Al3:d:dsp]A''(a)               +0.002167  -0.247131  +0.261560  +0.588166  +0.195136  -0.405544  +0.461100  -0.170344  -0.254263  -0.026026  +0.094492  -0.068539  -0.037879  +0.002591
ad[400]  Pbcm[1/2,0,0]X3+(a)[Al4:c:dsp]A(a)                 -0.139721  -0.561344  -0.175635  +0.147863  +0.099758  +0.256660  -0.131863  +0.099439  +0.170881  -0.000666  -0.092689  -0.140092  -0.672309  +0.011874

Block   34                                   RMS deviance = [0.004426   0.097075   0.171908   0.193061   0.242504   0.349778   0.417830   0.406572   0.503963   0.609088   0.560879   0.670885   0.810519   0.752224   0.736844   0.707805   0.834906   0.857481   0.908514   0.891016   0.755059   0.638622   0.723696   0.736390   0.831576   0.814815   0.864271   0.749317   0.878782   0.895410]
ar[146]  Pbcm[1/2,0,1/2]U1(a,b)[Al1:e:rot]A_1(b)            -0.077097  -0.244733  +0.007229  -0.080197  +0.050322  -0.011304  +0.215764  -0.093346  -0.065243  +0.106157  -0.107548  +0.327515  -0.000550  +0.289912  -0.051265  +0.057876  -0.087306  +0.068983  -0.001767  +0.770099  -0.181085  +0.056354  -0.022054  -0.006288  -0.020798  -0.037026  +0.031206  -0.024434  +0.004813  -0.006083
ar[148]  Pbcm[1/2,0,1/2]U1(a,b)[Al1:e:rot]A_2(b)            -0.222161  -0.324936  +0.159249  +0.138809  -0.194809  +0.103002  -0.061730  -0.173815  -0.103890  +0.001932  -0.030698  +0.194378  -0.039876  +0.307179  -0.190249  +0.241810  -0.231180  -0.452212  -0.336526  -0.312360  +0.054177  -0.039328  +0.013503  -0.030411  -0.007041  +0.026547  -0.025157  +0.035253  +0.022202  -0.015578
ar[150]  Pbcm[1/2,0,1/2]U1(a,b)[Al1:e:rot]A_3(b)            -0.019531  -0.006902  -0.034440  +0.060172  -0.144408  -0.150499  +0.058820  +0.171382  -0.103489  -0.144618  -0.030046  +0.073404  +0.086492  +0.014523  +0.048260  -0.005116  -0.067682  -0.001717  -0.006742  -0.009449  +0.041699  +0.032772  +0.052243  +0.237052  +0.137368  +0.031352  +0.272325  -0.042026  +0.024531  +0.841208
ar[152]  Pbcm[1/2,0,1/2]U1(a,b)[Al1:e:rot]A_4(b)            +0.022895  +0.050558  +0.016858  -0.037881  -0.156854  -0.068811  +0.094354  +0.114209  -0.183023  -0.110167  -0.055673  -0.093068  +0.025630  +0.135470  +0.149253  +0.029808  +0.035697  -0.018602  -0.076756  +0.197170  +0.726276  -0.007469  +0.056006  +0.216361  -0.069622  +0.170113  -0.327311  -0.080790  -0.253061  -0.094828
ar[154]  Pbcm[1/2,0,1/2]U1(a,b)[Al1:e:rot]A_5(b)            +0.237923  +0.077606  +0.189819  +0.127221  -0.067228  -0.099747  +0.051788  +0.011704  -0.211582  -0.182494  -0.069649  -0.161039  -0.084709  +0.240312  +0.049710  -0.200269  +0.018312  -0.100056  +0.038977  +0.022414  +0.071416  +0.351810  -0.167185  -0.099501  -0.136905  -0.299898  -0.090544  +0.014259  +0.596059  -0.006723
ar[156]  Pbcm[1/2,0,1/2]U1(a,b)[Al1:e:rot]A_6(b)            +0.091544  -0.036054  +0.086452  +0.309702  -0.012742  -0.262809  +0.005419  +0.196303  +0.035211  -0.164621  -0.058581  +0.205808  +0.131367  -0.011255  +0.167805  -0.022721  -0.029249  -0.103079  +0.085617  -0.063299  -0.147753  +0.416143  +0.084734  -0.103532  -0.098036  -0.197799  +0.013772  +0.280795  -0.531774  -0.112566
ar[266]  Pbcm[1/2,0,1/2]U1(a,b)[Al2:d:rot]A'(b)             -0.210029  +0.031444  +0.358271  -0.048538  +0.039223  +0.158026  +0.130537  +0.098117  +0.076157  +0.033437  -0.042956  -0.029462  +0.172842  -0.127090  -0.041106  +0.003069  +0.024897  -0.024467  -0.011430  -0.014829  -0.066286  +0.182324  -0.315707  +0.177823  +0.584587  -0.251301  -0.272149  -0.235429  -0.092016  -0.017334
ar[268]  Pbcm[1/2,0,1/2]U1(a,b)[Al2:d:rot]A''_1(b)          -0.261292  -0.031216  -0.196359  +0.060303  +0.242813  +0.187599  -0.051837  +0.073351  +0.029568  +0.109865  -0.225260  -0.134104  -0.195596  +0.010441  +0.330994  +0.003031  -0.042058  -0.539368  +0.498018  +0.070127  +0.043002  -0.019733  +0.005474  +0.063578  +0.014947  -0.017851  +0.009585  +0.026922  +0.032858  +0.048576
ar[270]  Pbcm[1/2,0,1/2]U1(a,b)[Al2:d:rot]A''_2(b)          -0.045812  -0.009429  -0.033838  +0.027691  -0.119559  -0.073350  -0.004886  +0.084351  -0.028039  -0.003178  -0.089518  +0.079188  +0.074258  +0.002137  +0.105506  +0.049890  +0.014860  +0.049377  +0.083097  -0.016390  +0.024828  -0.365458  -0.577171  -0.552853  -0.155098  -0.044694  -0.241551  +0.007928  -0.115747  +0.232864
ar[362]  Pbcm[1/2,0,1/2]U1(a,b)[Al3:d:rot]A'(b)             +0.356126  -0.081769  -0.257164  +0.063181  +0.187128  -0.239313  -0.198056  -0.080999  -0.004784  -0.026005  -0.088904  +0.083618  -0.252775  +0.147771  +0.035888  +0.182310  -0.070503  +0.063230  -0.033298  -0.059512  +0.066617  -0.264603  +0.117700  +0.048815  +0.283515  -0.508647  -0.078678  -0.254715  -0.088192  -0.013394
ar[364]  Pbcm[1/2,0,1/2]U1(a,b)[Al3:d:rot]A''_1(b)          +0.317728  +0.260194  +0.113568  -0.108157  -0.291098  +0.020462  +0.089806  -0.099453  +0.033260  +0.145766  +0.140370  +0.136021  +0.171759  +0.058873  -0.253518  +0.444356  -0.096381  -0.111828  +0.565061  -0.032283  +0.039054  +0.022282  +0.049894  +0.022189  +0.006237  +0.008885  -0.023507  +0.009858  +0.022085  +0.000572
ar[366]  Pbcm[1/2,0,1/2]U1(a,b)[Al3:d:rot]A''_2(b)          +0.052222  +0.073918  +0.118514  +0.410909  -0.024068  +0.074064  -0.039957  -0.197639  +0.015285  -0.073575  +0.101568  +0.053544  +0.127569  -0.028761  -0.048820  -0.208124  +0.118381  -0.046408  +0.041026  +0.163604  +0.004447  -0.454094  +0.012381  +0.266042  +0.154784  -0.092661  -0.150301  +0.544717  +0.082526  +0.011528
ar[458]  Pbcm[1/2,0,1/2]U1(a,b)[Al4:c:rot]A(b)              +0.152835  +0.445613  -0.079892  +0.018217  -0.118588  -0.137881  -0.027164  +0.151748  +0.031791  +0.128843  -0.215751  -0.145738  -0.038596  -0.312625  -0.112987  +0.145548  -0.121052  -0.420971  -0.436532  +0.299007  -0.142538  -0.040714  -0.027439  -0.024592  -0.006024  +0.002339  +0.002450  +0.019210  +0.009675  -0.016279
ar[460]  Pbcm[1/2,0,1/2]U1(a,b)[Al4:c:rot]B_1(b)            +0.058709  -0.122108  +0.013357  -0.195056  +0.225875  -0.196745  +0.008260  +0.222096  +0.136106  +0.009232  -0.186361  +0.116020  -0.061908  -0.031720  +0.110516  +0.268060  -0.156736  +0.149354  -0.042782  -0.099286  +0.001624  +0.088474  +0.119083  -0.071798  +0.243768  +0.290334  -0.363039  +0.437545  +0.305318  +0.051766
ar[462]  Pbcm[1/2,0,1/2]U1(a,b)[Al4:c:rot]B_2(b)            -0.184585  -0.047586  -0.112107  +0.264251  -0.050634  -0.084561  -0.044423  +0.067959  +0.206039  -0.022594  +0.100075  +0.339857  +0.266592  -0.278852  +0.084332  +0.026209  +0.064030  -0.041924  +0.011413  +0.019325  -0.031802  -0.010553  +0.264282  +0.055069  -0.270414  -0.066035  -0.370591  -0.389388  +0.304438  +0.019069
ad[146]  Pbcm[1/2,0,1/2]U1(a,b)[Al1:e:dsp]A_1(b)            +0.095962  +0.029443  +0.110196  -0.054566  +0.225749  +0.214963  -0.063273  -0.272468  +0.088182  +0.140207  +0.053202  -0.178307  -0.188322  +0.027826  -0.230168  -0.049124  +0.117684  -0.030930  -0.060633  +0.042606  -0.053230  +0.210996  +0.198157  -0.097579  -0.226505  -0.078680  -0.459235  +0.045498  -0.239028  +0.449073
ad[148]  Pbcm[1/2,0,1/2]U1(a,b)[Al1:e:dsp]A_2(b)            -0.049139  -0.047042  +0.049284  +0.076300  +0.238150  +0.076132  -0.085205  -0.105100  +0.289645  +0.138586  +0.023235  +0.169607  +0.044349  -0.240637  -0.089581  +0.213386  +0.171717  +0.016862  -0.104118  +0.097279  +0.554411  +0.189742  -0.145528  -0.150448  -0.023379  -0.220429  +0.362953  +0.163005  +0.111072  +0.058534
ad[150]  Pbcm[1/2,0,1/2]U1(a,b)[Al1:e:dsp]A_3(b)            +0.081047  -0.238835  +0.147292  -0.064383  -0.091945  -0.198448  +0.373720  -0.415806  -0.331377  +0.040825  -0.092793  +0.080757  -0.250133  -0.565947  +0.163310  -0.000020  +0.033636  -0.056262  +0.059828  -0.072894  +0.004895  -0.016165  +0.017553  +0.006570  -0.000347  +0.004798  -0.002990  -0.001783  -0.012204  +0.000672
ad[152]  Pbcm[1/2,0,1/2]U1(a,b)[Al1:e:dsp]A_4(b)            +0.127590  -0.282053  -0.285799  +0.093843  -0.157722  -0.056920  +0.451246  -0.182411  +0.514381  -0.097203  -0.206103  -0.404934  +0.230265  +0.083620  -0.056194  +0.004712  -0.012699  -0.036736  -0.024081  -0.037727  +0.002243  +0.015825  -0.026546  +0.004924  +0.020170  -0.007872  -0.004151  -0.000937  -0.000494  -0.000606
ad[154]  Pbcm[1/2,0,1/2]U1(a,b)[Al1:e:dsp]A_5(b)            -0.126775  +0.036540  +0.028907  +0.154236  -0.358004  +0.001459  -0.231489  -0.066749  -0.048586  +0.325608  -0.604963  -0.010788  -0.043214  +0.095359  +0.012946  +0.094007  +0.427601  +0.255749  +0.035234  -0.066898  -0.062938  +0.075618  +0.094483  +0.056747  +0.024105  +0.008427  +0.013996  +0.014329  +0.020128  -0.007825
ad[156]  Pbcm[1/2,0,1/2]U1(a,b)[Al1:e:dsp]A_6(b)            +0.038303  +0.073812  -0.058896  -0.040150  +0.052361  -0.073291  +0.080887  +0.060592  +0.065953  +0.272000  -0.316808  +0.282341  -0.001261  -0.034086  -0.380239  -0.582783  -0.378441  +0.011024  +0.120562  -0.156204  +0.202759  -0.016943  -0.006804  +0.015315  -0.017726  +0.001317  -0.016288  -0.019635  -0.024539  -0.018903
ad[266]  Pbcm[1/2,0,1/2]U1(a,b)[Al2:d:dsp]A'_1(b)           -0.139438  +0.052022  +0.255252  -0.086011  -0.075621  +0.096101  +0.169029  +0.129110  -0.058505  -0.041515  -0.061531  -0.137542  +0.141137  +0.011737  +0.045746  -0.081842  -0.024061  -0.011435  +0.014929  +0.063433  +0.104202  -0.217439  +0.594324  -0.527501  +0.190099  -0.214738  +0.103976  +0.000216  +0.023994  +0.014042
ad[268]  Pbcm[1/2,0,1/2]U1(a,b)[Al2:d:dsp]A'_2(b)           +0.071308  -0.243855  +0.104152  +0.321708  -0.141248  -0.069597  +0.186709  +0.440908  +0.062655  +0.533684  +0.357504  -0.160412  -0.343520  +0.009143  -0.028672  +0.001877  +0.019229  +0.049311  +0.002270  +0.020008  +0.015643  -0.042653  -0.002807  +0.007254  +0.006454  +0.002163  -0.000605  -0.013268  +0.016927  +0.003179
ad[270]  Pbcm[1/2,0,1/2]U1(a,b)[Al2:d:dsp]A''(b)            +0.182364  +0.068510  +0.180546  -0.098345  -0.153945  +0.052960  -0.186836  -0.282399  +0.224448  +0.362677  +0.093770  +0.023502  +0.164004  +0.099014  +0.628890  -0.145072  -0.325961  +0.031330  -0.140369  +0.003453  +0.010196  +0.037308  -0.004094  +0.018762  +0.008725  +0.005236  +0.031477  -0.020450  -0.001056  +0.061555
ad[362]  Pbcm[1/2,0,1/2]U1(a,b)[Al3:d:dsp]A'_1(b)           +0.041364  -0.015724  +0.497690  -0.074505  +0.277820  -0.004291  +0.136458  +0.183327  +0.114241  -0.039597  -0.280534  -0.086047  +0.037489  +0.027553  +0.039488  +0.188486  -0.093325  +0.092820  -0.009685  -0.094224  -0.071673  -0.303983  -0.021644  +0.309821  -0.466171  -0.150139  +0.110245  -0.049387  -0.023744  -0.008911
ad[364]  Pbcm[1/2,0,1/2]U1(a,b)[Al3:d:dsp]A'_2(b)           +0.437086  -0.416600  -0.110292  -0.002023  +0.079527  +0.397770  -0.178841  +0.212816  -0.346509  +0.116268  -0.120873  -0.072565  +0.427141  -0.195688  -0.030143  -0.004230  +0.000691  -0.058763  -0.031344  +0.030549  -0.014934  +0.017257  -0.000717  -0.000690  -0.012138  +0.012813  -0.005268  +0.000101  +0.006943  +0.000209
ad[366]  Pbcm[1/2,0,1/2]U1(a,b)[Al3:d:dsp]A''(b)            +0.092160  -0.303385  +0.191881  -0.470036  -0.175498  -0.328013  -0.296375  +0.101448  +0.246205  -0.041122  +0.079112  +0.030841  +0.003264  -0.009016  -0.086008  -0.238924  +0.365445  -0.337131  +0.067062  +0.080438  -0.010127  -0.095613  +0.000756  +0.050913  +0.002660  -0.021471  +0.007867  +0.023148  -0.004061  -0.001891
ad[458]  Pbcm[1/2,0,1/2]U1(a,b)[Al4:c:dsp]A(b)              +0.287004  +0.014283  +0.316048  +0.377088  +0.266843  -0.085460  -0.064427  -0.106205  +0.111881  -0.110167  -0.110885  +0.044900  -0.033648  +0.076652  -0.021843  -0.052946  +0.123944  -0.109662  +0.057374  +0.063778  +0.010456  -0.036605  -0.000576  -0.195901  +0.193389  +0.541400  +0.102442  -0.340744  -0.020859  +0.005158
ad[460]  Pbcm[1/2,0,1/2]U1(a,b)[Al4:c:dsp]B_1(b)            +0.236721  +0.002995  +0.015110  -0.044804  -0.310290  +0.543305  +0.074547  +0.176571  +0.285204  -0.335156  -0.101685  +0.310742  -0.430485  -0.096770  +0.106368  -0.056123  +0.015408  +0.033871  -0.042255  +0.017308  -0.007970  -0.007945  +0.005642  +0.000356  +0.004128  -0.006373  +0.000991  -0.001367  -0.010820  -0.000790
ad[462]  Pbcm[1/2,0,1/2]U1(a,b)[Al4:c:dsp]B_2(b)            -0.153263  -0.218095  +0.147319  +0.138684  -0.208633  -0.063788  -0.449412  -0.057734  +0.076325  -0.219626  -0.044603  -0.317235  -0.126891  -0.256194  -0.166963  +0.060231  -0.471100  +0.205280  +0.193034  +0.239868  +0.042470  +0.054084  -0.007382  -0.018859  -0.013016  +0.004509  -0.008606  -0.023676  -0.009201  -0.015995

Block   33                                   RMS deviance = [0.004431   0.097082   0.171916   0.193049   0.242509   0.349769   0.417832   0.406567   0.503970   0.609053   0.560925   0.670882   0.810518   0.752223   0.736839   0.707793   0.834926   0.857485   0.908511   0.891019   0.755050   0.638629   0.723705   0.736386   0.831568   0.814838   0.864293   0.749289   0.878781   0.895412]
ar[145]  Pbcm[1/2,0,1/2]U1(a,b)[Al1:e:rot]A_1(a)            -0.077091  -0.244734  +0.007233  -0.080193  +0.050337  -0.011301  +0.215787  -0.093310  -0.065225  +0.106169  -0.107535  +0.327527  -0.000564  +0.289937  -0.051273  +0.057926  -0.087314  +0.069028  -0.001861  +0.770079  -0.181061  +0.056370  -0.022052  -0.006292  -0.020806  -0.037011  +0.031204  -0.024448  +0.004811  -0.006077
ar[147]  Pbcm[1/2,0,1/2]U1(a,b)[Al1:e:rot]A_2(a)            -0.222179  -0.324938  +0.159213  +0.138801  -0.194812  +0.102987  -0.061692  -0.173805  -0.103872  +0.001943  -0.030703  +0.194363  -0.039882  +0.307166  -0.190250  +0.241851  -0.231126  -0.452252  -0.336488  -0.312400  +0.054155  -0.039343  +0.013507  -0.030410  -0.007034  +0.026528  -0.025157  +0.035267  +0.022206  -0.015577
ar[149]  Pbcm[1/2,0,1/2]U1(a,b)[Al1:e:rot]A_3(a)            -0.019534  -0.006898  -0.034441  +0.060152  -0.144410  -0.150514  +0.058790  +0.171384  -0.103492  -0.144620  -0.030067  +0.073406  +0.086490  +0.014519  +0.048250  -0.005107  -0.067681  -0.001719  -0.006740  -0.009456  +0.041693  +0.032775  +0.052213  +0.237052  +0.137326  +0.031379  +0.272353  -0.042028  +0.024502  +0.841207
ar[151]  Pbcm[1/2,0,1/2]U1(a,b)[Al1:e:rot]A_4(a)            +0.022890  +0.050549  +0.016871  -0.037880  -0.156857  -0.068827  +0.094334  +0.114215  -0.183021  -0.110168  -0.055686  -0.093063  +0.025631  +0.135472  +0.149260  +0.029818  +0.035685  -0.018603  -0.076765  +0.197148  +0.726277  -0.007557  +0.055947  +0.216381  -0.069532  +0.170156  -0.327340  -0.080736  -0.253036  -0.094835
ar[153]  Pbcm[1/2,0,1/2]U1(a,b)[Al1:e:rot]A_5(a)            +0.237909  +0.077594  +0.189822  +0.127242  -0.067234  -0.099741  +0.051788  +0.011697  -0.211597  -0.182489  -0.069683  -0.161077  -0.084735  +0.240336  +0.049720  -0.200248  +0.018269  -0.100051  +0.038988  +0.022424  +0.071434  +0.351802  -0.167176  -0.099496  -0.136927  -0.299974  -0.090551  +0.014220  +0.596001  -0.006693
ar[155]  Pbcm[1/2,0,1/2]U1(a,b)[Al1:e:rot]A_6(a)            +0.091544  -0.036042  +0.086413  +0.309698  -0.012745  -0.262818  +0.005376  +0.196292  +0.035188  -0.164617  -0.058614  +0.205786  +0.131336  -0.011236  +0.167787  -0.022698  -0.029265  -0.103079  +0.085637  -0.063280  -0.147714  +0.416160  +0.084756  -0.103542  -0.098063  -0.197811  +0.013801  +0.280691  -0.531836  -0.112586
ar[265]  Pbcm[1/2,0,1/2]U1(a,b)[Al2:d:rot]A'(a)             -0.210048  +0.031447  +0.358274  -0.048487  +0.039231  +0.158028  +0.130524  +0.098146  +0.076173  +0.033456  -0.042956  -0.029458  +0.172844  -0.127085  -0.041115  +0.003051  +0.024909  -0.024468  -0.011434  -0.014827  -0.066287  +0.182368  -0.315733  +0.177795  +0.584614  -0.251263  -0.272036  -0.235452  -0.092030  -0.017336
ar[267]  Pbcm[1/2,0,1/2]U1(a,b)[Al2:d:rot]A''_1(a)          -0.261277  -0.031205  -0.196390  +0.060280  +0.242792  +0.187602  -0.051844  +0.073366  +0.029577  +0.109909  -0.225222  -0.134119  -0.195589  +0.010438  +0.330976  +0.003108  -0.042103  -0.539331  +0.498065  +0.070216  +0.042995  -0.019737  +0.005454  +0.063580  +0.014943  -0.017864  +0.009595  +0.026919  +0.032851  +0.048583
ar[269]  Pbcm[1/2,0,1/2]U1(a,b)[Al2:d:rot]A''_2(a)          -0.045822  -0.009428  -0.033848  +0.027671  -0.119559  -0.073359  -0.004905  +0.084350  -0.028027  -0.003161  -0.089509  +0.079201  +0.074262  +0.002124  +0.105497  +0.049898  +0.014862  +0.049391  +0.083094  -0.016393  +0.024782  -0.365434  -0.577136  -0.552905  -0.155062  -0.044696  -0.241578  +0.007922  -0.115747  +0.232861
ar[361]  Pbcm[1/2,0,1/2]U1(a,b)[Al3:d:rot]A'(a)             +0.356128  -0.081752  -0.257161  +0.063171  +0.187116  -0.239288  -0.198044  -0.081036  -0.004801  -0.025994  -0.088895  +0.083606  -0.252762  +0.147753  +0.035881  +0.182323  -0.070489  +0.063232  -0.033295  -0.059531  +0.066575  -0.264627  +0.117654  +0.048864  +0.283508  -0.508600  -0.078612  -0.254877  -0.088237  -0.013396
ar[363]  Pbcm[1/2,0,1/2]U1(a,b)[Al3:d:rot]A''_1(a)          +0.317731  +0.260204  +0.113614  -0.108148  -0.291115  +0.020455  +0.089819  -0.099456  +0.033260  +0.145737  +0.140385  +0.136030  +0.171761  +0.058856  -0.253588  +0.444360  -0.096285  -0.111786  +0.565032  -0.032231  +0.039054  +0.022272  +0.049887  +0.022199  +0.006242  +0.008873  -0.023505  +0.009867  +0.022083  +0.000573
ar[365]  Pbcm[1/2,0,1/2]U1(a,b)[Al3:d:rot]A''_2(a)          +0.052183  +0.073891  +0.118449  +0.410960  -0.024110  +0.074070  -0.039930  -0.197653  +0.015289  -0.073597  +0.101556  +0.053563  +0.127574  -0.028764  -0.048810  -0.208159  +0.118378  -0.046417  +0.041022  +0.163622  +0.004407  -0.454074  +0.012329  +0.266029  +0.154789  -0.092862  -0.150198  +0.544699  +0.082469  +0.011529
ar[457]  Pbcm[1/2,0,1/2]U1(a,b)[Al4:c:rot]A(a)              +0.152834  +0.445618  -0.079883  +0.018201  -0.118597  -0.137894  -0.027201  +0.151743  +0.031780  +0.128879  -0.215732  -0.145741  -0.038592  -0.312619  -0.113010  +0.145523  -0.121002  -0.420970  -0.436548  +0.299001  -0.142534  -0.040709  -0.027436  -0.024595  -0.006028  +0.002328  +0.002454  +0.019208  +0.009671  -0.016280
ar[459]  Pbcm[1/2,0,1/2]U1(a,b)[Al4:c:rot]B_1(a)            +0.058745  -0.122065  +0.013382  -0.195028  +0.225904  -0.196750  +0.008213  +0.222101  +0.136101  +0.009263  -0.186354  +0.116016  -0.061903  -0.031726  +0.110496  +0.268087  -0.156718  +0.149354  -0.042786  -0.099306  +0.001634  +0.088449  +0.119095  -0.071756  +0.243834  +0.290090  -0.362988  +0.437714  +0.305319  +0.051775
ar[461]  Pbcm[1/2,0,1/2]U1(a,b)[Al4:c:rot]B_2(a)            -0.184575  -0.047581  -0.112154  +0.264229  -0.050646  -0.084587  -0.044440  +0.067961  +0.206026  -0.022624  +0.100061  +0.339878  +0.266585  -0.278845  +0.084324  +0.026183  +0.064039  -0.041942  +0.011423  +0.019330  -0.031803  -0.010497  +0.264269  +0.055104  -0.270341  -0.065968  -0.370676  -0.389360  +0.304451  +0.019083
ad[145]  Pbcm[1/2,0,1/2]U1(a,b)[Al1:e:dsp]A_1(a)            +0.095962  +0.029433  +0.110199  -0.054528  +0.225749  +0.214990  -0.063224  -0.272470  +0.088181  +0.140210  +0.053216  -0.178324  -0.188327  +0.027840  -0.230150  -0.049145  +0.117685  -0.030927  -0.060647  +0.042604  -0.053192  +0.210958  +0.198187  -0.097552  -0.226425  -0.078676  -0.459267  +0.045486  -0.239070  +0.449067
ad[147]  Pbcm[1/2,0,1/2]U1(a,b)[Al1:e:dsp]A_2(a)            -0.049122  -0.047035  +0.049247  +0.076327  +0.238150  +0.076134  -0.085197  -0.105102  +0.289638  +0.138588  +0.023246  +0.169614  +0.044336  -0.240621  -0.089587  +0.213343  +0.171753  +0.016859  -0.104143  +0.097244  +0.554439  +0.189723  -0.145510  -0.150465  -0.023466  -0.220469  +0.362972  +0.162904  +0.111039  +0.058538
ad[149]  Pbcm[1/2,0,1/2]U1(a,b)[Al1:e:dsp]A_3(a)            +0.081039  -0.238847  +0.147307  -0.064367  -0.091920  -0.198439  +0.373794  -0.415747  -0.331354  +0.040856  -0.092850  +0.080756  -0.250124  -0.565952  +0.163296  -0.000029  +0.033632  -0.056262  +0.059844  -0.072881  +0.004893  -0.016164  +0.017552  +0.006571  -0.000346  +0.004799  -0.002990  -0.001783  -0.012203  +0.000671
ad[151]  Pbcm[1/2,0,1/2]U1(a,b)[Al1:e:dsp]A_4(a)            +0.127607  -0.282060  -0.285811  +0.093796  -0.157731  -0.056961  +0.451253  -0.182298  +0.514407  -0.097141  -0.206097  -0.404939  +0.230274  +0.083621  -0.056194  +0.004709  -0.012693  -0.036737  -0.024077  -0.037728  +0.002243  +0.015825  -0.026547  +0.004923  +0.020170  -0.007873  -0.004147  -0.000938  -0.000495  -0.000606
ad[153]  Pbcm[1/2,0,1/2]U1(a,b)[Al1:e:dsp]A_5(a)            -0.126806  +0.036537  +0.028869  +0.154205  -0.358015  +0.001435  -0.231489  -0.066764  -0.048560  +0.325720  -0.604899  -0.010793  -0.043234  +0.095397  +0.012984  +0.093930  +0.427605  +0.255754  +0.035227  -0.066905  -0.062925  +0.075621  +0.094484  +0.056756  +0.024103  +0.008419  +0.014001  +0.014334  +0.020128  -0.007825
ad[155]  Pbcm[1/2,0,1/2]U1(a,b)[Al1:e:dsp]A_6(a)            +0.038310  +0.073821  -0.058892  -0.040155  +0.052369  -0.073289  +0.080872  +0.060608  +0.065958  +0.272041  -0.316756  +0.282345  -0.001281  -0.034022  -0.380219  -0.582767  -0.378498  +0.010996  +0.120578  -0.156198  +0.202752  -0.016959  -0.006812  +0.015315  -0.017721  +0.001328  -0.016293  -0.019637  -0.024537  -0.018904
ad[265]  Pbcm[1/2,0,1/2]U1(a,b)[Al2:d:dsp]A'_1(a)           -0.139441  +0.052016  +0.255253  -0.085963  -0.075617  +0.096077  +0.169005  +0.129141  -0.058491  -0.041508  -0.061536  -0.137527  +0.141141  +0.011744  +0.045758  -0.081838  -0.024072  -0.011437  +0.014937  +0.063447  +0.104218  -0.217465  +0.594359  -0.527451  +0.190097  -0.214752  +0.104004  +0.000126  +0.023985  +0.014044
ad[267]  Pbcm[1/2,0,1/2]U1(a,b)[Al2:d:dsp]A'_2(a)           +0.071306  -0.243850  +0.104111  +0.321694  -0.141263  -0.069635  +0.186623  +0.440946  +0.062625  +0.533633  +0.357626  -0.160385  -0.343504  +0.009127  -0.028665  +0.001870  +0.019229  +0.049311  +0.002265  +0.020006  +0.015639  -0.042655  -0.002809  +0.007256  +0.006455  +0.002164  -0.000606  -0.013266  +0.016928  +0.003180
ad[269]  Pbcm[1/2,0,1/2]U1(a,b)[Al2:d:dsp]A''(a)            +0.182366  +0.068510  +0.180578  -0.098314  -0.153947  +0.052954  -0.186805  -0.282433  +0.224447  +0.362643  +0.093846  +0.023514  +0.164014  +0.098994  +0.628881  -0.144995  -0.326018  +0.031301  -0.140350  +0.003451  +0.010196  +0.037309  -0.004096  +0.018762  +0.008720  +0.005245  +0.031477  -0.020451  -0.001057  +0.061555
ad[361]  Pbcm[1/2,0,1/2]U1(a,b)[Al3:d:dsp]A'_1(a)           +0.041331  -0.015698  +0.497699  -0.074382  +0.277823  -0.004275  +0.136426  +0.183359  +0.114260  -0.039537  -0.280528  -0.086046  +0.037519  +0.027538  +0.039475  +0.188489  -0.093295  +0.092826  -0.009683  -0.094225  -0.071692  -0.304003  -0.021667  +0.309815  -0.466197  -0.150084  +0.110185  -0.049456  -0.023766  -0.008911
ad[363]  Pbcm[1/2,0,1/2]U1(a,b)[Al3:d:dsp]A'_2(a)           +0.437085  -0.416590  -0.110273  -0.002021  +0.079495  +0.397779  -0.178866  +0.212806  -0.346512  +0.116290  -0.120891  -0.072539  +0.427149  -0.195667  -0.030147  -0.004241  +0.000699  -0.058760  -0.031343  +0.030551  -0.014930  +0.017262  -0.000715  -0.000692  -0.012137  +0.012812  -0.005271  +0.000106  +0.006944  +0.000209
ad[365]  Pbcm[1/2,0,1/2]U1(a,b)[Al3:d:dsp]A''(a)            +0.092165  -0.303391  +0.191964  -0.470030  -0.175398  -0.328027  -0.296407  +0.101391  +0.246180  -0.041146  +0.079104  +0.030849  +0.003254  -0.008996  -0.085975  -0.238964  +0.365423  -0.337122  +0.067088  +0.080473  -0.010139  -0.095608  +0.000745  +0.050909  +0.002656  -0.021476  +0.007873  +0.023139  -0.004066  -0.001891
ad[457]  Pbcm[1/2,0,1/2]U1(a,b)[Al4:c:dsp]A(a)              +0.286981  +0.014274  +0.315984  +0.377172  +0.266830  -0.085453  -0.064425  -0.106210  +0.111876  -0.110144  -0.110916  +0.044889  -0.033670  +0.076667  -0.021834  -0.052934  +0.123929  -0.109650  +0.057378  +0.063777  +0.010445  -0.036599  -0.000577  -0.195906  +0.193422  +0.541501  +0.102398  -0.340586  -0.020754  +0.005157
ad[459]  Pbcm[1/2,0,1/2]U1(a,b)[Al4:c:dsp]B_1(a)            +0.236713  +0.002977  +0.015138  -0.044807  -0.310319  +0.543270  +0.074511  +0.176603  +0.285231  -0.335149  -0.101740  +0.310712  -0.430502  -0.096775  +0.106373  -0.056119  +0.015389  +0.033864  -0.042255  +0.017305  -0.007971  -0.007945  +0.005641  +0.000357  +0.004128  -0.006371  +0.000992  -0.001370  -0.010820  -0.000790
ad[461]  Pbcm[1/2,0,1/2]U1(a,b)[Al4:c:dsp]B_2(a)            -0.153288  -0.218114  +0.147294  +0.138679  -0.208627  -0.063804  -0.449404  -0.057803  +0.076317  -0.219588  -0.044635  -0.317226  -0.126868  -0.256205  -0.167035  +0.060294  -0.471089  +0.205308  +0.192983  +0.239869  +0.042482  +0.054078  -0.007380  -0.018858  -0.013013  +0.004518  -0.008612  -0.023675  -0.009199  -0.015994

Block   21                                   RMS deviance = [0.013256   0.091366   0.095915   0.203119   0.241803   0.231850   0.323962   0.304506   0.495945   0.527887   0.648325   0.809893   0.770507   0.710832   0.656569   0.682863   0.716446   0.874228   0.887298   0.866863   0.957661   0.642341   0.659251   0.850470   0.856154   0.804638   0.744949   0.821382   0.905451   0.925714]
ar[73]   Pbcm[0,0,1/2]Z1(a,b)[Al1:e:rot]A_1(a)              -0.208938  -0.068511  +0.187799  -0.049820  +0.135778  -0.040650  -0.025173  -0.001939  +0.084196  -0.129918  +0.269280  -0.185194  +0.116961  -0.207279  +0.188098  -0.251399  +0.113424  -0.143131  +0.300224  -0.157158  +0.669821  -0.083819  +0.022669  -0.012750  +0.035538  -0.006918  +0.029191  -0.014659  -0.015595  -0.001902
ar[75]   Pbcm[0,0,1/2]Z1(a,b)[Al1:e:rot]A_2(a)              +0.171548  +0.282480  -0.065115  +0.038529  -0.351622  +0.052813  +0.215071  -0.113221  -0.167552  +0.010084  +0.017107  +0.064284  +0.022614  -0.063355  -0.035364  +0.371893  +0.287359  +0.481587  -0.081435  +0.030357  +0.443614  -0.026694  -0.021804  -0.018151  -0.036794  -0.001528  -0.011647  +0.025814  -0.000168  +0.018590
ar[77]   Pbcm[0,0,1/2]Z1(a,b)[Al1:e:rot]A_3(a)              +0.047904  -0.010251  -0.003496  +0.084279  -0.042849  +0.147916  -0.106512  +0.117017  +0.101489  -0.106478  -0.036508  +0.021175  +0.012902  +0.051389  +0.142495  -0.089117  +0.115755  +0.005278  -0.091003  -0.019015  -0.000549  +0.078916  -0.276758  -0.033053  -0.113184  -0.216896  -0.009698  -0.153671  -0.113434  +0.827553
ar[79]   Pbcm[0,0,1/2]Z1(a,b)[Al1:e:rot]A_4(a)              -0.009343  +0.014939  +0.032432  +0.004627  +0.042684  -0.039907  -0.080197  +0.040485  +0.013161  +0.052066  +0.019278  -0.006837  +0.003066  -0.204238  -0.490759  +0.228474  -0.212621  -0.068216  +0.207763  +0.163860  +0.033513  -0.346367  -0.056862  -0.458993  +0.146758  -0.302865  +0.026436  +0.023326  -0.269985  +0.082358
ar[81]   Pbcm[0,0,1/2]Z1(a,b)[Al1:e:rot]A_5(a)              +0.242814  -0.186964  +0.069605  +0.146982  -0.084995  +0.106291  +0.041815  -0.124788  +0.031593  -0.091249  -0.276097  -0.051697  -0.130654  -0.191458  +0.256143  -0.037608  -0.078669  -0.007124  -0.072245  -0.123935  +0.035144  +0.215544  +0.231652  -0.046010  +0.257862  -0.029458  +0.088822  +0.334848  -0.562688  -0.023122
ar[83]   Pbcm[0,0,1/2]Z1(a,b)[Al1:e:rot]A_6(a)              -0.033975  +0.132083  +0.092521  -0.063215  +0.224478  -0.164609  +0.218620  -0.005029  -0.133440  +0.197891  +0.302858  +0.051544  +0.078657  +0.231173  -0.144950  -0.060969  -0.004905  +0.088940  +0.004934  +0.024014  -0.017964  +0.218941  +0.313999  +0.147999  -0.019185  -0.016005  -0.210754  -0.336670  -0.514561  +0.085913
ar[229]  Pbcm[0,0,1/2]Z1(a,b)[Al2:d:rot]A'(a)               -0.039325  -0.203467  -0.079367  +0.049257  +0.060627  +0.355128  +0.165848  -0.030381  +0.244047  -0.046041  +0.011800  +0.063019  +0.156639  -0.005054  -0.205558  +0.138786  -0.106403  -0.003208  +0.108319  +0.026224  +0.050347  +0.022186  +0.050279  +0.037719  -0.545509  +0.355286  +0.387187  -0.004533  -0.183395  +0.011700
ar[231]  Pbcm[0,0,1/2]Z1(a,b)[Al2:d:rot]A''_1(a)            -0.170424  +0.268457  -0.120138  -0.074185  +0.198496  -0.113776  +0.043368  -0.022832  +0.337346  +0.089079  -0.050094  -0.117810  -0.168155  -0.061090  +0.019138  +0.319976  +0.007201  +0.084458  +0.071186  -0.715782  -0.136069  -0.003971  -0.069163  -0.003068  -0.002862  -0.001329  -0.020691  +0.019946  -0.038888  +0.032396
ar[233]  Pbcm[0,0,1/2]Z1(a,b)[Al2:d:rot]A''_2(a)            +0.000365  +0.012115  -0.012031  +0.018972  -0.017786  +0.054488  -0.055091  +0.077939  +0.041787  -0.033948  +0.023435  +0.022972  +0.040364  +0.059254  +0.066013  +0.001859  +0.120781  +0.034178  -0.079080  -0.056975  -0.094687  -0.572030  +0.681391  +0.045514  +0.105342  +0.165802  +0.025971  +0.079917  +0.122246  +0.291682
ar[325]  Pbcm[0,0,1/2]Z1(a,b)[Al3:d:rot]A'(a)               +0.150659  +0.122803  +0.358092  +0.037163  +0.057151  -0.317930  -0.123694  +0.106883  -0.135241  +0.200185  -0.085208  -0.091927  -0.218138  -0.088126  +0.117347  -0.061481  +0.220011  +0.009249  -0.071477  +0.044204  -0.078512  -0.169232  -0.201156  -0.202440  -0.077303  +0.452653  +0.330268  -0.190553  -0.162802  -0.000452
ar[327]  Pbcm[0,0,1/2]Z1(a,b)[Al3:d:rot]A''_1(a)            +0.172970  -0.406871  -0.088019  +0.022871  -0.070693  -0.069476  -0.221357  -0.064081  -0.273687  +0.034056  +0.051879  +0.129844  +0.210904  -0.015916  -0.205784  -0.151621  +0.352720  +0.250306  +0.408430  -0.353956  -0.210481  +0.035685  -0.037047  -0.014517  -0.003430  -0.003161  -0.003505  +0.035377  -0.006505  -0.001033
ar[329]  Pbcm[0,0,1/2]Z1(a,b)[Al3:d:rot]A''_2(a)            +0.300663  +0.065463  -0.091014  +0.189214  +0.105422  -0.051556  +0.183595  -0.170158  -0.083027  -0.094904  +0.124258  +0.043687  +0.117586  +0.074433  +0.085720  -0.139068  -0.231485  -0.066553  -0.024213  -0.110130  +0.005498  -0.405849  -0.329030  +0.028490  -0.153567  +0.246264  -0.453054  +0.228479  -0.138317  +0.011376
ar[421]  Pbcm[0,0,1/2]Z1(a,b)[Al4:c:rot]A(a)                +0.040627  -0.236727  -0.173038  +0.121018  +0.189991  -0.109809  -0.239855  +0.070740  +0.002151  +0.192995  -0.262971  +0.171960  -0.196846  +0.324847  -0.312267  -0.075028  -0.012272  -0.055739  -0.360808  -0.174115  +0.487192  -0.020097  +0.009901  +0.027060  -0.004916  +0.015496  -0.014768  +0.010985  +0.017194  -0.019957
ar[423]  Pbcm[0,0,1/2]Z1(a,b)[Al4:c:rot]B_1(a)              -0.186944  -0.051720  +0.298119  -0.105860  +0.099877  +0.052233  +0.010988  +0.182786  +0.094990  +0.247128  +0.024953  -0.028389  -0.070439  +0.058511  -0.035081  +0.048730  +0.343070  +0.017750  -0.026001  +0.150121  -0.049090  +0.114739  +0.027201  -0.159215  -0.286356  -0.023308  -0.336230  +0.594274  -0.009776  +0.028404
ar[425]  Pbcm[0,0,1/2]Z1(a,b)[Al4:c:rot]B_2(a)              +0.057012  +0.229547  -0.070796  +0.095700  +0.161056  +0.036553  +0.016934  +0.210095  +0.016382  -0.028198  +0.384968  +0.100048  +0.232527  +0.333044  -0.015192  -0.067600  +0.002250  +0.069373  -0.080328  -0.028676  -0.026585  +0.079408  -0.152458  -0.065698  +0.342507  +0.007044  +0.460847  +0.390605  -0.011790  -0.002851
ad[73]   Pbcm[0,0,1/2]Z1(a,b)[Al1:e:dsp]A_1(a)              -0.010883  -0.035008  +0.029148  -0.091123  +0.049870  -0.205409  +0.186678  -0.245679  -0.172014  +0.146093  -0.036265  -0.045573  -0.089559  -0.140073  -0.218591  +0.040439  -0.278291  -0.034955  +0.171266  +0.048993  +0.077089  +0.286552  +0.053252  +0.055488  +0.197790  +0.356649  +0.031398  +0.227983  +0.296082  +0.454882
ad[75]   Pbcm[0,0,1/2]Z1(a,b)[Al1:e:dsp]A_2(a)              +0.325347  -0.023812  +0.213850  +0.322435  +0.145226  +0.257824  -0.054884  +0.278570  +0.253611  -0.042549  +0.062076  +0.043798  +0.079099  -0.056069  -0.047739  +0.148375  -0.020794  +0.049873  +0.070638  -0.032097  +0.034870  +0.247645  +0.090929  -0.250161  +0.226577  +0.251593  -0.310022  -0.248915  +0.226882  -0.059972
ad[77]   Pbcm[0,0,1/2]Z1(a,b)[Al1:e:dsp]A_3(a)              -0.127718  -0.238611  +0.282104  +0.143208  -0.001904  -0.051594  +0.041163  -0.108188  -0.152622  -0.580529  +0.168327  -0.318857  -0.322255  +0.350702  -0.154323  +0.229743  +0.013726  +0.079814  -0.057335  -0.050078  -0.060347  -0.008797  -0.022662  -0.000949  -0.003320  +0.001318  +0.003904  +0.001467  +0.015183  +0.000519
ad[79]   Pbcm[0,0,1/2]Z1(a,b)[Al1:e:dsp]A_4(a)              +0.297966  +0.059132  -0.161677  -0.400021  +0.253321  +0.249007  +0.039640  +0.234721  -0.267877  -0.006777  -0.238702  -0.612338  +0.144225  +0.089901  -0.052771  +0.005278  +0.021670  +0.003269  +0.009841  -0.012556  +0.048075  -0.009115  +0.000008  +0.001379  -0.005795  -0.000531  -0.006797  -0.007043  +0.005033  +0.000074
ad[81]   Pbcm[0,0,1/2]Z1(a,b)[Al1:e:dsp]A_5(a)              +0.051762  -0.219209  -0.314847  +0.017378  +0.135919  -0.441183  +0.144939  +0.212572  +0.388241  -0.104801  -0.066193  -0.131574  -0.089218  +0.015548  +0.123897  -0.107562  -0.046210  +0.476910  +0.159245  +0.308465  +0.009348  -0.026494  +0.003563  -0.021854  -0.007721  -0.007301  -0.010352  +0.019411  -0.004749  +0.003273
ad[83]   Pbcm[0,0,1/2]Z1(a,b)[Al1:e:dsp]A_6(a)              -0.032237  -0.060350  +0.045052  -0.003971  +0.083802  +0.080872  -0.141699  -0.058544  -0.132489  +0.212165  -0.156103  +0.150981  -0.047649  +0.464761  +0.450590  +0.362857  -0.173714  -0.012099  +0.482139  +0.105956  +0.100886  -0.073726  -0.018171  -0.034340  +0.019193  -0.025772  +0.015098  -0.022258  -0.018399  +0.016677
ad[229]  Pbcm[0,0,1/2]Z1(a,b)[Al2:d:dsp]A'_1(a)             -0.256319  -0.130170  -0.220332  -0.199977  -0.063436  +0.095547  +0.235178  -0.252997  -0.021716  -0.008763  -0.016530  +0.027387  +0.072689  +0.185733  +0.148173  -0.165935  +0.082385  +0.020679  -0.172905  -0.069962  -0.023224  +0.049659  +0.013282  -0.705064  +0.101413  +0.173259  -0.061901  -0.137598  +0.011057  -0.003830
ad[231]  Pbcm[0,0,1/2]Z1(a,b)[Al2:d:dsp]A'_2(a)             +0.115433  -0.021212  -0.004852  -0.434019  +0.386096  +0.083682  +0.090434  +0.143290  -0.168453  -0.361060  +0.032549  +0.556893  -0.290592  -0.212138  +0.067810  +0.063163  +0.049789  +0.035612  -0.010714  +0.004449  +0.018812  -0.016489  -0.017559  -0.007544  -0.000164  +0.005014  +0.007731  +0.005997  +0.009309  -0.001218
ad[233]  Pbcm[0,0,1/2]Z1(a,b)[Al2:d:dsp]A''(a)              +0.115712  -0.348625  -0.139655  -0.027185  -0.029786  -0.368636  +0.148517  +0.153280  -0.045089  +0.008932  +0.152213  -0.007967  +0.307526  -0.099348  +0.163792  +0.501803  +0.156356  -0.423871  -0.213730  -0.012494  +0.009448  +0.042571  -0.004622  -0.001049  -0.001864  -0.020343  +0.013104  -0.017088  -0.001815  +0.036304
ad[325]  Pbcm[0,0,1/2]Z1(a,b)[Al3:d:dsp]A'_1(a)             -0.093987  -0.297643  +0.186494  -0.051733  +0.137141  +0.254745  +0.370547  -0.142901  +0.190218  +0.239641  -0.091605  -0.000265  -0.003864  +0.004890  -0.074598  +0.032093  +0.244656  +0.056100  -0.049912  +0.085412  -0.050957  -0.260367  -0.286336  +0.304845  +0.428894  -0.006903  +0.018997  -0.109542  -0.023603  -0.006592
ad[327]  Pbcm[0,0,1/2]Z1(a,b)[Al3:d:dsp]A'_2(a)             +0.270823  +0.068734  +0.379608  -0.455497  -0.153110  -0.216731  -0.123829  -0.239431  +0.395083  -0.187021  -0.181726  +0.110451  +0.331706  +0.250292  -0.111680  -0.014119  -0.043030  +0.000375  -0.026981  -0.025839  +0.041922  +0.013899  +0.006400  +0.006749  +0.006781  -0.011921  -0.000306  +0.012263  +0.003728  -0.000311
ad[329]  Pbcm[0,0,1/2]Z1(a,b)[Al3:d:dsp]A''(a)              -0.117916  -0.229768  +0.238591  -0.200172  -0.406466  +0.023375  +0.172479  +0.516817  -0.115470  +0.130927  +0.058970  +0.056971  +0.007013  +0.009747  +0.046165  -0.066353  -0.442328  +0.203510  -0.084749  -0.269710  +0.032012  -0.078527  -0.066499  +0.013046  +0.000039  +0.020195  -0.020636  -0.008960  -0.011211  -0.001684
ad[421]  Pbcm[0,0,1/2]Z1(a,b)[Al4:c:dsp]A(a)                +0.315993  -0.075050  +0.248580  +0.168592  +0.225466  -0.051565  +0.359242  -0.172676  -0.050963  +0.188716  +0.026771  -0.008689  -0.038927  -0.003332  +0.096657  -0.120090  -0.098134  +0.059036  -0.062904  -0.139525  -0.019583  -0.028713  +0.144415  -0.172996  -0.270339  -0.466336  +0.228404  -0.024610  +0.309258  -0.011985
ad[423]  Pbcm[0,0,1/2]Z1(a,b)[Al4:c:dsp]B_1(a)              +0.343098  -0.157243  -0.156327  -0.283719  -0.187973  +0.151454  -0.222226  -0.171918  +0.211796  +0.252862  +0.553383  -0.130716  -0.417211  +0.017021  +0.046033  +0.018947  -0.034939  -0.043980  -0.037279  +0.040040  +0.009810  -0.008116  -0.001903  -0.000777  -0.003348  +0.006519  +0.001894  -0.009400  -0.001400  +0.000645
ad[425]  Pbcm[0,0,1/2]Z1(a,b)[Al4:c:dsp]B_2(a)              +0.173546  +0.153398  -0.116115  +0.030776  -0.317817  -0.049248  +0.410904  +0.236777  +0.099412  -0.071348  -0.124088  +0.074045  -0.291778  +0.235279  -0.161646  -0.171612  +0.238221  -0.426855  +0.355957  -0.050907  +0.025731  +0.010642  +0.036925  -0.015757  +0.016580  -0.012915  +0.019566  -0.004700  +0.000031  -0.013126

Block   22                                   RMS deviance = [0.013262   0.091367   0.095909   0.203124   0.241810   0.231854   0.323964   0.304501   0.495938   0.527889   0.648325   0.809892   0.770506   0.710847   0.656603   0.682826   0.716442   0.874227   0.887302   0.866858   0.957659   0.642340   0.659249   0.850460   0.856220   0.804571   0.744964   0.821389   0.905444   0.925713]
ar[74]   Pbcm[0,0,1/2]Z1(a,b)[Al1:e:rot]A_1(b)              -0.208928  -0.068608  +0.187776  -0.049821  +0.135779  -0.040658  -0.025179  -0.001933  +0.084218  -0.129902  +0.269217  -0.185254  +0.116953  -0.207278  +0.188012  -0.251457  +0.113396  -0.143131  +0.300152  -0.157263  +0.669846  -0.083820  +0.022667  -0.012748  +0.035539  -0.006946  +0.029184  -0.014667  -0.015591  -0.001908
ar[76]   Pbcm[0,0,1/2]Z1(a,b)[Al1:e:rot]A_2(b)              +0.171530  +0.282519  -0.065011  +0.038536  -0.351638  +0.052842  +0.215097  -0.113182  -0.167554  +0.010060  +0.017164  +0.064262  +0.022635  -0.063361  -0.035155  +0.371952  +0.287312  +0.481590  -0.081423  +0.030347  +0.443588  -0.026696  -0.021803  -0.018154  -0.036793  -0.001499  -0.011639  +0.025813  -0.000179  +0.018590
ar[78]   Pbcm[0,0,1/2]Z1(a,b)[Al1:e:rot]A_3(b)              +0.047893  -0.010225  -0.003505  +0.084271  -0.042829  +0.147910  -0.106540  +0.117011  +0.101506  -0.106476  -0.036530  +0.021179  +0.012894  +0.051360  +0.142470  -0.089155  +0.115754  +0.005275  -0.091003  -0.018999  -0.000552  +0.078927  -0.276757  -0.033026  -0.113417  -0.216754  -0.009625  -0.153732  -0.113410  +0.827552
ar[80]   Pbcm[0,0,1/2]Z1(a,b)[Al1:e:rot]A_4(b)              -0.009345  +0.014929  +0.032442  +0.004624  +0.042695  -0.039928  -0.080203  +0.040470  +0.013148  +0.052078  +0.019283  -0.006838  +0.003066  -0.204205  -0.490698  +0.228652  -0.212592  -0.068207  +0.207805  +0.163817  +0.033531  -0.346388  -0.056873  -0.458955  +0.146443  -0.303032  +0.026407  +0.023158  -0.270019  +0.082352
ar[82]   Pbcm[0,0,1/2]Z1(a,b)[Al1:e:rot]A_5(b)              +0.242832  -0.186962  +0.069513  +0.146996  -0.084984  +0.106318  +0.041812  -0.124763  +0.031599  -0.091248  -0.276092  -0.051620  -0.130622  -0.191467  +0.256094  -0.037688  -0.078727  -0.007130  -0.072269  -0.123909  +0.035140  +0.215567  +0.231676  -0.046005  +0.257864  -0.029748  +0.088700  +0.334606  -0.562844  -0.023150
ar[84]   Pbcm[0,0,1/2]Z1(a,b)[Al1:e:rot]A_6(b)              -0.033973  +0.132027  +0.092575  -0.063213  +0.224457  -0.164603  +0.218646  -0.005012  -0.133456  +0.197877  +0.302909  +0.051474  +0.078658  +0.231215  -0.144957  -0.060946  -0.004865  +0.088944  +0.004932  +0.024004  -0.017971  +0.218899  +0.314004  +0.148008  -0.019297  -0.015948  -0.210715  -0.336903  -0.514402  +0.085901
ar[230]  Pbcm[0,0,1/2]Z1(a,b)[Al2:d:rot]A'(b)               -0.039318  -0.203419  -0.079440  +0.049243  +0.060647  +0.355128  +0.165821  -0.030333  +0.244048  -0.046029  +0.011822  +0.063016  +0.156640  -0.005025  -0.205523  +0.138857  -0.106391  -0.003202  +0.108319  +0.026208  +0.050350  +0.022172  +0.050264  +0.037679  -0.545032  +0.355943  +0.387289  -0.004485  -0.183385  +0.011699
ar[232]  Pbcm[0,0,1/2]Z1(a,b)[Al2:d:rot]A''_1(b)            -0.170451  +0.268486  -0.120019  -0.074205  +0.198494  -0.113814  +0.043414  -0.022864  +0.337339  +0.089109  -0.050119  -0.117784  -0.168156  -0.061081  +0.019280  +0.319991  +0.007104  +0.084437  +0.071010  -0.715783  -0.136088  -0.003959  -0.069164  -0.003063  -0.002868  -0.001330  -0.020694  +0.019929  -0.038897  +0.032390
ar[234]  Pbcm[0,0,1/2]Z1(a,b)[Al2:d:rot]A''_2(b)            +0.000366  +0.012123  -0.012024  +0.018971  -0.017780  +0.054486  -0.055104  +0.077929  +0.041798  -0.033950  +0.023413  +0.022958  +0.040350  +0.059230  +0.066043  +0.001843  +0.120778  +0.034172  -0.079093  -0.056972  -0.094694  -0.572043  +0.681379  +0.045490  +0.105525  +0.165685  +0.025917  +0.079982  +0.122226  +0.291683
ar[326]  Pbcm[0,0,1/2]Z1(a,b)[Al3:d:rot]A'(b)               +0.150665  +0.122671  +0.358149  +0.037176  +0.057135  -0.317943  -0.123683  +0.106837  -0.135263  +0.200195  -0.085243  -0.091906  -0.218154  -0.088157  +0.117362  -0.061505  +0.220010  +0.009254  -0.071462  +0.044207  -0.078512  -0.169201  -0.201150  -0.202485  -0.076742  +0.452794  +0.330211  -0.190510  -0.162718  -0.000453
ar[328]  Pbcm[0,0,1/2]Z1(a,b)[Al3:d:rot]A''_1(b)            +0.173000  -0.406801  -0.088179  +0.022889  -0.070698  -0.069450  -0.221366  -0.064084  -0.273669  +0.034033  +0.051920  +0.129810  +0.210912  -0.015924  -0.205787  -0.151479  +0.352761  +0.250284  +0.408376  -0.354088  -0.210485  +0.035692  -0.037044  -0.014519  -0.003432  -0.003166  -0.003507  +0.035376  -0.006518  -0.001033
ar[330]  Pbcm[0,0,1/2]Z1(a,b)[Al3:d:rot]A''_2(b)            +0.300650  +0.065485  -0.090995  +0.189208  +0.105407  -0.051533  +0.183607  -0.170127  -0.083013  -0.094908  +0.124254  +0.043647  +0.117575  +0.074428  +0.085644  -0.139131  -0.231445  -0.066569  -0.024253  -0.110109  +0.005490  -0.405858  -0.329055  +0.028520  -0.153414  +0.246341  -0.453087  +0.228432  -0.138391  +0.011374
ar[422]  Pbcm[0,0,1/2]Z1(a,b)[Al4:c:rot]A(b)                +0.040648  -0.236639  -0.173135  +0.121020  +0.189988  -0.109817  -0.239860  +0.070680  +0.002117  +0.192997  -0.262943  +0.172039  -0.196851  +0.324849  -0.312300  -0.074883  -0.012179  -0.055698  -0.360882  -0.174044  +0.487166  -0.020087  +0.009901  +0.027057  -0.004905  +0.015497  -0.014770  +0.011000  +0.017193  -0.019956
ar[424]  Pbcm[0,0,1/2]Z1(a,b)[Al4:c:rot]B_1(b)              -0.186943  -0.051834  +0.298112  -0.105867  +0.099869  +0.052232  +0.010970  +0.182777  +0.094980  +0.247130  +0.024943  -0.028394  -0.070450  +0.058498  -0.035019  +0.048776  +0.343068  +0.017765  -0.025949  +0.150114  -0.049084  +0.114753  +0.027228  -0.159222  -0.286437  -0.023164  -0.336215  +0.594243  -0.009998  +0.028402
ar[426]  Pbcm[0,0,1/2]Z1(a,b)[Al4:c:rot]B_2(b)              +0.056981  +0.229592  -0.070715  +0.095680  +0.161069  +0.036537  +0.016907  +0.210103  +0.016397  -0.028209  +0.384978  +0.099946  +0.232508  +0.333058  -0.015196  -0.067627  +0.002296  +0.069363  -0.080349  -0.028654  -0.026602  +0.079357  -0.152476  -0.065728  +0.342664  +0.006688  +0.460706  +0.390630  -0.011968  -0.002856
ad[74]   Pbcm[0,0,1/2]Z1(a,b)[Al1:e:dsp]A_1(b)              -0.010862  -0.035052  +0.029136  -0.091105  +0.049841  -0.205393  +0.186726  -0.245663  -0.172041  +0.146087  -0.036222  -0.045552  -0.089536  -0.140028  -0.218611  +0.040497  -0.278287  -0.034947  +0.171272  +0.048959  +0.077103  +0.286560  +0.053264  +0.055450  +0.198202  +0.356404  +0.031281  +0.228152  +0.295981  +0.454886
ad[76]   Pbcm[0,0,1/2]Z1(a,b)[Al1:e:dsp]A_2(b)              +0.325338  -0.023818  +0.213816  +0.322424  +0.145279  +0.257821  -0.054941  +0.278586  +0.253628  -0.042539  +0.062083  +0.043792  +0.079113  -0.056049  -0.047693  +0.148401  -0.020819  +0.049870  +0.070631  -0.032104  +0.034872  +0.247634  +0.090914  -0.250151  +0.226752  +0.251321  -0.310101  -0.248837  +0.226989  -0.059966
ad[78]   Pbcm[0,0,1/2]Z1(a,b)[Al1:e:dsp]A_3(b)              -0.127690  -0.238738  +0.282005  +0.143227  -0.001902  -0.051567  +0.041154  -0.108152  -0.152594  -0.580545  +0.168260  -0.318904  -0.322283  +0.350681  -0.154200  +0.229798  +0.013727  +0.079815  -0.057344  -0.050063  -0.060353  -0.008798  -0.022664  -0.000949  -0.003317  +0.001321  +0.003905  +0.001475  +0.015182  +0.000519
ad[80]   Pbcm[0,0,1/2]Z1(a,b)[Al1:e:dsp]A_4(b)              +0.297954  +0.059221  -0.161658  -0.400042  +0.253331  +0.248975  +0.039606  +0.234714  -0.267867  -0.006766  -0.238845  -0.612295  +0.144200  +0.089900  -0.052761  +0.005303  +0.021672  +0.003272  +0.009835  -0.012563  +0.048075  -0.009114  +0.000008  +0.001380  -0.005798  -0.000525  -0.006794  -0.007041  +0.005036  +0.000075
ad[82]   Pbcm[0,0,1/2]Z1(a,b)[Al1:e:dsp]A_5(b)              +0.051773  -0.219104  -0.314918  +0.017384  +0.135909  -0.441189  +0.144937  +0.212572  +0.388235  -0.104766  -0.066248  -0.131540  -0.089223  +0.015546  +0.123853  -0.107625  -0.046206  +0.476926  +0.159326  +0.308413  +0.009357  -0.026498  +0.003564  -0.021854  -0.007730  -0.007299  -0.010352  +0.019406  -0.004757  +0.003273
ad[84]   Pbcm[0,0,1/2]Z1(a,b)[Al1:e:dsp]A_6(b)              -0.032229  -0.060362  +0.045024  -0.003971  +0.083799  +0.080872  -0.141697  -0.058573  -0.132505  +0.212154  -0.156064  +0.151024  -0.047648  +0.464783  +0.450732  +0.362639  -0.173786  -0.012115  +0.482140  +0.105855  +0.100898  -0.073731  -0.018174  -0.034335  +0.019168  -0.025787  +0.015097  -0.022270  -0.018394  +0.016677
ad[230]  Pbcm[0,0,1/2]Z1(a,b)[Al2:d:dsp]A'_1(b)             -0.256307  -0.130146  -0.220370  -0.199974  -0.063471  +0.095590  +0.235205  -0.252962  -0.021701  -0.008781  -0.016527  +0.027383  +0.072686  +0.185712  +0.148112  -0.165986  +0.082393  +0.020674  -0.172919  -0.069924  -0.023236  +0.049642  +0.013252  -0.705063  +0.101599  +0.173125  -0.061984  -0.137598  +0.011098  -0.003828
ad[232]  Pbcm[0,0,1/2]Z1(a,b)[Al2:d:dsp]A'_2(b)             +0.115436  -0.021211  -0.004858  -0.434034  +0.386094  +0.083650  +0.090427  +0.143284  -0.168458  -0.361059  +0.032674  +0.556888  -0.290562  -0.212157  +0.067845  +0.063153  +0.049775  +0.035612  -0.010710  +0.004450  +0.018811  -0.016486  -0.017559  -0.007545  -0.000155  +0.005013  +0.007729  +0.006002  +0.009306  -0.001217
ad[234]  Pbcm[0,0,1/2]Z1(a,b)[Al2:d:dsp]A''(b)              +0.115729  -0.348577  -0.139786  -0.027166  -0.029792  -0.368619  +0.148492  +0.153310  -0.045070  +0.008939  +0.152223  -0.008020  +0.307533  -0.099326  +0.164000  +0.501747  +0.156299  -0.423879  -0.213735  -0.012411  +0.009439  +0.042573  -0.004620  -0.001048  -0.001882  -0.020337  +0.013109  -0.017090  -0.001811  +0.036304
ad[326]  Pbcm[0,0,1/2]Z1(a,b)[Al3:d:dsp]A'_1(b)             -0.093953  -0.297739  +0.186416  -0.051734  +0.137117  +0.254771  +0.370539  -0.142844  +0.190203  +0.239658  -0.091612  -0.000250  -0.003886  +0.004869  -0.074563  +0.032156  +0.244670  +0.056109  -0.049878  +0.085414  -0.050956  -0.260342  -0.286318  +0.304876  +0.428877  -0.007331  +0.018916  -0.109562  -0.023562  -0.006594
ad[328]  Pbcm[0,0,1/2]Z1(a,b)[Al3:d:dsp]A'_2(b)             +0.270835  +0.068589  +0.379648  -0.455479  -0.153147  -0.216742  -0.123778  -0.239446  +0.395068  -0.187021  -0.181702  +0.110486  +0.331693  +0.250311  -0.111695  -0.014084  -0.043010  +0.000378  -0.026993  -0.025834  +0.041920  +0.013895  +0.006399  +0.006750  +0.006769  -0.011930  -0.000306  +0.012263  +0.003723  -0.000311
ad[330]  Pbcm[0,0,1/2]Z1(a,b)[Al3:d:dsp]A''(b)              -0.117884  -0.229876  +0.238492  -0.200142  -0.406456  +0.023394  +0.172364  +0.516873  -0.115488  +0.130923  +0.058977  +0.056970  +0.007017  +0.009763  +0.046094  -0.066408  -0.442337  +0.203496  -0.084833  -0.269681  +0.031996  -0.078527  -0.066505  +0.013050  +0.000054  +0.020196  -0.020639  -0.008963  -0.011207  -0.001685
ad[422]  Pbcm[0,0,1/2]Z1(a,b)[Al4:c:dsp]A(b)                +0.316024  -0.075156  +0.248530  +0.168613  +0.225435  -0.051514  +0.359264  -0.172638  -0.050972  +0.188695  +0.026788  -0.008688  -0.038913  -0.003328  +0.096610  -0.120142  -0.098156  +0.059022  -0.062943  -0.139518  -0.019586  -0.028715  +0.144394  -0.173011  -0.270766  -0.466028  +0.228543  -0.024510  +0.309249  -0.011974
ad[424]  Pbcm[0,0,1/2]Z1(a,b)[Al4:c:dsp]B_1(b)              +0.343109  -0.157155  -0.156399  -0.283711  -0.187977  +0.151459  -0.222245  -0.171913  +0.211815  +0.252856  +0.553342  -0.130818  -0.417218  +0.017009  +0.046044  +0.018916  -0.034944  -0.043979  -0.037271  +0.040055  +0.009809  -0.008117  -0.001904  -0.000778  -0.003341  +0.006524  +0.001895  -0.009400  -0.001396  +0.000646
ad[426]  Pbcm[0,0,1/2]Z1(a,b)[Al4:c:dsp]B_2(b)              +0.173529  +0.153445  -0.116060  +0.030784  -0.317817  -0.049222  +0.410877  +0.236845  +0.099414  -0.071349  -0.124085  +0.074074  -0.291803  +0.235254  -0.161685  -0.171517  +0.238247  -0.426856  +0.355937  -0.051005  +0.025758  +0.010641  +0.036926  -0.015757  +0.016571  -0.012929  +0.019564  -0.004701  +0.000032  -0.013126

Block   23                                   RMS deviance = [0.016443   0.034423   0.152614   0.182130   0.215240   0.301845   0.364812   0.363248   0.401941   0.554387   0.630637   0.789595   0.758680   0.687488   0.674983   0.724181   0.705251   0.850387   0.828575   0.926854   0.926076   0.664210   0.641104   0.843335   0.852617   0.840121   0.774421   0.801045   0.873030   0.926691]
ar[85]   Pbcm[0,0,1/2]Z2(a,b)[Al1:e:rot]A_1(a)              -0.355205  +0.300131  +0.024350  +0.022433  -0.042139  +0.069182  -0.166857  +0.069470  +0.106152  +0.165273  +0.058588  +0.094951  -0.216312  +0.176850  -0.118120  +0.354865  -0.169021  +0.301721  -0.374001  +0.344675  -0.304682  +0.005228  -0.001028  +0.008995  -0.015434  +0.000372  -0.018967  -0.044692  +0.019220  -0.016097
ar[87]   Pbcm[0,0,1/2]Z2(a,b)[Al1:e:rot]A_2(a)              -0.141246  +0.083900  +0.218394  -0.009869  -0.053200  +0.082572  +0.037274  -0.166369  -0.082979  +0.132354  +0.182635  +0.093278  -0.309459  +0.227477  -0.114064  +0.163340  -0.017579  +0.072452  +0.290360  +0.074580  +0.726582  +0.003457  -0.073984  -0.021353  +0.045601  +0.014349  +0.013255  +0.032756  +0.002606  -0.002560
ar[89]   Pbcm[0,0,1/2]Z2(a,b)[Al1:e:rot]A_3(a)              +0.039219  +0.012240  +0.005616  +0.019906  -0.002998  -0.044025  -0.005566  -0.059946  -0.035541  -0.037272  +0.016605  +0.011055  +0.018020  -0.230326  -0.459052  +0.203204  +0.217615  +0.131540  +0.335992  +0.047458  -0.132955  +0.067267  +0.274996  +0.457217  -0.302795  +0.203737  +0.036078  -0.061214  -0.228290  -0.082676
ar[91]   Pbcm[0,0,1/2]Z2(a,b)[Al1:e:rot]A_4(a)              +0.017366  +0.000878  -0.027138  -0.119394  -0.117452  -0.079734  -0.085518  +0.073170  +0.044765  -0.084151  +0.178524  -0.017724  -0.073145  -0.109781  -0.124493  +0.049611  +0.018266  +0.039464  +0.073553  -0.016509  -0.028471  -0.070387  +0.258589  -0.075668  +0.080746  -0.282945  +0.073106  +0.121560  +0.031226  +0.825619
ar[93]   Pbcm[0,0,1/2]Z2(a,b)[Al1:e:rot]A_5(a)              +0.196210  +0.123001  +0.052904  -0.134527  +0.013322  -0.088087  -0.132528  +0.270867  +0.095577  -0.094415  +0.321563  -0.075844  -0.180669  -0.059510  -0.094541  -0.149775  -0.027987  +0.045538  -0.040408  -0.053510  -0.001726  -0.408891  -0.172959  -0.073141  +0.141721  +0.097725  -0.280594  -0.004567  -0.550684  -0.101959
ar[95]   Pbcm[0,0,1/2]Z2(a,b)[Al1:e:rot]A_6(a)              +0.091351  +0.053237  -0.027251  -0.255593  +0.145049  -0.181369  -0.190008  +0.156048  -0.132565  +0.098745  -0.054030  -0.050237  +0.052392  +0.042770  -0.217560  +0.037006  +0.256517  +0.149943  +0.174453  +0.007674  -0.076117  -0.240204  -0.244666  +0.030602  +0.212905  +0.197575  -0.149010  +0.080494  +0.604995  -0.013620
ar[235]  Pbcm[0,0,1/2]Z2(a,b)[Al2:d:rot]A'(a)               -0.003243  -0.202202  -0.022370  -0.031258  +0.130408  +0.307940  +0.281690  +0.095326  +0.114697  +0.089858  -0.061645  -0.153116  -0.121266  -0.075564  -0.179074  +0.122061  +0.062811  +0.052263  +0.102239  -0.020718  -0.096166  +0.031711  +0.027371  -0.101952  +0.536959  -0.029159  +0.185681  -0.525559  -0.050857  -0.009682
ar[237]  Pbcm[0,0,1/2]Z2(a,b)[Al2:d:rot]A''_1(a)            -0.032799  -0.141158  -0.115108  +0.363269  +0.000394  +0.077025  -0.083981  +0.140531  -0.058295  +0.270499  +0.151084  +0.171503  +0.009659  +0.124921  -0.044875  -0.307898  -0.206012  -0.259904  +0.420605  +0.453729  -0.209311  -0.138806  -0.019803  +0.003315  +0.021458  -0.006784  +0.028533  +0.024124  +0.024166  +0.031498
ar[239]  Pbcm[0,0,1/2]Z2(a,b)[Al2:d:rot]A''_2(a)            +0.000235  -0.003567  -0.009688  -0.029999  -0.071559  -0.012945  -0.008151  +0.011968  +0.035864  -0.079416  +0.101098  -0.004321  -0.044960  -0.066006  -0.061362  -0.026896  -0.058791  -0.046571  +0.068601  +0.009384  -0.097705  +0.566008  -0.683598  +0.076241  -0.041943  +0.222760  -0.043261  -0.069830  -0.091678  +0.291224
ar[331]  Pbcm[0,0,1/2]Z2(a,b)[Al3:d:rot]A'(a)               -0.042690  +0.252809  -0.090988  +0.180083  -0.221518  -0.203298  -0.245136  -0.280355  +0.046240  -0.087600  +0.023407  +0.234283  +0.160241  -0.095181  +0.139289  -0.125177  +0.150250  +0.075810  +0.000449  -0.007139  +0.084067  -0.171951  -0.170742  +0.305171  +0.185183  -0.271928  +0.063639  -0.479006  +0.018704  +0.006023
ar[333]  Pbcm[0,0,1/2]Z2(a,b)[Al3:d:rot]A''_1(a)            -0.123554  +0.294992  +0.189328  -0.193180  -0.042296  +0.056941  +0.200096  +0.067528  +0.074527  -0.405249  -0.126355  -0.150927  -0.008649  +0.022664  +0.154628  +0.004206  +0.371621  -0.352201  +0.086954  +0.518666  -0.022273  -0.032694  -0.001692  -0.008607  +0.020858  -0.014689  +0.009383  +0.022460  -0.015879  -0.004345
ar[335]  Pbcm[0,0,1/2]Z2(a,b)[Al3:d:rot]A''_2(a)            -0.138037  -0.218590  +0.143123  +0.017694  -0.207089  -0.088814  +0.134591  -0.098930  -0.254129  -0.189831  -0.049810  -0.045864  -0.012155  -0.031977  -0.102780  +0.161916  -0.183051  -0.048832  -0.067131  -0.049971  -0.120935  -0.412607  -0.314081  +0.100683  +0.049725  +0.055054  +0.547643  +0.210933  -0.062125  -0.014846
ar[427]  Pbcm[0,0,1/2]Z2(a,b)[Al4:c:rot]A(a)                +0.292692  -0.171085  -0.329172  +0.040240  +0.030872  -0.064007  +0.056351  +0.043900  -0.251968  -0.038259  +0.108662  -0.144112  +0.139748  -0.350132  +0.086556  +0.179505  -0.090309  +0.220519  -0.218389  +0.531474  +0.309311  +0.027580  -0.033337  -0.013624  +0.013239  -0.006277  -0.011655  -0.015032  +0.007482  -0.016289
ar[429]  Pbcm[0,0,1/2]Z2(a,b)[Al4:c:rot]B_1(a)              -0.062797  +0.109882  -0.307311  -0.068940  +0.027864  +0.080181  -0.150745  -0.072480  +0.176079  +0.192023  -0.108099  +0.138122  +0.139862  +0.002476  +0.045490  -0.098493  +0.312885  +0.160700  +0.035456  +0.039790  +0.053101  +0.140988  -0.006825  -0.030322  +0.358384  +0.095566  +0.333652  +0.479357  -0.297123  -0.049429
ar[431]  Pbcm[0,0,1/2]Z2(a,b)[Al4:c:rot]B_2(a)              -0.095988  -0.136613  +0.039012  -0.122567  +0.108897  -0.159882  -0.034858  -0.052911  -0.350235  +0.124330  -0.320509  +0.010627  +0.186920  +0.171623  -0.109554  +0.218723  +0.063523  +0.006109  +0.155808  +0.048287  -0.097857  +0.061594  -0.164448  -0.131855  +0.026065  -0.509483  -0.289168  +0.024701  -0.340099  -0.017871
ad[85]   Pbcm[0,0,1/2]Z2(a,b)[Al1:e:dsp]A_1(a)              +0.158015  +0.120325  +0.191276  +0.441661  +0.218702  +0.236110  +0.265885  -0.104971  +0.165432  +0.007170  -0.036202  -0.035515  -0.068575  -0.197171  -0.020738  +0.085316  +0.024450  +0.066583  -0.053148  -0.045883  -0.048210  -0.090836  -0.182188  +0.309218  +0.164332  -0.257570  -0.265260  +0.370445  +0.096225  +0.052795
ad[87]   Pbcm[0,0,1/2]Z2(a,b)[Al1:e:dsp]A_2(a)              -0.003173  +0.012723  +0.037448  +0.122583  +0.238183  +0.070323  +0.074894  -0.073035  -0.093902  +0.203101  -0.329344  +0.013152  +0.148676  +0.193525  +0.196945  +0.029414  +0.088463  +0.017446  -0.133257  +0.029544  +0.099557  -0.289368  -0.017725  +0.110154  -0.094237  +0.471247  -0.090405  -0.175223  -0.208746  +0.454537
ad[89]   Pbcm[0,0,1/2]Z2(a,b)[Al1:e:dsp]A_3(a)              +0.174313  +0.007262  +0.272760  -0.051063  -0.251028  +0.540762  -0.324946  -0.132067  -0.069470  +0.048618  +0.220699  -0.310002  +0.479485  +0.157006  -0.044809  +0.050231  +0.013602  +0.027533  -0.018155  +0.017307  -0.036304  -0.002232  -0.006588  -0.001284  +0.000830  -0.005164  -0.005414  +0.000962  +0.001361  -0.000322
ad[91]   Pbcm[0,0,1/2]Z2(a,b)[Al1:e:dsp]A_4(a)              -0.131289  +0.187444  +0.258938  -0.296155  -0.053033  +0.039786  +0.011605  -0.175492  -0.227552  +0.509444  -0.047484  -0.090631  -0.144928  -0.571605  +0.138644  -0.218542  -0.073533  -0.091482  -0.008335  +0.031121  -0.075916  -0.005021  +0.014980  +0.001082  -0.005119  +0.002419  +0.005158  -0.002065  -0.012279  +0.000444
ad[93]   Pbcm[0,0,1/2]Z2(a,b)[Al1:e:dsp]A_5(a)              +0.070298  -0.059681  -0.032185  +0.014372  -0.000635  +0.028903  +0.079634  -0.051957  -0.264858  -0.016230  +0.327444  -0.024898  -0.234940  +0.122335  +0.620047  +0.201276  +0.224879  +0.274413  +0.278063  -0.089790  -0.301555  +0.021693  +0.030669  +0.039812  -0.011887  +0.023815  +0.012895  +0.009230  -0.022757  -0.018101
ad[95]   Pbcm[0,0,1/2]Z2(a,b)[Al1:e:dsp]A_6(a)              -0.181808  +0.242804  -0.355159  +0.188423  +0.054121  +0.249941  -0.043409  +0.199526  -0.459063  +0.007249  +0.193881  +0.049266  -0.045303  -0.081321  -0.129158  +0.151905  +0.229352  -0.424260  -0.190488  -0.257495  +0.062138  -0.001235  -0.015686  -0.012598  -0.006543  -0.007396  -0.012125  -0.013424  +0.011436  +0.003677
ad[235]  Pbcm[0,0,1/2]Z2(a,b)[Al2:d:dsp]A'_1(a)             -0.119939  -0.230072  -0.151752  -0.362037  -0.053826  +0.082882  +0.014811  +0.211949  -0.004324  +0.080164  +0.007393  -0.110746  -0.079904  +0.227978  +0.127135  -0.118629  -0.131147  -0.115943  -0.136708  +0.008493  +0.099442  +0.043885  +0.054644  +0.713779  +0.122359  -0.129762  -0.089200  +0.053392  -0.002602  +0.002450
ad[237]  Pbcm[0,0,1/2]Z2(a,b)[Al2:d:dsp]A'_2(a)             +0.406591  -0.035144  +0.132289  -0.119603  -0.245155  +0.334502  -0.124980  +0.232260  -0.140922  -0.103891  -0.343052  +0.595592  -0.211151  -0.070765  +0.040095  +0.054313  -0.007057  +0.024976  -0.026016  +0.028811  -0.010114  +0.016698  +0.004096  +0.006641  -0.002539  -0.005124  +0.006738  -0.005031  +0.011855  +0.001564
ad[239]  Pbcm[0,0,1/2]Z2(a,b)[Al2:d:dsp]A''(a)              -0.123988  +0.282014  -0.135347  -0.039462  +0.099418  +0.225957  +0.166625  -0.063351  -0.368088  -0.332479  -0.114446  -0.071781  -0.018810  +0.101482  -0.145055  -0.498588  -0.213079  +0.435045  +0.085161  -0.006579  -0.028949  +0.031522  +0.047761  -0.007544  +0.003563  -0.017456  -0.011161  +0.001267  +0.002908  +0.036782
ad[331]  Pbcm[0,0,1/2]Z2(a,b)[Al3:d:dsp]A'_1(a)             -0.190896  -0.195605  -0.328501  -0.149964  -0.149290  +0.334276  +0.141319  -0.027415  +0.288193  +0.096686  -0.026914  +0.005279  -0.056095  -0.097548  -0.015623  -0.071028  +0.239705  +0.156462  +0.053710  -0.008126  +0.036778  -0.293369  -0.275134  -0.121303  -0.473998  -0.180890  -0.067396  -0.037885  +0.053025  +0.011475
ad[333]  Pbcm[0,0,1/2]Z2(a,b)[Al3:d:dsp]A'_2(a)             +0.347055  +0.277325  -0.235991  +0.143853  -0.532380  -0.144512  +0.176366  -0.007894  -0.010191  +0.245869  -0.263037  -0.390764  -0.216110  +0.220181  -0.075014  +0.021555  -0.002602  -0.042439  +0.038403  -0.040242  -0.039520  +0.011552  +0.005059  -0.013806  -0.003599  -0.001256  -0.006169  +0.012494  -0.006458  -0.000144
ad[335]  Pbcm[0,0,1/2]Z2(a,b)[Al3:d:dsp]A''(a)              +0.245975  +0.269785  -0.329243  -0.340721  +0.272378  +0.121483  +0.009095  -0.400018  +0.130866  -0.059733  +0.034193  +0.095462  +0.016049  +0.043078  +0.027018  +0.268985  -0.399488  -0.253195  +0.191549  -0.014362  -0.094693  -0.121712  -0.037397  +0.012183  -0.013386  -0.001271  +0.028184  -0.004023  +0.009416  -0.000758
ad[427]  Pbcm[0,0,1/2]Z2(a,b)[Al4:c:dsp]A(a)                +0.295176  +0.205926  +0.143334  -0.011931  +0.418840  -0.033706  -0.081956  +0.280174  +0.012270  +0.169758  +0.023883  -0.121561  -0.054500  +0.134182  +0.003063  -0.094684  +0.087234  +0.047970  -0.054056  +0.007956  +0.057451  +0.041328  -0.140161  +0.075697  -0.317837  -0.306523  +0.512591  -0.111384  -0.017843  +0.002413
ad[429]  Pbcm[0,0,1/2]Z2(a,b)[Al4:c:dsp]B_1(a)              +0.040932  +0.210940  +0.073870  -0.156432  -0.159911  -0.107140  +0.607098  +0.211057  -0.000933  +0.203921  +0.282310  +0.345078  +0.463357  +0.084867  -0.039539  +0.032728  -0.027935  +0.074524  -0.021927  -0.040043  -0.013810  -0.000210  -0.004964  +0.006717  +0.002542  -0.002374  +0.001636  -0.006409  +0.010168  +0.000646
ad[431]  Pbcm[0,0,1/2]Z2(a,b)[Al4:c:dsp]B_2(a)              +0.239323  -0.210533  +0.034176  -0.095341  +0.061710  -0.046369  +0.132776  -0.484840  -0.122956  +0.060858  +0.234402  +0.155974  -0.213462  +0.237816  -0.262071  -0.249437  +0.312165  -0.102187  -0.377395  +0.150815  -0.147592  +0.035140  +0.027716  -0.021203  +0.006655  -0.016121  -0.020761  -0.006053  +0.007913  +0.015415

Block   24                                   RMS deviance = [0.016443   0.034411   0.152617   0.182119   0.215240   0.301851   0.364814   0.363241   0.401935   0.554391   0.630662   0.789592   0.758664   0.687478   0.674970   0.724192   0.705255   0.850386   0.828584   0.926852   0.926079   0.664206   0.641105   0.843354   0.852609   0.840139   0.774452   0.800998   0.873032   0.926692]
ar[86]   Pbcm[0,0,1/2]Z2(a,b)[Al1:e:rot]A_1(b)              -0.355207  +0.300115  +0.024341  +0.022446  -0.042135  +0.069181  -0.166856  +0.069454  +0.106139  +0.165266  +0.058559  +0.094905  -0.216319  +0.176823  -0.118202  +0.354844  -0.169075  +0.301623  -0.374083  +0.344662  -0.304713  +0.005234  -0.001027  +0.008987  -0.015428  +0.000381  -0.018958  -0.044699  +0.019223  -0.016096
ar[88]   Pbcm[0,0,1/2]Z2(a,b)[Al1:e:rot]A_2(b)              -0.141247  +0.083897  +0.218399  -0.009857  -0.053170  +0.082584  +0.037286  -0.166371  -0.082957  +0.132367  +0.182605  +0.093229  -0.309501  +0.227496  -0.114109  +0.163351  -0.017616  +0.072443  +0.290337  +0.074654  +0.726563  +0.003452  -0.073986  -0.021351  +0.045600  +0.014338  +0.013241  +0.032766  +0.002605  -0.002555
ar[90]   Pbcm[0,0,1/2]Z2(a,b)[Al1:e:rot]A_3(b)              +0.039208  +0.012239  +0.005614  +0.019905  -0.003006  -0.044015  -0.005553  -0.059949  -0.035540  -0.037263  +0.016591  +0.011058  +0.018007  -0.230338  -0.459087  +0.203136  +0.217622  +0.131573  +0.335950  +0.047476  -0.132942  +0.067297  +0.274989  +0.457248  -0.302766  +0.203742  +0.036164  -0.061228  -0.228264  -0.082681
ar[92]   Pbcm[0,0,1/2]Z2(a,b)[Al1:e:rot]A_4(b)              +0.017371  +0.000891  -0.027133  -0.119428  -0.117440  -0.079717  -0.085515  +0.073163  +0.044761  -0.084145  +0.178511  -0.017724  -0.073160  -0.109791  -0.124508  +0.049595  +0.018275  +0.039476  +0.073547  -0.016506  -0.028472  -0.070381  +0.258583  -0.075684  +0.080709  -0.282977  +0.073072  +0.121541  +0.031201  +0.825619
ar[94]   Pbcm[0,0,1/2]Z2(a,b)[Al1:e:rot]A_5(b)              +0.196211  +0.123022  +0.052901  -0.134535  +0.013343  -0.088103  -0.132539  +0.270859  +0.095540  -0.094399  +0.321516  -0.075857  -0.180672  -0.059500  -0.094541  -0.149767  -0.027990  +0.045547  -0.040387  -0.053505  -0.001732  -0.408897  -0.172960  -0.073122  +0.141684  +0.097678  -0.280551  -0.004625  -0.550746  -0.101978
ar[96]   Pbcm[0,0,1/2]Z2(a,b)[Al1:e:rot]A_6(b)              +0.091344  +0.053258  -0.027244  -0.255584  +0.145069  -0.181390  -0.189997  +0.156020  -0.132592  +0.098770  -0.054065  -0.050240  +0.052420  +0.042779  -0.217592  +0.037009  +0.256510  +0.149978  +0.174430  +0.007686  -0.076110  -0.240197  -0.244651  +0.030585  +0.212941  +0.197562  -0.149135  +0.080512  +0.604941  -0.013590
ar[236]  Pbcm[0,0,1/2]Z2(a,b)[Al2:d:rot]A'(b)               -0.003243  -0.202217  -0.022366  -0.031225  +0.130463  +0.307940  +0.281675  +0.095357  +0.114701  +0.089853  -0.061660  -0.153150  -0.121228  -0.075566  -0.179090  +0.122038  +0.062803  +0.052268  +0.102223  -0.020715  -0.096163  +0.031740  +0.027395  -0.102032  +0.537015  -0.029087  +0.185771  -0.525442  -0.050858  -0.009683
ar[238]  Pbcm[0,0,1/2]Z2(a,b)[Al2:d:rot]A''_1(b)            -0.032788  -0.141177  -0.115123  +0.363253  +0.000320  +0.077002  -0.084009  +0.140529  -0.058267  +0.270501  +0.151063  +0.171494  +0.009618  +0.124922  -0.044814  -0.307911  -0.205917  -0.259883  +0.420627  +0.453755  -0.209356  -0.138802  -0.019801  +0.003312  +0.021461  -0.006789  +0.028522  +0.024132  +0.024166  +0.031504
ar[240]  Pbcm[0,0,1/2]Z2(a,b)[Al2:d:rot]A''_2(b)            +0.000236  -0.003564  -0.009685  -0.030009  -0.071559  -0.012929  -0.008143  +0.011963  +0.035870  -0.079422  +0.101096  -0.004319  -0.044973  -0.066016  -0.061345  -0.026912  -0.058786  -0.046573  +0.068600  +0.009374  -0.097703  +0.565986  -0.683616  +0.076256  -0.041915  +0.222772  -0.043239  -0.069812  -0.091682  +0.291222
ar[332]  Pbcm[0,0,1/2]Z2(a,b)[Al3:d:rot]A'(b)               -0.042711  +0.252788  -0.090982  +0.180030  -0.221574  -0.203271  -0.245102  -0.280375  +0.046228  -0.087605  +0.023405  +0.234309  +0.160182  -0.095173  +0.139289  -0.125141  +0.150258  +0.075842  +0.000443  -0.007135  +0.084070  -0.171977  -0.170746  +0.305093  +0.185220  -0.271861  +0.063787  -0.479079  +0.018735  +0.006025
ar[334]  Pbcm[0,0,1/2]Z2(a,b)[Al3:d:rot]A''_1(b)            -0.123572  +0.295012  +0.189342  -0.193166  -0.042236  +0.056959  +0.200110  +0.067552  +0.074503  -0.405266  -0.126338  -0.150920  -0.008622  +0.022674  +0.154629  +0.004242  +0.371676  -0.352193  +0.086925  +0.518610  -0.022301  -0.032696  -0.001696  -0.008604  +0.020852  -0.014695  +0.009380  +0.022461  -0.015878  -0.004345
ar[336]  Pbcm[0,0,1/2]Z2(a,b)[Al3:d:rot]A''_2(b)            -0.138023  -0.218623  +0.143135  +0.017644  -0.207098  -0.088802  +0.134615  -0.098929  -0.254154  -0.189820  -0.049805  -0.045862  -0.012138  -0.031978  -0.102805  +0.161911  -0.183077  -0.048880  -0.067106  -0.049979  -0.120950  -0.412603  -0.314048  +0.100671  +0.049776  +0.055044  +0.547575  +0.211071  -0.062065  -0.014846
ar[428]  Pbcm[0,0,1/2]Z2(a,b)[Al4:c:rot]A(b)                +0.292701  -0.171091  -0.329174  +0.040223  +0.030834  -0.064016  +0.056357  +0.043898  -0.251969  -0.038251  +0.108687  -0.144073  +0.139757  -0.350135  +0.086543  +0.179514  -0.090290  +0.220433  -0.218441  +0.531495  +0.309295  +0.027585  -0.033336  -0.013627  +0.013243  -0.006273  -0.011651  -0.015030  +0.007478  -0.016291
ar[430]  Pbcm[0,0,1/2]Z2(a,b)[Al4:c:rot]B_1(b)              -0.062828  +0.109888  -0.307292  -0.068937  +0.027868  +0.080191  -0.150744  -0.072501  +0.176085  +0.192008  -0.108111  +0.138134  +0.139845  +0.002487  +0.045501  -0.098479  +0.312883  +0.160741  +0.035408  +0.039792  +0.053119  +0.140975  -0.006856  -0.030288  +0.358354  +0.095434  +0.333532  +0.479496  -0.297113  -0.049436
ar[432]  Pbcm[0,0,1/2]Z2(a,b)[Al4:c:rot]B_2(b)              -0.095988  -0.136617  +0.039015  -0.122545  +0.108888  -0.159883  -0.034826  -0.052941  -0.350226  +0.124350  -0.320504  +0.010639  +0.186955  +0.171621  -0.109575  +0.218718  +0.063511  +0.006096  +0.155786  +0.048295  -0.097856  +0.061646  -0.164436  -0.131842  +0.025956  -0.509520  -0.289113  +0.024531  -0.340114  -0.017885
ad[86]   Pbcm[0,0,1/2]Z2(a,b)[Al1:e:dsp]A_1(b)              +0.158000  +0.120294  +0.191247  +0.441738  +0.218667  +0.236070  +0.265866  -0.104936  +0.165420  +0.007148  -0.036206  -0.035531  -0.068566  -0.197167  -0.020746  +0.085304  +0.024441  +0.066581  -0.053165  -0.045892  -0.048204  -0.090872  -0.182192  +0.309253  +0.164277  -0.257675  -0.265362  +0.370306  +0.096203  +0.052799
ad[88]   Pbcm[0,0,1/2]Z2(a,b)[Al1:e:dsp]A_2(b)              -0.003182  +0.012708  +0.037442  +0.122642  +0.238168  +0.070288  +0.074892  -0.073033  -0.093904  +0.203095  -0.329332  +0.013151  +0.148713  +0.193542  +0.196942  +0.029453  +0.088440  +0.017432  -0.133272  +0.029543  +0.099556  -0.289344  -0.017696  +0.110173  -0.094197  +0.471270  -0.090339  -0.175184  -0.208789  +0.454532
ad[90]   Pbcm[0,0,1/2]Z2(a,b)[Al1:e:dsp]A_3(b)              +0.174310  +0.007284  +0.272778  -0.051080  -0.250942  +0.540791  -0.324942  -0.132077  -0.069487  +0.048592  +0.220770  -0.309899  +0.479526  +0.156989  -0.044822  +0.050229  +0.013600  +0.027528  -0.018159  +0.017305  -0.036304  -0.002230  -0.006587  -0.001284  +0.000829  -0.005165  -0.005414  +0.000960  +0.001361  -0.000322
ad[92]   Pbcm[0,0,1/2]Z2(a,b)[Al1:e:dsp]A_4(b)              -0.131297  +0.187453  +0.258952  -0.296129  -0.052951  +0.039815  +0.011644  -0.175518  -0.227548  +0.509449  -0.047471  -0.090672  -0.144919  -0.571588  +0.138710  -0.218543  -0.073499  -0.091476  -0.008319  +0.031113  -0.075920  -0.005023  +0.014979  +0.001082  -0.005119  +0.002419  +0.005160  -0.002064  -0.012279  +0.000443
ad[94]   Pbcm[0,0,1/2]Z2(a,b)[Al1:e:dsp]A_5(b)              +0.070308  -0.059686  -0.032185  +0.014371  -0.000636  +0.028897  +0.079638  -0.051951  -0.264840  -0.016214  +0.327431  -0.024911  -0.234982  +0.122382  +0.619977  +0.201404  +0.224899  +0.274496  +0.278013  -0.089777  -0.301548  +0.021697  +0.030666  +0.039816  -0.011885  +0.023812  +0.012898  +0.009234  -0.022755  -0.018101
ad[96]   Pbcm[0,0,1/2]Z2(a,b)[Al1:e:dsp]A_6(b)              -0.181811  +0.242765  -0.355189  +0.188451  +0.054083  +0.249913  -0.043411  +0.199520  -0.459079  +0.007285  +0.193876  +0.049273  -0.045346  -0.081299  -0.129183  +0.151842  +0.229369  -0.424249  -0.190436  -0.257547  +0.062150  -0.001236  -0.015684  -0.012600  -0.006543  -0.007392  -0.012124  -0.013428  +0.011435  +0.003677
ad[236]  Pbcm[0,0,1/2]Z2(a,b)[Al2:d:dsp]A'_1(b)             -0.119915  -0.230041  -0.151724  -0.362070  -0.053759  +0.082883  +0.014783  +0.211955  -0.004319  +0.080164  +0.007405  -0.110758  -0.079875  +0.227986  +0.127163  -0.118617  -0.131162  -0.115969  -0.136691  +0.008490  +0.099434  +0.043883  +0.054650  +0.713776  +0.122380  -0.129814  -0.089181  +0.053286  -0.002585  +0.002452
ad[238]  Pbcm[0,0,1/2]Z2(a,b)[Al2:d:dsp]A'_2(b)             +0.406591  -0.035114  +0.132305  -0.119634  -0.245093  +0.334531  -0.124988  +0.232242  -0.140935  -0.103859  -0.343114  +0.595538  -0.211233  -0.070763  +0.040084  +0.054313  -0.007061  +0.024968  -0.026024  +0.028810  -0.010116  +0.016698  +0.004095  +0.006640  -0.002537  -0.005122  +0.006738  -0.005030  +0.011856  +0.001564
ad[240]  Pbcm[0,0,1/2]Z2(a,b)[Al2:d:dsp]A''(b)              -0.123993  +0.281994  -0.135362  -0.039428  +0.099448  +0.225937  +0.166646  -0.063340  -0.368106  -0.332475  -0.114443  -0.071787  -0.018786  +0.101494  -0.144976  -0.498579  -0.213134  +0.435050  +0.085153  -0.006531  -0.028936  +0.031522  +0.047758  -0.007545  +0.003559  -0.017457  -0.011161  +0.001263  +0.002905  +0.036782
ad[332]  Pbcm[0,0,1/2]Z2(a,b)[Al3:d:dsp]A'_1(b)             -0.190906  -0.195630  -0.328457  -0.150019  -0.149209  +0.334315  +0.141313  -0.027380  +0.288186  +0.096672  -0.026936  +0.005246  -0.056099  -0.097525  -0.015622  -0.071012  +0.239684  +0.156496  +0.053669  -0.008117  +0.036789  -0.293400  -0.275145  -0.121276  -0.474018  -0.180831  -0.067339  -0.037976  +0.053045  +0.011475
ad[334]  Pbcm[0,0,1/2]Z2(a,b)[Al3:d:dsp]A'_2(b)             +0.347037  +0.277320  -0.235977  +0.143756  -0.532442  -0.144431  +0.176387  -0.007923  -0.010143  +0.245860  -0.263045  -0.390832  -0.216000  +0.220169  -0.075012  +0.021546  -0.002607  -0.042433  +0.038406  -0.040242  -0.039518  +0.011556  +0.005060  -0.013803  -0.003602  -0.001258  -0.006172  +0.012494  -0.006459  -0.000144
ad[336]  Pbcm[0,0,1/2]Z2(a,b)[Al3:d:dsp]A''(b)              +0.245967  +0.269794  -0.329262  -0.340642  +0.272460  +0.121483  +0.009112  -0.400020  +0.130871  -0.059729  +0.034192  +0.095470  +0.016037  +0.043045  +0.026995  +0.268987  -0.399439  -0.253222  +0.191591  -0.014352  -0.094719  -0.121712  -0.037388  +0.012179  -0.013380  -0.001266  +0.028184  -0.004019  +0.009420  -0.000758
ad[428]  Pbcm[0,0,1/2]Z2(a,b)[Al4:c:dsp]A(b)                +0.295174  +0.205947  +0.143319  -0.011833  +0.418835  -0.033768  -0.081968  +0.280173  +0.012252  +0.169756  +0.023869  -0.121585  -0.054475  +0.134187  +0.003060  -0.094666  +0.087204  +0.047972  -0.054071  +0.007953  +0.057445  +0.041321  -0.140181  +0.075663  -0.317793  -0.306443  +0.512682  -0.111340  -0.017745  +0.002411
ad[430]  Pbcm[0,0,1/2]Z2(a,b)[Al4:c:dsp]B_1(b)              +0.040932  +0.210940  +0.073866  -0.156431  -0.159881  -0.107097  +0.607098  +0.211071  -0.000903  +0.203943  +0.282334  +0.345185  +0.463268  +0.084862  -0.039555  +0.032722  -0.027944  +0.074519  -0.021926  -0.040040  -0.013809  -0.000211  -0.004963  +0.006715  +0.002543  -0.002373  +0.001637  -0.006410  +0.010169  +0.000647
ad[432]  Pbcm[0,0,1/2]Z2(a,b)[Al4:c:dsp]B_2(b)              +0.239337  -0.210531  +0.034181  -0.095337  +0.061739  -0.046361  +0.132803  -0.484829  -0.122915  +0.060847  +0.234356  +0.155932  -0.213503  +0.237835  -0.262056  -0.249507  +0.312155  -0.102202  -0.377403  +0.150761  -0.147591  +0.035139  +0.027713  -0.021204  +0.006652  -0.016120  -0.020761  -0.006059  +0.007910  +0.015415

Block   19                                   RMS deviance = [0.040619   0.032913   0.091759   0.173059   0.177033   0.254224   0.287849   0.343773   0.464487   0.578483   0.748459   0.706163   0.617708   0.857333   0.724984   0.632163   0.601602   0.637524   0.811516   0.792150   0.905350   0.648431   0.851866   0.847105   0.863147   0.813708   0.841630   0.754722   0.839692   0.891388]
ar[61]   Pbcm[0,1/2,0]Y2(a,b)[Al1:e:rot]A_1(a)              -0.047968  +0.052347  +0.389765  -0.270774  +0.005069  -0.036636  +0.027501  -0.100048  +0.096424  -0.075273  +0.193195  -0.019748  +0.208746  -0.105323  +0.108505  -0.270460  +0.048626  -0.364852  +0.078190  -0.534261  +0.360619  -0.051713  +0.024429  -0.003354  +0.047009  -0.002660  +0.017656  -0.009823  +0.046936  -0.011649
ar[63]   Pbcm[0,1/2,0]Y2(a,b)[Al1:e:rot]A_2(a)              -0.055719  +0.052741  +0.231246  -0.154069  -0.046189  +0.129828  -0.167172  +0.263343  +0.063166  -0.261027  +0.138299  +0.374744  +0.045002  -0.250992  -0.010003  -0.141095  -0.069446  -0.214127  -0.099986  +0.098942  -0.641618  +0.023435  -0.025995  -0.001059  +0.006593  +0.005625  +0.012098  +0.013766  -0.011437  -0.000637
ar[65]   Pbcm[0,1/2,0]Y2(a,b)[Al1:e:rot]A_3(a)              +0.019116  -0.003760  -0.032742  -0.005115  +0.053765  +0.034567  +0.022000  +0.098590  -0.032480  +0.078233  +0.005801  +0.028918  +0.078483  +0.018234  -0.037055  +0.112268  -0.294095  -0.444236  -0.276462  +0.316951  +0.226789  +0.000553  +0.486478  +0.123495  +0.031762  -0.288250  -0.173059  -0.026696  +0.098727  +0.259115
ar[67]   Pbcm[0,1/2,0]Y2(a,b)[Al1:e:rot]A_4(a)              -0.001345  -0.031162  +0.005165  +0.003103  +0.058511  +0.018403  -0.027883  -0.069749  -0.019653  -0.040436  -0.040338  -0.070411  -0.111909  +0.028102  +0.128013  +0.026827  +0.347570  -0.449258  -0.079116  +0.296801  +0.107982  +0.348270  -0.236351  +0.373363  -0.288997  +0.143826  +0.126722  -0.035509  -0.051151  -0.284986
ar[69]   Pbcm[0,1/2,0]Y2(a,b)[Al1:e:rot]A_5(a)              +0.138163  -0.025264  -0.070060  -0.046493  +0.242630  -0.069250  -0.192931  +0.125204  -0.042229  +0.249469  -0.015367  +0.066173  +0.248214  -0.029763  +0.068701  +0.050926  +0.411193  -0.111093  +0.156523  +0.078431  -0.021837  -0.006610  -0.133871  -0.077598  +0.165683  +0.111023  +0.099755  -0.145864  -0.183799  +0.613901
ar[71]   Pbcm[0,1/2,0]Y2(a,b)[Al1:e:rot]A_6(a)              -0.012536  -0.222593  +0.011540  +0.047080  +0.291870  -0.189077  -0.106759  +0.120232  +0.128498  +0.070302  -0.045912  +0.082021  +0.159010  -0.037017  -0.030278  +0.083598  -0.032572  -0.125992  -0.056211  +0.151058  +0.083214  -0.516062  +0.052165  -0.110060  +0.126181  +0.300471  -0.106042  -0.142307  -0.207671  -0.473799
ar[225]  Pbcm[0,1/2,0]Y2(a,b)[Al2:d:rot]A'_1(a)             -0.068992  -0.005791  -0.084191  +0.175111  -0.320358  -0.051586  -0.157282  -0.202123  -0.095694  +0.065662  +0.060393  +0.181121  +0.206580  -0.108682  -0.041956  +0.093553  -0.133514  -0.104601  -0.111683  +0.054804  +0.111404  +0.068810  -0.065919  -0.080996  +0.088743  +0.593691  -0.003264  +0.341327  +0.332187  +0.110225
ar[227]  Pbcm[0,1/2,0]Y2(a,b)[Al2:d:rot]A'_2(a)             -0.028373  -0.136219  +0.107402  -0.038290  +0.210088  +0.229878  -0.252971  -0.027497  -0.226344  +0.080414  -0.117398  +0.037578  +0.067941  +0.021359  +0.098514  +0.014160  -0.247999  +0.147288  -0.043761  -0.142164  +0.001651  -0.003643  -0.045530  +0.030096  -0.494710  +0.171176  -0.109524  -0.485735  +0.282015  +0.090628
ar[321]  Pbcm[0,1/2,0]Y2(a,b)[Al3:d:rot]A'_1(a)             -0.145093  -0.196301  -0.033824  +0.253825  -0.189395  -0.233288  -0.230879  -0.206657  +0.076710  -0.006475  +0.024547  +0.179160  +0.227335  -0.119966  -0.063342  +0.079509  -0.074751  -0.010853  -0.052888  -0.060373  +0.056219  +0.385603  -0.217631  -0.143388  +0.137052  -0.347960  -0.229096  -0.315120  -0.194499  -0.110030
ar[323]  Pbcm[0,1/2,0]Y2(a,b)[Al3:d:rot]A'_2(a)             -0.158586  -0.183991  -0.051204  +0.124427  +0.179983  +0.332824  -0.172023  +0.028007  -0.267330  -0.119770  -0.099511  -0.063295  +0.098992  -0.015160  +0.366114  +0.009140  -0.153893  +0.024020  +0.071448  -0.143169  +0.019924  +0.008408  -0.058362  +0.231869  +0.114066  -0.036773  -0.245563  +0.433085  -0.367671  +0.023929
ar[415]  Pbcm[0,1/2,0]Y2(a,b)[Al4:c:rot]A(a)                +0.054902  -0.044088  -0.190470  +0.103881  +0.118266  -0.074424  +0.120385  -0.373858  +0.033170  +0.189129  -0.154816  -0.325252  +0.150113  +0.090791  +0.021991  -0.205573  +0.013594  -0.229611  -0.408587  -0.258776  -0.491488  -0.064976  +0.020469  -0.017366  +0.011259  +0.000020  +0.002164  +0.012994  +0.008333  +0.018669
ar[417]  Pbcm[0,1/2,0]Y2(a,b)[Al4:c:rot]B_1(a)              +0.028068  -0.033676  -0.269707  +0.185496  +0.015686  +0.110481  +0.032366  +0.231885  -0.091864  -0.069801  +0.007286  -0.023016  +0.246242  -0.078733  +0.327362  +0.020049  +0.097810  -0.007564  +0.126530  -0.080256  -0.041058  +0.009739  +0.067559  +0.142648  +0.364821  -0.158495  +0.271032  -0.191912  +0.500861  -0.239222
ar[419]  Pbcm[0,1/2,0]Y2(a,b)[Al4:c:rot]B_2(a)              -0.066359  +0.209994  -0.061236  -0.160632  +0.077764  -0.071662  -0.165705  -0.008160  -0.088441  +0.353129  +0.011040  +0.128278  +0.191212  -0.026999  -0.096792  +0.021305  +0.368809  +0.075214  +0.161623  -0.024781  -0.105575  +0.016176  +0.174642  +0.007679  -0.211037  -0.208053  -0.433932  +0.286015  +0.237962  -0.249191
ad[61]   Pbcm[0,1/2,0]Y2(a,b)[Al1:e:dsp]A_1(a)              -0.312864  +0.389691  -0.251913  -0.063088  -0.193554  +0.112679  +0.080710  +0.045730  -0.187044  +0.240808  +0.133023  +0.110676  +0.230964  -0.040387  -0.031316  +0.033466  -0.084097  +0.035254  -0.047364  -0.105919  +0.009685  +0.014630  +0.212413  +0.101774  -0.130008  +0.107282  +0.321702  -0.187378  -0.430803  -0.117855
ad[63]   Pbcm[0,1/2,0]Y2(a,b)[Al1:e:dsp]A_2(a)              -0.534681  +0.101678  -0.106114  +0.075241  -0.113599  -0.068270  +0.128743  -0.165042  +0.092443  -0.201466  +0.044141  -0.033114  -0.177432  -0.019967  +0.049546  -0.051799  +0.185808  -0.030185  +0.141022  +0.059708  -0.067686  -0.286280  +0.001457  +0.306658  +0.105750  +0.116022  -0.371542  -0.273418  +0.092350  +0.225473
ad[65]   Pbcm[0,1/2,0]Y2(a,b)[Al1:e:dsp]A_3(a)              -0.017845  -0.051296  -0.322171  -0.471116  -0.201547  -0.024074  -0.356318  +0.089454  +0.128646  -0.116986  -0.261711  -0.428840  -0.032089  -0.439469  -0.092735  +0.060209  -0.052367  -0.009891  -0.006218  -0.011307  +0.052859  -0.011128  -0.002547  -0.001280  +0.005240  +0.005462  +0.007037  -0.007080  -0.005568  -0.000247
ad[67]   Pbcm[0,1/2,0]Y2(a,b)[Al1:e:dsp]A_4(a)              -0.059751  -0.192502  -0.001237  -0.347550  -0.141914  -0.326708  +0.156709  +0.071881  -0.480150  -0.371365  -0.205067  +0.042770  +0.296729  +0.399679  -0.108947  +0.039019  +0.065757  +0.004002  -0.023442  +0.026139  -0.053354  +0.000150  -0.001744  -0.000960  +0.000107  +0.001115  +0.000605  -0.001507  -0.001408  +0.005193
ad[69]   Pbcm[0,1/2,0]Y2(a,b)[Al1:e:dsp]A_5(a)              +0.002113  -0.011455  -0.106794  +0.084598  -0.010665  +0.068274  -0.042004  +0.128702  -0.034098  -0.116888  -0.157513  +0.220218  -0.010048  -0.126506  -0.006704  -0.569341  +0.297612  +0.280033  -0.517954  +0.058535  +0.292036  -0.032731  +0.045961  -0.011231  -0.009377  -0.015687  -0.029544  +0.008003  -0.015547  +0.031091
ad[71]   Pbcm[0,1/2,0]Y2(a,b)[Al1:e:dsp]A_6(a)              +0.013723  +0.002191  -0.011300  -0.006065  +0.029668  -0.033904  +0.067499  -0.123948  +0.031213  +0.094046  -0.049283  -0.134683  +0.273599  -0.016230  -0.037100  -0.625385  -0.299470  +0.021639  +0.448171  +0.422910  -0.016793  +0.075976  -0.038522  +0.027588  -0.023093  +0.017458  +0.012648  -0.002006  -0.007292  -0.022098
ad[221]  Pbcm[0,1/2,0]Y2(a,b)[Al2:d:dsp]A'_1(a)             +0.171391  -0.280008  +0.129229  +0.175052  -0.112123  -0.145423  -0.209500  -0.231779  +0.076827  -0.149503  -0.058546  +0.051450  -0.027362  -0.072599  +0.022670  -0.013053  +0.183120  +0.134893  +0.202206  -0.081637  -0.108875  +0.077667  +0.663637  +0.219243  -0.098585  +0.113642  +0.167446  -0.019336  -0.124268  +0.019436
ad[223]  Pbcm[0,1/2,0]Y2(a,b)[Al2:d:dsp]A'_2(a)             -0.398795  -0.027341  +0.004696  +0.023704  +0.082977  +0.153959  -0.104935  -0.194412  -0.136816  -0.114490  -0.080149  -0.051371  -0.168423  +0.026377  +0.200320  -0.025190  +0.161465  -0.171706  +0.087945  +0.164893  +0.014961  +0.002298  +0.184187  -0.684660  -0.064979  -0.089851  +0.198725  +0.039152  +0.041021  -0.033559
ad[225]  Pbcm[0,1/2,0]Y2(a,b)[Al2:d:dsp]A'_3(a)             +0.090061  -0.077936  -0.443823  -0.191252  +0.055792  -0.061065  -0.382217  -0.059343  +0.101969  -0.091060  +0.543915  +0.090953  -0.177772  +0.437218  +0.084368  -0.179438  -0.083982  -0.028271  -0.010756  -0.047832  +0.014777  -0.011012  +0.007564  +0.004276  -0.005246  +0.000208  +0.000349  +0.006317  +0.006569  -0.011844
ad[227]  Pbcm[0,1/2,0]Y2(a,b)[Al2:d:dsp]A'_4(a)             +0.013303  +0.327309  +0.081593  +0.165620  -0.009917  +0.355420  -0.263886  -0.009420  +0.363722  -0.319965  -0.189595  -0.137244  +0.361930  +0.394967  -0.256576  +0.093138  +0.090028  +0.003044  -0.004114  +0.020276  +0.044112  -0.027402  +0.002961  -0.006361  +0.002417  +0.007410  +0.000083  -0.007477  -0.000919  -0.010011
ad[317]  Pbcm[0,1/2,0]Y2(a,b)[Al3:d:dsp]A'_1(a)             -0.273927  -0.010202  -0.035958  -0.097218  +0.395941  -0.111981  +0.156049  +0.268144  +0.220369  -0.016548  -0.026110  -0.084670  -0.022719  +0.067852  -0.057258  -0.014943  -0.064569  +0.112683  -0.043664  -0.115330  -0.026941  +0.578671  +0.221130  -0.073485  +0.168223  +0.337075  -0.133744  -0.008977  +0.032953  -0.017705
ad[319]  Pbcm[0,1/2,0]Y2(a,b)[Al3:d:dsp]A'_2(a)             +0.205433  -0.016888  -0.270849  +0.235115  -0.175881  -0.075709  +0.290596  +0.301062  +0.153645  -0.234131  +0.121387  -0.090992  +0.187903  -0.098597  +0.243288  +0.011989  +0.049762  -0.121074  +0.101667  -0.085748  -0.001843  -0.010234  +0.036104  -0.263340  -0.469071  +0.078462  -0.254770  +0.014398  -0.095158  +0.073386
ad[321]  Pbcm[0,1/2,0]Y2(a,b)[Al3:d:dsp]A'_3(a)             -0.200584  -0.093688  +0.294053  +0.222535  -0.368447  -0.157908  -0.275687  +0.481112  -0.051745  +0.310294  +0.027146  -0.353274  -0.111423  +0.260628  +0.060572  -0.161821  +0.024082  -0.047888  -0.053904  -0.030929  -0.064985  -0.029133  +0.008874  +0.004781  -0.004293  +0.008416  +0.006903  +0.008274  +0.004574  +0.002846
ad[323]  Pbcm[0,1/2,0]Y2(a,b)[Al3:d:dsp]A'_4(a)             -0.122419  -0.568563  -0.039415  -0.059984  -0.102992  +0.482684  +0.220286  +0.027389  +0.013123  +0.107984  +0.317578  -0.111453  +0.135564  -0.037664  -0.423546  +0.009196  +0.195856  +0.002695  +0.009113  +0.017273  -0.009145  -0.000398  +0.007893  -0.008255  -0.007624  -0.005034  -0.003660  -0.003694  +0.015168  -0.006762
ad[415]  Pbcm[0,1/2,0]Y2(a,b)[Al4:c:dsp]A(a)                -0.392602  -0.170945  -0.063929  +0.109280  +0.239258  -0.292875  -0.027824  +0.074201  +0.265330  -0.039606  -0.007840  +0.091418  +0.150830  -0.057048  -0.092787  +0.062701  -0.095016  +0.066702  -0.023513  -0.050343  +0.036346  -0.138346  -0.137688  +0.166278  -0.341383  -0.233205  +0.390762  +0.292751  +0.125880  +0.153550
ad[417]  Pbcm[0,1/2,0]Y2(a,b)[Al4:c:dsp]B_1(a)              -0.052548  -0.218852  -0.033745  -0.307292  -0.293251  +0.158449  +0.142708  -0.029313  +0.443118  +0.275472  -0.355854  +0.329900  +0.017001  +0.255361  +0.381672  +0.029877  -0.026551  +0.015449  +0.013162  +0.011109  -0.013662  +0.001498  -0.003920  +0.004317  +0.004334  +0.000894  -0.003430  +0.006256  -0.009387  +0.007613
ad[419]  Pbcm[0,1/2,0]Y2(a,b)[Al4:c:dsp]B_2(a)              -0.033207  +0.035038  +0.273866  -0.190999  -0.007975  -0.060675  +0.027658  -0.162906  +0.100145  -0.038222  +0.380388  -0.284972  +0.300151  -0.063544  +0.399333  +0.167981  +0.063279  +0.371331  -0.292591  +0.326935  -0.027444  +0.005572  +0.021046  +0.004972  -0.002791  -0.010977  -0.008613  +0.000058  -0.000462  +0.009486

Block   20                                   RMS deviance = [0.040619   0.032903   0.091767   0.173061   0.177021   0.254221   0.287854   0.343765   0.464491   0.578469   0.748467   0.706188   0.617690   0.857337   0.725015   0.632139   0.601608   0.637536   0.811533   0.792143   0.905337   0.648430   0.851852   0.847115   0.863096   0.813780   0.841613   0.754687   0.839725   0.891390]
ar[62]   Pbcm[0,1/2,0]Y2(a,b)[Al1:e:rot]A_1(b)              +0.048001  -0.052320  -0.389739  +0.270805  +0.005146  -0.036638  +0.027509  -0.100074  +0.096420  -0.075282  +0.193187  -0.020190  +0.208744  -0.105318  +0.108522  -0.270477  +0.048567  -0.364838  +0.078118  -0.534276  +0.360596  -0.051694  +0.024441  -0.003357  +0.047007  -0.002651  +0.017661  -0.009893  +0.046919  -0.011639
ar[64]   Pbcm[0,1/2,0]Y2(a,b)[Al1:e:rot]A_2(b)              +0.055735  -0.052720  -0.231240  +0.154094  -0.046134  +0.129825  -0.167180  +0.263303  +0.063187  -0.261014  +0.138286  +0.374610  +0.045791  -0.251004  -0.010001  -0.141103  -0.069496  -0.214152  -0.100129  +0.098979  -0.641615  +0.023427  -0.025994  -0.001066  +0.006595  +0.005622  +0.012102  +0.013777  -0.011423  -0.000637
ar[66]   Pbcm[0,1/2,0]Y2(a,b)[Al1:e:rot]A_3(b)              -0.019122  +0.003764  +0.032750  +0.005105  +0.053779  +0.034569  +0.021995  +0.098601  -0.032469  +0.078242  +0.005788  +0.028755  +0.078533  +0.018254  -0.037048  +0.112317  -0.294047  -0.444213  -0.276413  +0.317004  +0.226869  +0.000538  +0.486438  +0.123489  +0.031906  -0.288165  -0.173254  -0.026820  +0.098649  +0.259137
ar[68]   Pbcm[0,1/2,0]Y2(a,b)[Al1:e:rot]A_4(b)              +0.001352  +0.031154  -0.005158  -0.003109  +0.058495  +0.018402  -0.027873  -0.069746  -0.019655  -0.040453  -0.040320  -0.070186  -0.112057  +0.028076  +0.127994  +0.026768  +0.347611  -0.449237  -0.079064  +0.296828  +0.108021  +0.348244  -0.236374  +0.373402  -0.289039  +0.143572  +0.126856  -0.035381  -0.051132  -0.284966
ar[70]   Pbcm[0,1/2,0]Y2(a,b)[Al1:e:rot]A_5(b)              -0.138154  +0.025284  +0.070071  +0.046458  +0.242636  -0.069252  -0.192938  +0.125195  -0.042225  +0.249462  -0.015368  +0.065682  +0.248342  -0.029758  +0.068675  +0.050836  +0.411254  -0.111097  +0.156553  +0.078398  -0.021872  -0.006628  -0.133839  -0.077644  +0.165581  +0.111117  +0.099659  -0.145684  -0.184077  +0.613856
ar[72]   Pbcm[0,1/2,0]Y2(a,b)[Al1:e:rot]A_6(b)              +0.012575  +0.222606  -0.011501  -0.047125  +0.291861  -0.189080  -0.106757  +0.120209  +0.128496  +0.070298  -0.045920  +0.081703  +0.159167  -0.036998  -0.030285  +0.083590  -0.032528  -0.125977  -0.056180  +0.151042  +0.083230  -0.516058  +0.052218  -0.110016  +0.125952  +0.300626  -0.105896  -0.142033  -0.207738  -0.473873
ar[226]  Pbcm[0,1/2,0]Y2(a,b)[Al2:d:rot]A'_1(b)             +0.068969  +0.005766  +0.084159  -0.175070  -0.320378  -0.051592  -0.157278  -0.202093  -0.095708  +0.065689  +0.060379  +0.180697  +0.206959  -0.108667  -0.041968  +0.093565  -0.133495  -0.104596  -0.111665  +0.054824  +0.111429  +0.068841  -0.065847  -0.080980  +0.088533  +0.593702  -0.002808  +0.340996  +0.332600  +0.110241
ar[228]  Pbcm[0,1/2,0]Y2(a,b)[Al2:d:rot]A'_2(b)             +0.028408  +0.136244  -0.107376  +0.038270  +0.210113  +0.229873  -0.252979  -0.027505  -0.226351  +0.080423  -0.117417  +0.037446  +0.068007  +0.021376  +0.098535  +0.014221  -0.247984  +0.147283  -0.043783  -0.142145  +0.001653  -0.003643  -0.045568  +0.030191  -0.494863  +0.171016  -0.109474  -0.485902  +0.281518  +0.090663
ar[322]  Pbcm[0,1/2,0]Y2(a,b)[Al3:d:rot]A'_1(b)             +0.145104  +0.196275  +0.033816  -0.253802  -0.189437  -0.233293  -0.230858  -0.206650  +0.076682  -0.006460  +0.024534  +0.178694  +0.227701  -0.119941  -0.063356  +0.079508  -0.074744  -0.010865  -0.052892  -0.060340  +0.056230  +0.385605  -0.217684  -0.143410  +0.137168  -0.347680  -0.229409  -0.314929  -0.194818  -0.110081
ar[324]  Pbcm[0,1/2,0]Y2(a,b)[Al3:d:rot]A'_2(b)             +0.158612  +0.183983  +0.051225  -0.124466  +0.179949  +0.332836  -0.172025  +0.028007  -0.267338  -0.119785  -0.099528  -0.063500  +0.098867  -0.015153  +0.366124  +0.009213  -0.153869  +0.024006  +0.071418  -0.143170  +0.019912  +0.008416  -0.058387  +0.231841  +0.114201  -0.036623  -0.245512  +0.433541  -0.367131  +0.023848
ar[416]  Pbcm[0,1/2,0]Y2(a,b)[Al4:c:rot]A(b)                -0.054920  +0.044079  +0.190496  -0.103928  +0.118235  -0.074434  +0.120410  -0.373873  +0.033139  +0.189138  -0.154835  -0.325572  +0.149441  +0.090843  +0.022019  -0.205565  +0.013579  -0.229577  -0.408729  -0.258678  -0.491387  -0.064958  +0.020470  -0.017366  +0.011258  +0.000024  +0.002166  +0.012980  +0.008342  +0.018667
ar[418]  Pbcm[0,1/2,0]Y2(a,b)[Al4:c:rot]B_1(b)              -0.028088  +0.033657  +0.269679  -0.185515  +0.015630  +0.110489  +0.032358  +0.231896  -0.091846  -0.069806  +0.007276  -0.023510  +0.246212  -0.078728  +0.327323  +0.020056  +0.097842  -0.007569  +0.126508  -0.080272  -0.041090  +0.009739  +0.067614  +0.142601  +0.364910  -0.158494  +0.271042  -0.192649  +0.500586  -0.239111
ar[420]  Pbcm[0,1/2,0]Y2(a,b)[Al4:c:rot]B_2(b)              +0.066337  -0.209995  +0.061242  +0.160602  +0.077781  -0.071657  -0.165698  -0.008164  -0.088435  +0.353102  +0.011041  +0.127893  +0.191443  -0.026993  -0.096798  +0.021205  +0.368785  +0.075206  +0.161617  -0.024820  -0.105613  +0.016174  +0.174618  +0.007735  -0.210878  -0.208007  -0.433949  +0.285868  +0.238414  -0.249201
ad[62]   Pbcm[0,1/2,0]Y2(a,b)[Al1:e:dsp]A_1(b)              +0.312786  -0.389761  +0.251901  +0.063089  -0.193548  +0.112687  +0.080687  +0.045762  -0.187032  +0.240832  +0.133010  +0.110214  +0.231208  -0.040379  -0.031322  +0.033469  -0.084104  +0.035254  -0.047383  -0.105909  +0.009691  +0.014653  +0.212397  +0.101786  -0.130160  +0.107042  +0.321637  -0.186904  -0.431054  -0.117877
ad[64]   Pbcm[0,1/2,0]Y2(a,b)[Al1:e:dsp]A_2(b)              +0.534656  -0.101771  +0.106138  -0.075253  -0.113650  -0.068266  +0.128751  -0.165041  +0.092426  -0.201473  +0.044158  -0.032760  -0.177485  -0.019999  +0.049534  -0.051817  +0.185763  -0.030186  +0.141011  +0.059662  -0.067709  -0.286299  +0.001434  +0.306705  +0.105672  +0.116311  -0.371510  -0.273431  +0.092067  +0.225453
ad[66]   Pbcm[0,1/2,0]Y2(a,b)[Al1:e:dsp]A_3(b)              +0.017831  +0.051272  +0.322201  +0.471112  -0.201491  -0.024082  -0.356331  +0.089434  +0.128659  -0.116985  -0.261731  -0.428791  -0.032910  -0.439437  -0.092766  +0.060218  -0.052366  -0.009884  -0.006209  -0.011309  +0.052861  -0.011126  -0.002545  -0.001280  +0.005235  +0.005462  +0.007038  -0.007075  -0.005576  -0.000248
ad[68]   Pbcm[0,1/2,0]Y2(a,b)[Al1:e:dsp]A_4(b)              +0.059785  +0.192474  +0.001273  +0.347577  -0.141891  -0.326689  +0.156725  +0.071923  -0.480149  -0.371348  -0.205082  +0.042208  +0.296769  +0.399711  -0.108956  +0.038999  +0.065773  +0.004000  -0.023447  +0.026147  -0.053349  +0.000147  -0.001744  -0.000960  +0.000107  +0.001116  +0.000604  -0.001506  -0.001412  +0.005193
ad[70]   Pbcm[0,1/2,0]Y2(a,b)[Al1:e:dsp]A_5(b)              -0.002119  +0.011447  +0.106775  -0.084603  -0.010696  +0.068273  -0.042008  +0.128687  -0.034086  -0.116893  -0.157513  +0.220224  -0.009614  -0.126521  -0.006665  -0.569410  +0.297499  +0.280110  -0.517858  +0.058627  +0.292110  -0.032724  +0.045960  -0.011227  -0.009371  -0.015676  -0.029562  +0.008026  -0.015539  +0.031089
ad[72]   Pbcm[0,1/2,0]Y2(a,b)[Al1:e:dsp]A_6(b)              -0.013725  -0.002187  +0.011306  +0.006057  +0.029675  -0.033904  +0.067501  -0.123952  +0.031200  +0.094046  -0.049306  -0.135245  +0.273309  -0.016175  -0.037017  -0.625314  -0.299601  +0.021606  +0.448254  +0.422853  -0.016860  +0.075952  -0.038521  +0.027586  -0.023096  +0.017437  +0.012660  -0.001992  -0.007289  -0.022095
ad[222]  Pbcm[0,1/2,0]Y2(a,b)[Al2:d:dsp]A'_1(b)             -0.171339  +0.280040  -0.129245  -0.175032  -0.112177  -0.145434  -0.209478  -0.231802  +0.076797  -0.149512  -0.058536  +0.051508  -0.027257  -0.072608  +0.022652  -0.013078  +0.183087  +0.134871  +0.202181  -0.081672  -0.108921  +0.077698  +0.663630  +0.219276  -0.098695  +0.113425  +0.167457  -0.019204  -0.124345  +0.019454
ad[224]  Pbcm[0,1/2,0]Y2(a,b)[Al2:d:dsp]A'_2(b)             +0.398801  +0.027272  -0.004653  -0.023728  +0.082928  +0.153953  -0.104912  -0.194417  -0.136827  -0.114506  -0.080131  -0.051039  -0.168540  +0.026350  +0.200314  -0.025191  +0.161484  -0.171709  +0.087964  +0.164876  +0.014955  +0.002297  +0.184224  -0.684673  -0.065005  -0.089959  +0.198618  +0.039016  +0.041037  -0.033554
ad[226]  Pbcm[0,1/2,0]Y2(a,b)[Al2:d:dsp]A'_3(b)             -0.090077  +0.077919  +0.443841  +0.191200  +0.055779  -0.061073  -0.382218  -0.059353  +0.101948  -0.091084  +0.543931  +0.091317  -0.177602  +0.437188  +0.084418  -0.179413  -0.084008  -0.028270  -0.010768  -0.047832  +0.014778  -0.011010  +0.007564  +0.004277  -0.005244  +0.000203  +0.000355  +0.006309  +0.006578  -0.011842
ad[228]  Pbcm[0,1/2,0]Y2(a,b)[Al2:d:dsp]A'_4(b)             -0.013345  -0.327292  -0.081638  -0.165616  -0.009919  +0.355417  -0.263897  -0.009471  +0.363724  -0.319956  -0.189609  -0.137922  +0.361604  +0.395017  -0.256601  +0.093098  +0.090045  +0.003050  -0.004096  +0.020274  +0.044114  -0.027401  +0.002963  -0.006359  +0.002410  +0.007413  +0.000085  -0.007476  -0.000926  -0.010013
ad[318]  Pbcm[0,1/2,0]Y2(a,b)[Al3:d:dsp]A'_1(b)             +0.273932  +0.010172  +0.036020  +0.097158  +0.395967  -0.111968  +0.156050  +0.268127  +0.220380  -0.016564  -0.026116  -0.084626  -0.022909  +0.067869  -0.057243  -0.014942  -0.064553  +0.112683  -0.043664  -0.115298  -0.026946  +0.578682  +0.221161  -0.073441  +0.168015  +0.337214  -0.133570  -0.009003  +0.032966  -0.017729
ad[320]  Pbcm[0,1/2,0]Y2(a,b)[Al3:d:dsp]A'_2(b)             -0.205460  +0.016903  +0.270793  -0.235115  -0.175927  -0.075676  +0.290582  +0.301081  +0.153657  -0.234152  +0.121375  -0.091381  +0.187757  -0.098595  +0.243267  +0.011999  +0.049751  -0.121072  +0.101633  -0.085772  -0.001860  -0.010237  +0.036059  -0.263255  -0.469143  +0.078387  -0.254777  +0.014654  -0.095057  +0.073339
ad[322]  Pbcm[0,1/2,0]Y2(a,b)[Al3:d:dsp]A'_3(b)             +0.200612  +0.093677  -0.294092  -0.222445  -0.368450  -0.157898  -0.275692  +0.481112  -0.051693  +0.310292  +0.027147  -0.353053  -0.112146  +0.260640  +0.060604  -0.161816  +0.024068  -0.047879  -0.053926  -0.030921  -0.064974  -0.029131  +0.008875  +0.004782  -0.004296  +0.008407  +0.006911  +0.008269  +0.004581  +0.002847
ad[324]  Pbcm[0,1/2,0]Y2(a,b)[Al3:d:dsp]A'_4(b)             +0.122492  +0.568537  +0.039469  +0.059999  -0.102999  +0.482688  +0.220281  +0.027376  +0.013127  +0.108001  +0.317565  -0.111719  +0.135333  -0.037636  -0.423578  +0.009104  +0.195823  +0.002698  +0.009117  +0.017270  -0.009147  -0.000399  +0.007894  -0.008252  -0.007623  -0.005036  -0.003662  -0.003710  +0.015166  -0.006760
ad[416]  Pbcm[0,1/2,0]Y2(a,b)[Al4:c:dsp]A(b)                +0.392628  +0.170910  +0.063988  -0.109343  +0.239234  -0.292887  -0.027826  +0.074175  +0.265323  -0.039607  -0.007852  +0.091122  +0.151024  -0.057028  -0.092796  +0.062706  -0.095005  +0.066694  -0.023514  -0.050336  +0.036349  -0.138332  -0.137706  +0.166215  -0.341145  -0.233649  +0.390721  +0.292579  +0.126131  +0.153632
ad[418]  Pbcm[0,1/2,0]Y2(a,b)[Al4:c:dsp]B_1(b)              +0.052575  +0.218831  +0.033777  +0.307332  -0.293208  +0.158444  +0.142709  -0.029347  +0.443136  +0.275461  -0.355826  +0.329879  +0.017630  +0.255329  +0.381701  +0.029921  -0.026511  +0.015444  +0.013163  +0.011109  -0.013664  +0.001498  -0.003920  +0.004316  +0.004335  +0.000898  -0.003430  +0.006268  -0.009380  +0.007611
ad[420]  Pbcm[0,1/2,0]Y2(a,b)[Al4:c:dsp]B_2(b)              +0.033228  -0.035019  -0.273835  +0.191014  -0.007922  -0.060676  +0.027665  -0.162918  +0.100129  -0.038229  +0.380376  -0.285584  +0.299624  -0.063526  +0.399274  +0.168035  +0.063330  +0.371367  -0.292502  +0.326996  -0.027395  +0.005567  +0.021045  +0.004972  -0.002785  -0.010975  -0.008621  +0.000060  -0.000463  +0.009486

Block    2                                   RMS deviance = [0.040854   0.187188   0.311445   0.397692   0.553988   0.683022   0.930759   0.690620   0.597805   0.816548   0.911397   0.860861   0.809497   0.806399   0.830579   0.878852]
ar[4]    Pbcm[0,0,0]GM2+(a)[Al1:e:rot]A_1(a)                +0.062486  -0.301319  +0.091302  +0.209799  -0.008298  +0.232588  -0.037351  +0.092545  -0.080315  +0.385404  -0.791855  +0.032172  -0.046057  +0.018005  -0.054801  -0.017905
ar[5]    Pbcm[0,0,0]GM2+(a)[Al1:e:rot]A_2(a)                -0.033881  +0.029332  -0.107457  -0.025656  +0.157734  +0.035716  +0.055473  -0.025387  +0.482581  -0.195270  -0.132636  +0.552967  -0.398091  -0.238433  -0.130682  +0.359340
ar[6]    Pbcm[0,0,0]GM2+(a)[Al1:e:rot]A_3(a)                -0.178054  +0.065527  +0.030981  +0.026959  +0.222653  +0.066149  +0.005699  +0.062222  -0.391691  +0.231131  +0.133450  -0.124199  -0.058665  +0.142487  -0.027171  +0.799939
ar[194]  Pbcm[0,0,0]GM2+(a)[Al2:d:rot]A'(a)                 +0.113827  +0.211667  +0.340358  -0.090007  +0.291071  -0.033022  +0.089813  +0.185600  +0.231292  -0.099786  -0.123482  -0.083642  +0.549535  -0.020119  -0.543638  +0.079604
ar[290]  Pbcm[0,0,0]GM2+(a)[Al3:d:rot]A'(a)                 -0.241909  -0.347042  -0.258695  +0.286836  -0.061602  -0.017237  -0.025030  -0.424021  -0.087810  -0.114793  +0.100670  +0.226016  +0.181951  +0.368915  -0.484650  -0.033695
ar[386]  Pbcm[0,0,0]GM2+(a)[Al4:c:rot]B_1(a)                +0.052933  -0.272155  +0.229501  +0.269410  -0.062902  -0.101750  +0.013871  -0.368627  +0.139831  -0.165305  -0.033864  +0.001934  +0.451809  -0.307013  +0.461826  +0.296292
ar[387]  Pbcm[0,0,0]GM2+(a)[Al4:c:rot]B_2(a)                +0.271307  +0.008253  -0.140528  -0.159158  -0.416018  -0.019211  -0.039101  +0.061514  +0.382713  -0.161810  -0.161681  -0.226388  +0.026531  +0.586641  +0.106002  +0.310419
ad[4]    Pbcm[0,0,0]GM2+(a)[Al1:e:dsp]A_1(a)                -0.268131  +0.117787  -0.087578  +0.008205  +0.560358  +0.124397  +0.094116  +0.070819  +0.104787  -0.070024  -0.104600  +0.202123  +0.188737  +0.463552  +0.464375  -0.171231
ad[5]    Pbcm[0,0,0]GM2+(a)[Al1:e:dsp]A_2(a)                -0.237249  +0.449504  +0.056054  +0.415710  -0.101496  -0.139840  -0.717899  +0.036590  +0.111770  +0.013874  -0.079541  -0.002738  -0.000707  +0.010039  +0.001773  -0.001944
ad[6]    Pbcm[0,0,0]GM2+(a)[Al1:e:dsp]A_3(a)                -0.026942  +0.195003  -0.066670  -0.178014  -0.045242  -0.272245  +0.036847  -0.065853  -0.515629  -0.599605  -0.458312  +0.066553  -0.016903  -0.037729  +0.008633  +0.039909
ad[195]  Pbcm[0,0,0]GM2+(a)[Al2:d:dsp]A'_1(a)               +0.277220  +0.066867  +0.388063  -0.060168  -0.255896  -0.135058  -0.033098  +0.119924  -0.231296  +0.196979  +0.144540  +0.689286  +0.115686  +0.239781  +0.077950  -0.002313
ad[196]  Pbcm[0,0,0]GM2+(a)[Al2:d:dsp]A'_2(a)               -0.343725  +0.454035  +0.205989  +0.121026  -0.399430  +0.455225  +0.450751  -0.211681  +0.023795  -0.000886  -0.054104  +0.007667  +0.001960  +0.000675  -0.004710  -0.016983
ad[291]  Pbcm[0,0,0]GM2+(a)[Al3:d:dsp]A'_1(a)               +0.105899  -0.081187  +0.615297  +0.224568  +0.224462  -0.175917  +0.088237  -0.238480  +0.044204  -0.166008  +0.029734  -0.216969  -0.496547  +0.271189  -0.046100  -0.086507
ad[292]  Pbcm[0,0,0]GM2+(a)[Al3:d:dsp]A'_2(a)               -0.657692  -0.317997  +0.215143  -0.120976  -0.234844  -0.386142  +0.117981  +0.409813  +0.134557  -0.004862  -0.024332  -0.015727  -0.003059  +0.004260  +0.014389  +0.008394
ad[386]  Pbcm[0,0,0]GM2+(a)[Al4:c:dsp]B_1(a)                -0.211492  -0.144654  +0.275377  -0.650379  +0.014560  +0.330510  -0.454182  -0.344011  +0.016118  -0.008552  -0.028823  +0.007865  +0.004159  +0.005189  -0.008952  -0.009892
ad[387]  Pbcm[0,0,0]GM2+(a)[Al4:c:dsp]B_2(a)                -0.054325  +0.267327  -0.122395  -0.235398  +0.052994  -0.551575  +0.165011  -0.469004  +0.127612  +0.502185  -0.177345  -0.024148  +0.012289  +0.011222  +0.000289  -0.013016

Block   28                                   RMS deviance = [0.045904   0.101017   0.106689   0.172886   0.269264   0.358045   0.423066   0.517035   0.484444   0.675466   0.675818   0.586022   0.706167   0.722335   0.746312   0.590553   0.826487   0.812864   0.897696   0.695696   0.670906   0.726473   0.709014   0.753766   0.865259   0.835571   0.779442   0.769223   0.845019   0.885344]
ar[110]  Pbcm[1/2,1/2,0]S2(a,b)[Al1:e:rot]A_1(b)            -0.088759  +0.173051  +0.396660  +0.046600  +0.116371  -0.073359  -0.071886  +0.011209  -0.210325  +0.006173  -0.234814  +0.155181  -0.029806  +0.047646  -0.135726  +0.302317  -0.112181  +0.548297  -0.451361  +0.038623  -0.062089  +0.114354  -0.033959  +0.016155  -0.005082  +0.052281  -0.018301  +0.023663  -0.036457  -0.014698
ar[112]  Pbcm[1/2,1/2,0]S2(a,b)[Al1:e:rot]A_2(b)            +0.081884  -0.025958  -0.286046  +0.139158  -0.088208  -0.147171  +0.114216  +0.203386  -0.167810  -0.193181  +0.343880  -0.130281  -0.306015  +0.064838  +0.027678  -0.194564  +0.145192  -0.085604  -0.646910  -0.085925  -0.052169  +0.109842  -0.002974  -0.021909  +0.022305  -0.006332  -0.005262  +0.003960  -0.016035  -0.002925
ar[114]  Pbcm[1/2,1/2,0]S2(a,b)[Al1:e:rot]A_3(b)            +0.001498  +0.015676  -0.063261  -0.031882  +0.047560  +0.072606  +0.050069  -0.060844  -0.166575  +0.086286  -0.085586  -0.280626  +0.055533  -0.031965  -0.060983  +0.056448  -0.146066  -0.019523  +0.115547  -0.577521  -0.272058  +0.379790  +0.043865  -0.170494  +0.155387  +0.063047  +0.078525  -0.087620  -0.322876  +0.290952
ar[116]  Pbcm[1/2,1/2,0]S2(a,b)[Al1:e:rot]A_4(b)            -0.019968  +0.018501  -0.009854  -0.035637  +0.103453  -0.091455  -0.106693  +0.039775  +0.171275  -0.057252  +0.026845  +0.190468  -0.091605  -0.119738  +0.091523  -0.045129  -0.127616  -0.172456  +0.010136  +0.534822  -0.306367  +0.410247  -0.077317  +0.201971  +0.181582  +0.151678  -0.119457  -0.100898  -0.173664  +0.333799
ar[118]  Pbcm[1/2,1/2,0]S2(a,b)[Al1:e:rot]A_5(b)            -0.179919  -0.022438  -0.031764  -0.035623  -0.170149  +0.113531  +0.265855  +0.117078  -0.088276  -0.005442  +0.006624  +0.002762  +0.233162  +0.468705  -0.093727  +0.050731  -0.058008  -0.026836  -0.034321  +0.093056  +0.186231  -0.033609  -0.033944  -0.091306  -0.016762  +0.004325  -0.252417  +0.152260  +0.210591  +0.595459
ar[120]  Pbcm[1/2,1/2,0]S2(a,b)[Al1:e:rot]A_6(b)            +0.215064  -0.029541  +0.163532  +0.224287  -0.124771  +0.040980  -0.146827  -0.052192  +0.148686  -0.023465  +0.116834  +0.179726  -0.172110  -0.109129  +0.073865  -0.052442  +0.019699  +0.095505  +0.007331  -0.085775  -0.158047  -0.400418  -0.306611  -0.125634  -0.131364  -0.127457  +0.240903  +0.225369  -0.248340  +0.447127
ar[250]  Pbcm[1/2,1/2,0]S2(a,b)[Al2:d:rot]A'_1(b)           +0.067754  +0.367675  +0.064830  +0.000836  +0.128400  +0.214785  +0.040564  +0.059180  +0.166518  -0.016470  +0.135170  -0.030257  -0.125028  +0.109887  +0.018068  +0.014340  +0.004630  +0.036880  +0.014516  +0.076113  -0.001439  -0.032384  +0.407529  -0.102079  -0.281419  -0.456838  -0.243340  -0.321695  -0.271700  +0.058930
ar[252]  Pbcm[1/2,1/2,0]S2(a,b)[Al2:d:rot]A'_2(b)           +0.127820  +0.043573  +0.166639  -0.338703  -0.190982  -0.091993  +0.066580  -0.106867  +0.083393  -0.100855  +0.081863  -0.004457  -0.037893  -0.110592  -0.153173  -0.044609  -0.028419  -0.003511  +0.001616  +0.077369  +0.135606  +0.196408  -0.108658  -0.314029  +0.402699  -0.418635  -0.159427  +0.385820  -0.094856  -0.143636
ar[346]  Pbcm[1/2,1/2,0]S2(a,b)[Al3:d:rot]A'_1(b)           +0.192340  +0.357754  +0.138292  +0.163870  +0.032959  +0.342461  +0.059071  -0.037463  +0.115894  +0.070062  +0.143073  -0.114084  -0.156577  +0.091316  +0.036090  +0.032667  +0.009574  -0.039348  +0.029734  +0.076434  +0.250414  +0.207894  +0.268015  +0.106627  +0.142894  +0.286885  +0.384181  +0.351108  +0.084594  +0.022054
ar[348]  Pbcm[1/2,1/2,0]S2(a,b)[Al3:d:rot]A'_2(b)           +0.226182  -0.036551  -0.002943  -0.386699  -0.208298  +0.097409  +0.121407  -0.215143  +0.068726  -0.125681  -0.003993  +0.045123  -0.126009  -0.060777  -0.395922  -0.062853  -0.089742  +0.055055  -0.070889  +0.083304  +0.003823  +0.069076  -0.047907  -0.104827  -0.185550  +0.077030  +0.359582  -0.430070  +0.263449  +0.126745
ar[440]  Pbcm[1/2,1/2,0]S2(a,b)[Al4:c:rot]A(b)              -0.085547  -0.023744  +0.228057  -0.097441  +0.094273  +0.253259  -0.233380  -0.177342  +0.227880  +0.124785  -0.169748  +0.041231  +0.290183  +0.005755  +0.069170  -0.231383  -0.155313  -0.451950  -0.526276  -0.140828  +0.030156  -0.058518  -0.002529  -0.026103  -0.011245  -0.016371  -0.007687  -0.006389  +0.007026  -0.018635
ar[442]  Pbcm[1/2,1/2,0]S2(a,b)[Al4:c:rot]B_1(b)            +0.058183  -0.113104  -0.268641  -0.069551  -0.045828  +0.251191  +0.102146  -0.045547  +0.124264  -0.028377  -0.073539  +0.221023  -0.070828  +0.182945  -0.311274  -0.048619  -0.108925  +0.055577  -0.012657  +0.005601  +0.025562  +0.018073  -0.091599  -0.001712  -0.265589  +0.338239  -0.218949  +0.238693  -0.489371  -0.258855
ar[444]  Pbcm[1/2,1/2,0]S2(a,b)[Al4:c:rot]B_2(b)            -0.193793  +0.043420  +0.152173  +0.031933  -0.183050  -0.067712  +0.165675  +0.172345  +0.108497  -0.068046  +0.173630  +0.155073  +0.189391  +0.424315  +0.112212  +0.000071  -0.076066  -0.017295  +0.042483  -0.014043  +0.059583  +0.006302  -0.216661  +0.088043  +0.242535  -0.077750  +0.400741  -0.308477  -0.325807  -0.221129
ad[110]  Pbcm[1/2,1/2,0]S2(a,b)[Al1:e:dsp]A_1(b)            -0.008766  +0.032372  +0.070977  +0.030650  -0.070859  -0.024125  -0.013162  +0.096115  +0.300069  -0.118165  +0.170882  +0.384833  -0.069049  +0.164546  +0.074206  -0.104176  -0.200647  +0.097977  +0.114639  -0.384558  -0.362696  +0.211195  +0.080529  +0.056651  -0.103811  -0.040467  -0.124291  +0.140138  +0.435174  -0.121535
ad[112]  Pbcm[1/2,1/2,0]S2(a,b)[Al1:e:dsp]A_2(b)            +0.028281  -0.044649  +0.011451  +0.144862  -0.127425  +0.178128  +0.103055  -0.066906  -0.230776  +0.127321  -0.040483  -0.228949  +0.114517  +0.181849  -0.065555  +0.114591  -0.048892  -0.159446  -0.007291  +0.337982  -0.604272  +0.007522  -0.022366  -0.115241  -0.170983  -0.212653  +0.178857  +0.194183  +0.088534  -0.229823
ad[114]  Pbcm[1/2,1/2,0]S2(a,b)[Al1:e:dsp]A_3(b)            -0.123979  -0.396753  +0.243506  +0.115426  +0.103375  -0.091231  +0.456006  -0.059545  +0.455647  +0.023110  -0.271317  -0.299123  -0.366154  +0.054631  +0.091385  +0.047209  +0.016009  +0.020535  -0.052743  +0.005294  -0.003026  +0.011022  +0.032220  -0.005285  -0.012027  -0.010532  -0.016246  -0.005195  -0.000362  +0.000951
ad[116]  Pbcm[1/2,1/2,0]S2(a,b)[Al1:e:dsp]A_4(b)            +0.189018  +0.083701  -0.086629  -0.264932  -0.340365  -0.079233  -0.074246  +0.465882  +0.093467  +0.646192  -0.235759  +0.009725  -0.166460  +0.023350  +0.135885  +0.020234  -0.002952  +0.012970  -0.066153  -0.011780  -0.015877  -0.008176  +0.006115  +0.015433  -0.012318  +0.012899  +0.005911  -0.011859  +0.000505  -0.001539
ad[118]  Pbcm[1/2,1/2,0]S2(a,b)[Al1:e:dsp]A_5(b)            +0.021349  -0.067896  -0.088154  -0.050862  -0.047287  +0.127246  +0.042102  -0.057818  +0.241670  +0.018513  +0.051821  +0.216560  +0.194147  -0.059208  -0.020962  +0.508775  +0.698732  -0.077788  -0.122686  -0.095668  -0.109213  +0.136650  +0.010218  -0.011850  +0.032577  -0.009338  +0.012828  -0.019565  -0.001815  +0.034443
ad[120]  Pbcm[1/2,1/2,0]S2(a,b)[Al1:e:dsp]A_6(b)            -0.010053  -0.043482  +0.028113  -0.028460  -0.024272  +0.129950  -0.054770  -0.088918  +0.077449  +0.085251  -0.054356  -0.146102  +0.229544  +0.094446  +0.085744  -0.635969  +0.420090  +0.485412  +0.021758  +0.088053  -0.111703  +0.148691  -0.009825  +0.018453  +0.018760  +0.014894  -0.005657  -0.007416  -0.019874  +0.025182
ad[246]  Pbcm[1/2,1/2,0]S2(a,b)[Al2:d:dsp]A'_1(b)           +0.063174  +0.267827  +0.013597  -0.012591  +0.141816  +0.191988  +0.049729  -0.005944  +0.024049  +0.048129  +0.031322  -0.244671  -0.090465  +0.001906  -0.015575  +0.054506  +0.040649  -0.042302  +0.039192  -0.103757  +0.099326  +0.177248  -0.704486  +0.360343  -0.177469  -0.176316  -0.159967  -0.039374  +0.119752  -0.045591
ad[248]  Pbcm[1/2,1/2,0]S2(a,b)[Al2:d:dsp]A'_2(b)           +0.119183  +0.013246  +0.138752  -0.193941  -0.213285  +0.002757  +0.108926  -0.126873  -0.048018  -0.055046  +0.071268  -0.126775  +0.019454  -0.001195  -0.180920  +0.004998  +0.013088  +0.002871  -0.040950  -0.111866  -0.232513  -0.345342  +0.222894  +0.674756  +0.254036  +0.000740  -0.159425  +0.039039  -0.093701  +0.052391
ad[250]  Pbcm[1/2,1/2,0]S2(a,b)[Al2:d:dsp]A'_3(b)           -0.217565  -0.059677  +0.185693  -0.032754  -0.098850  +0.472801  +0.363050  +0.401951  -0.229333  -0.140521  -0.047971  +0.195053  -0.000160  -0.497154  +0.084120  -0.129467  +0.018149  -0.029893  +0.022439  -0.013892  -0.024123  -0.005963  -0.004144  +0.003842  -0.000406  -0.003353  +0.006244  -0.009371  -0.007952  -0.020234
ad[252]  Pbcm[1/2,1/2,0]S2(a,b)[Al2:d:dsp]A'_4(b)           -0.310008  +0.071989  -0.070051  -0.202666  +0.058883  +0.011136  +0.249512  -0.523210  -0.240600  +0.406637  +0.222904  +0.281989  -0.273513  +0.016830  +0.281804  -0.043551  +0.021785  +0.012039  -0.026119  -0.014529  -0.018021  -0.037806  -0.020365  -0.005341  -0.003723  -0.005462  +0.005730  +0.012563  -0.012154  +0.013938
ad[342]  Pbcm[1/2,1/2,0]S2(a,b)[Al3:d:dsp]A'_1(b)           +0.113756  -0.364945  +0.086621  +0.258622  -0.324276  -0.053157  -0.079256  -0.153303  -0.178368  +0.087093  -0.027533  +0.138125  +0.061078  -0.054201  +0.026129  -0.003609  -0.056057  -0.031660  +0.008600  -0.020844  +0.303021  +0.405494  +0.149919  +0.316871  -0.285930  -0.306307  +0.056506  +0.030617  -0.096788  +0.047547
ad[344]  Pbcm[1/2,1/2,0]S2(a,b)[Al3:d:dsp]A'_2(b)           +0.004289  -0.143332  -0.436213  +0.205507  +0.228527  +0.312506  -0.060946  +0.005536  +0.033165  +0.096896  -0.246744  +0.211119  -0.147226  +0.074706  -0.198869  -0.021231  -0.101246  +0.132244  -0.047997  +0.001917  +0.021504  -0.070309  +0.005890  +0.112027  +0.437112  -0.366910  +0.129113  -0.061404  +0.120908  +0.036172
ad[346]  Pbcm[1/2,1/2,0]S2(a,b)[Al3:d:dsp]A'_3(b)           +0.308771  +0.383367  -0.153578  +0.268641  -0.013996  -0.304625  +0.511181  -0.142568  +0.047004  +0.013665  -0.316904  +0.200225  +0.295300  -0.158025  +0.033349  -0.138576  -0.029701  -0.069636  -0.068009  -0.018410  -0.016597  -0.018736  -0.016680  -0.005727  -0.003856  -0.007725  -0.010551  -0.009220  -0.001331  -0.001460
ad[348]  Pbcm[1/2,1/2,0]S2(a,b)[Al3:d:dsp]A'_4(b)           +0.561507  -0.244959  +0.077418  -0.305235  +0.324420  +0.109463  +0.088486  +0.045399  -0.249912  -0.191349  -0.108273  +0.117888  +0.013052  +0.264636  +0.447377  +0.049293  +0.007922  -0.007009  +0.010190  -0.008829  +0.001368  -0.007130  -0.007142  +0.010550  +0.011235  -0.003054  +0.000405  +0.003446  -0.015376  -0.007768
ad[440]  Pbcm[1/2,1/2,0]S2(a,b)[Al4:c:dsp]A(b)              +0.271267  -0.071703  +0.199553  +0.385270  -0.287852  +0.226735  -0.047256  -0.162832  -0.073451  +0.126333  +0.106873  +0.013996  -0.090514  +0.039453  +0.039042  +0.037558  -0.015236  -0.010521  +0.037113  +0.020943  +0.007341  -0.032052  -0.104061  -0.222985  +0.297185  +0.232323  -0.410263  -0.358743  +0.087281  -0.116758
ad[442]  Pbcm[1/2,1/2,0]S2(a,b)[Al4:c:dsp]B_1(b)            +0.185072  -0.225096  +0.212431  +0.058079  +0.445008  -0.124186  +0.179284  +0.194451  -0.009462  +0.425443  +0.435372  +0.080349  +0.192975  -0.067916  -0.395064  -0.084037  -0.012582  -0.021411  +0.010510  +0.006822  +0.007644  -0.000232  -0.002507  -0.005670  -0.004104  +0.001422  +0.003771  -0.006024  +0.008030  +0.009051
ad[444]  Pbcm[1/2,1/2,0]S2(a,b)[Al4:c:dsp]B_2(b)            -0.058814  +0.120999  +0.280854  +0.055938  +0.078045  -0.137665  -0.089871  +0.060883  -0.261071  -0.046048  -0.310734  +0.211912  -0.340331  +0.251887  -0.308866  -0.234378  +0.386317  -0.366604  +0.170789  -0.081910  -0.028163  +0.029540  +0.008491  -0.013043  +0.007709  -0.002043  +0.004511  -0.005368  -0.008316  +0.010687

Block   27                                   RMS deviance = [0.045907   0.101006   0.106702   0.172883   0.269266   0.357998   0.423130   0.517028   0.484429   0.675467   0.675819   0.586039   0.706174   0.722329   0.746302   0.590556   0.826488   0.812850   0.897700   0.695701   0.670800   0.726536   0.709031   0.753757   0.865268   0.835567   0.779493   0.769227   0.844951   0.885342]
ar[109]  Pbcm[1/2,1/2,0]S2(a,b)[Al1:e:rot]A_1(a)            -0.088752  -0.173263  +0.396576  +0.046632  +0.116359  -0.073418  -0.071814  +0.011208  -0.210307  +0.006182  -0.234811  +0.155148  -0.029776  +0.047644  -0.135709  +0.302310  -0.112138  +0.548330  -0.451357  +0.038622  -0.062025  +0.114399  -0.033972  +0.016149  -0.005102  +0.052280  -0.018270  +0.023615  -0.036498  -0.014708
ar[111]  Pbcm[1/2,1/2,0]S2(a,b)[Al1:e:rot]A_2(a)            +0.081883  +0.026117  -0.286044  +0.139143  -0.088203  -0.147029  +0.114382  +0.203411  -0.167846  -0.193201  +0.343896  -0.130254  -0.306042  +0.064849  +0.027662  -0.194544  +0.145222  -0.085577  -0.646878  -0.085930  -0.052076  +0.109865  -0.002973  -0.021903  +0.022308  -0.006329  -0.005255  +0.003946  -0.016040  -0.002925
ar[113]  Pbcm[1/2,1/2,0]S2(a,b)[Al1:e:rot]A_3(a)            +0.001490  -0.015646  -0.063262  -0.031881  +0.047563  +0.072665  +0.049985  -0.060845  -0.166586  +0.086278  -0.085566  -0.280629  +0.055550  -0.031950  -0.060982  +0.056455  -0.146063  -0.019509  +0.115519  -0.577661  -0.271665  +0.379868  +0.043908  -0.170468  +0.155398  +0.062996  +0.078640  -0.087968  -0.322792  +0.290921
ar[115]  Pbcm[1/2,1/2,0]S2(a,b)[Al1:e:rot]A_4(a)            -0.019974  -0.018496  -0.009856  -0.035643  +0.103456  -0.091586  -0.106577  +0.039778  +0.171278  -0.057240  +0.026816  +0.190467  -0.091611  -0.119731  +0.091508  -0.045124  -0.127636  -0.172484  +0.010131  +0.534665  -0.306297  +0.410486  -0.077422  +0.201937  +0.181540  +0.151678  -0.119425  -0.100997  -0.173676  +0.333800
ar[117]  Pbcm[1/2,1/2,0]S2(a,b)[Al1:e:rot]A_5(a)            -0.179915  +0.022459  -0.031766  -0.035621  -0.170137  +0.113868  +0.265698  +0.117087  -0.088287  -0.005443  +0.006634  +0.002765  +0.233180  +0.468675  -0.093680  +0.050766  -0.058001  -0.026832  -0.034325  +0.093106  +0.186167  -0.033731  -0.033915  -0.091320  -0.016857  +0.004413  -0.252458  +0.152721  +0.210229  +0.595480
ar[119]  Pbcm[1/2,1/2,0]S2(a,b)[Al1:e:rot]A_6(a)            +0.215062  +0.029473  +0.163521  +0.224300  -0.124790  +0.040787  -0.146875  -0.052212  +0.148702  -0.023463  +0.116817  +0.179743  -0.172124  -0.109130  +0.073845  -0.052452  +0.019710  +0.095518  +0.007335  -0.085806  -0.158267  -0.400355  -0.306556  -0.125660  -0.131341  -0.127501  +0.241124  +0.225059  -0.248530  +0.447039
ar[249]  Pbcm[1/2,1/2,0]S2(a,b)[Al2:d:rot]A'_1(a)           +0.067764  -0.367714  +0.064633  +0.000854  +0.128391  +0.214842  +0.040295  +0.059170  +0.166540  -0.016474  +0.135181  -0.030250  -0.125037  +0.109882  +0.018073  +0.014347  +0.004634  +0.036882  +0.014520  +0.076139  -0.001492  -0.032371  +0.407555  -0.102028  -0.281253  -0.456981  -0.243361  -0.321847  -0.271374  +0.058946
ar[251]  Pbcm[1/2,1/2,0]S2(a,b)[Al2:d:rot]A'_2(a)           +0.127821  -0.043661  +0.166625  -0.338690  -0.190984  -0.091905  +0.066711  -0.106847  +0.083378  -0.100850  +0.081855  -0.004454  -0.037885  -0.110570  -0.153179  -0.044600  -0.028425  -0.003513  +0.001615  +0.077374  +0.135680  +0.196318  -0.108609  -0.314027  +0.402755  -0.418490  -0.159280  +0.385916  -0.095265  -0.143683
ar[345]  Pbcm[1/2,1/2,0]S2(a,b)[Al3:d:rot]A'_1(a)           +0.192343  -0.357828  +0.138078  +0.163902  +0.032943  +0.342542  +0.058658  -0.037488  +0.115918  +0.070055  +0.143091  -0.114077  -0.156582  +0.091322  +0.036090  +0.032675  +0.009560  -0.039360  +0.029744  +0.076491  +0.250515  +0.207789  +0.267935  +0.106684  +0.142807  +0.286979  +0.384290  +0.350997  +0.084331  +0.022013
ar[347]  Pbcm[1/2,1/2,0]S2(a,b)[Al3:d:rot]A'_2(a)           +0.226176  +0.036550  -0.002915  -0.386685  -0.208297  +0.097540  +0.121313  -0.215127  +0.068725  -0.125672  -0.003994  +0.045119  -0.125982  -0.060733  -0.395933  -0.062828  -0.089751  +0.055058  -0.070888  +0.083308  +0.003831  +0.069092  -0.047916  -0.104869  -0.185464  +0.076892  +0.359321  -0.429951  +0.264079  +0.126839
ar[439]  Pbcm[1/2,1/2,0]S2(a,b)[Al4:c:rot]A(a)              -0.085537  +0.023617  +0.228049  -0.097419  +0.094255  +0.252945  -0.233654  -0.177371  +0.227896  +0.124783  -0.169726  +0.041215  +0.290159  +0.005758  +0.069168  -0.231396  -0.155311  -0.451936  -0.526330  -0.140827  +0.030174  -0.058568  -0.002512  -0.026104  -0.011242  -0.016374  -0.007693  -0.006379  +0.007036  -0.018636
ar[441]  Pbcm[1/2,1/2,0]S2(a,b)[Al4:c:rot]B_1(a)            +0.058180  +0.113251  -0.268599  -0.069571  -0.045822  +0.251294  +0.101849  -0.045560  +0.124275  -0.028370  -0.073551  +0.221010  -0.070806  +0.182963  -0.311296  -0.048590  -0.108925  +0.055587  -0.012668  +0.005614  +0.025568  +0.018053  -0.091583  -0.001759  -0.265701  +0.338146  -0.218563  +0.238073  -0.489775  -0.258965
ar[443]  Pbcm[1/2,1/2,0]S2(a,b)[Al4:c:rot]B_2(a)            -0.193807  -0.043487  +0.152147  +0.031943  -0.183072  -0.067494  +0.165762  +0.172379  +0.108488  -0.068046  +0.173633  +0.155104  +0.189416  +0.424325  +0.112267  +0.000102  -0.076056  -0.017296  +0.042475  -0.014031  +0.059596  +0.006243  -0.216663  +0.087998  +0.242643  -0.077838  +0.400694  -0.308989  -0.325210  -0.221110
ad[109]  Pbcm[1/2,1/2,0]S2(a,b)[Al1:e:dsp]A_1(a)            -0.008767  -0.032386  +0.070948  +0.030649  -0.070876  -0.024149  -0.013132  +0.096117  +0.300070  -0.118153  +0.170844  +0.384850  -0.069048  +0.164538  +0.074204  -0.104155  -0.200620  +0.097988  +0.114617  -0.384692  -0.362459  +0.211392  +0.080537  +0.056675  -0.103861  -0.040381  -0.124436  +0.140662  +0.434972  -0.121508
ad[111]  Pbcm[1/2,1/2,0]S2(a,b)[Al1:e:dsp]A_2(a)            +0.028270  +0.044646  +0.011447  +0.144879  -0.127412  +0.178256  +0.102832  -0.066918  -0.230782  +0.127314  -0.040463  -0.228946  +0.114535  +0.181840  -0.065527  +0.114611  -0.048910  -0.159455  -0.007300  +0.337784  -0.604375  +0.007873  -0.022327  -0.115221  -0.170924  -0.212664  +0.178905  +0.194200  +0.088452  -0.229845
ad[113]  Pbcm[1/2,1/2,0]S2(a,b)[Al1:e:dsp]A_3(a)            -0.123982  +0.396634  +0.243723  +0.115433  +0.103367  -0.090690  +0.456121  -0.059492  +0.455620  +0.023116  -0.271298  -0.299163  -0.366156  +0.054651  +0.091359  +0.047204  +0.016012  +0.020537  -0.052739  +0.005296  -0.003020  +0.011027  +0.032222  -0.005281  -0.012024  -0.010534  -0.016248  -0.005188  -0.000361  +0.000953
ad[115]  Pbcm[1/2,1/2,0]S2(a,b)[Al1:e:dsp]A_4(a)            +0.189031  -0.083650  -0.086664  -0.264922  -0.340361  -0.079285  -0.074187  +0.465888  +0.093440  +0.646201  -0.235755  +0.009681  -0.166463  +0.023359  +0.135867  +0.020224  -0.002946  +0.012972  -0.066152  -0.011781  -0.015876  -0.008165  +0.006114  +0.015433  -0.012319  +0.012894  +0.005907  -0.011866  +0.000519  -0.001538
ad[117]  Pbcm[1/2,1/2,0]S2(a,b)[Al1:e:dsp]A_5(a)            +0.021349  +0.067944  -0.088132  -0.050875  -0.047282  +0.127288  +0.041959  -0.057832  +0.241673  +0.018529  +0.051789  +0.216533  +0.194148  -0.059259  -0.020933  +0.508767  +0.698746  -0.077802  -0.122679  -0.095697  -0.109097  +0.136696  +0.010216  -0.011840  +0.032582  -0.009337  +0.012817  -0.019559  -0.001789  +0.034443
ad[119]  Pbcm[1/2,1/2,0]S2(a,b)[Al1:e:dsp]A_6(a)            -0.010050  +0.043466  +0.028132  -0.028455  -0.024281  +0.129880  -0.054914  -0.088939  +0.077446  +0.085250  -0.054333  -0.146112  +0.229540  +0.094472  +0.085727  -0.635997  +0.420100  +0.485353  +0.021793  +0.088027  -0.111648  +0.148780  -0.009842  +0.018454  +0.018759  +0.014895  -0.005652  -0.007433  -0.019876  +0.025183
ad[245]  Pbcm[1/2,1/2,0]S2(a,b)[Al2:d:dsp]A'_1(a)           +0.063168  -0.267822  +0.013454  -0.012579  +0.141798  +0.192046  +0.049501  -0.005951  +0.024050  +0.048120  +0.031341  -0.244670  -0.090450  +0.001929  -0.015580  +0.054506  +0.040632  -0.042309  +0.039197  -0.103780  +0.099443  +0.177132  -0.704571  +0.360185  -0.177472  -0.176349  -0.160059  -0.039183  +0.119734  -0.045586
ad[247]  Pbcm[1/2,1/2,0]S2(a,b)[Al2:d:dsp]A'_2(a)           +0.119199  -0.013317  +0.138757  -0.193934  -0.213302  +0.002891  +0.108933  -0.126870  -0.048021  -0.055054  +0.071286  -0.126760  +0.019456  -0.001195  -0.180919  +0.005006  +0.013080  +0.002881  -0.040950  -0.111871  -0.232644  -0.345181  +0.222794  +0.674827  +0.253991  +0.000842  -0.159401  +0.039007  -0.093806  +0.052376
ad[249]  Pbcm[1/2,1/2,0]S2(a,b)[Al2:d:dsp]A'_3(a)           -0.217560  +0.059583  +0.185712  -0.032734  -0.098852  +0.473304  +0.362418  +0.401944  -0.229323  -0.140526  -0.048019  +0.195054  -0.000198  -0.497149  +0.084081  -0.129491  +0.018145  -0.029893  +0.022438  -0.013899  -0.024122  -0.005950  -0.004144  +0.003841  -0.000401  -0.003357  +0.006244  -0.009387  -0.007936  -0.020234
ad[251]  Pbcm[1/2,1/2,0]S2(a,b)[Al2:d:dsp]A'_4(a)           -0.310010  -0.071968  -0.070068  -0.202676  +0.058896  +0.011413  +0.249542  -0.523181  -0.240603  +0.406641  +0.222863  +0.282009  -0.273549  +0.016818  +0.281779  -0.043561  +0.021791  +0.012043  -0.026116  -0.014532  -0.018041  -0.037800  -0.020362  -0.005341  -0.003723  -0.005462  +0.005741  +0.012549  -0.012167  +0.013933
ad[341]  Pbcm[1/2,1/2,0]S2(a,b)[Al3:d:dsp]A'_1(a)           +0.113749  +0.364893  +0.086784  +0.258626  -0.324267  -0.053249  -0.079179  -0.153321  -0.178372  +0.087100  -0.027546  +0.138124  +0.061074  -0.054205  +0.026127  -0.003605  -0.056059  -0.031671  +0.008598  -0.020766  +0.303282  +0.405330  +0.149846  +0.316868  -0.285867  -0.306394  +0.056555  +0.030486  -0.096774  +0.047525
ad[343]  Pbcm[1/2,1/2,0]S2(a,b)[Al3:d:dsp]A'_2(a)           +0.004262  +0.143556  -0.436152  +0.205498  +0.228550  +0.312393  -0.061335  +0.005519  +0.033191  +0.096906  -0.246748  +0.211089  -0.147199  +0.074739  -0.198882  -0.021222  -0.101239  +0.132258  -0.047997  +0.001922  +0.021473  -0.070327  +0.005870  +0.112073  +0.437218  -0.366798  +0.128956  -0.061188  +0.121114  +0.036217
ad[345]  Pbcm[1/2,1/2,0]S2(a,b)[Al3:d:dsp]A'_3(a)           +0.308764  -0.383282  -0.153783  +0.268643  -0.013992  -0.304026  +0.511579  -0.142487  +0.046989  +0.013669  -0.316919  +0.200200  +0.295276  -0.158027  +0.033340  -0.138588  -0.029699  -0.069629  -0.068015  -0.018415  -0.016602  -0.018733  -0.016676  -0.005730  -0.003854  -0.007728  -0.010555  -0.009216  -0.001324  -0.001459
ad[347]  Pbcm[1/2,1/2,0]S2(a,b)[Al3:d:dsp]A'_4(a)           +0.561515  +0.244911  +0.077566  -0.305213  +0.324426  +0.109605  +0.088336  +0.045383  -0.249904  -0.191344  -0.108304  +0.117902  +0.013027  +0.264617  +0.447381  +0.049284  +0.007926  -0.007009  +0.010189  -0.008829  +0.001367  -0.007134  -0.007143  +0.010550  +0.011235  -0.003052  +0.000412  +0.003429  -0.015377  -0.007770
ad[439]  Pbcm[1/2,1/2,0]S2(a,b)[Al4:c:dsp]A(a)              +0.271246  +0.071620  +0.199529  +0.385286  -0.287858  +0.226661  -0.047524  -0.162866  -0.073445  +0.126328  +0.106865  +0.014011  -0.090506  +0.039447  +0.039038  +0.037566  -0.015244  -0.010526  +0.037116  +0.020941  +0.007300  -0.032058  -0.104035  -0.223039  +0.297156  +0.232368  -0.410470  -0.358475  +0.087494  -0.116679
ad[441]  Pbcm[1/2,1/2,0]S2(a,b)[Al4:c:dsp]B_1(a)            +0.185075  +0.224985  +0.212566  +0.058093  +0.444998  -0.123932  +0.179425  +0.194478  -0.009475  +0.425429  +0.435399  +0.080371  +0.192998  -0.067914  -0.395040  -0.084015  -0.012586  -0.021411  +0.010509  +0.006824  +0.007640  -0.000236  -0.002506  -0.005671  -0.004103  +0.001421  +0.003766  -0.006015  +0.008037  +0.009052
ad[443]  Pbcm[1/2,1/2,0]S2(a,b)[Al4:c:dsp]B_2(a)            -0.058810  -0.121153  +0.280809  +0.055963  +0.078039  -0.137751  -0.089724  +0.060889  -0.261065  -0.046042  -0.310735  +0.211892  -0.340292  +0.251940  -0.308921  -0.234324  +0.386292  -0.366620  +0.170786  -0.081925  -0.028120  +0.029542  +0.008496  -0.013039  +0.007711  -0.002045  +0.004512  -0.005377  -0.008309  +0.010686

Block   35                                   RMS deviance = [0.047285   0.091262   0.095052   0.211451   0.251274   0.283662   0.403575   0.483100   0.457930   0.696731   0.566040   0.668394   0.808287   0.704857   0.730016   0.741834   0.795133   0.829364   0.874820   0.956668   0.727567   0.681999   0.725404   0.707465   0.861163   0.776574   0.791612   0.814257   0.900306   0.894409]
ar[157]  Pbcm[1/2,0,1/2]U2(a,b)[Al1:e:rot]A_1(a)            -0.151429  -0.241058  -0.295656  +0.127568  -0.154596  +0.165990  -0.086933  +0.260894  -0.197658  +0.031707  -0.051374  +0.007088  -0.031562  +0.064287  -0.186469  +0.259034  -0.515887  +0.278136  -0.044296  +0.428649  -0.052701  +0.041405  -0.039773  +0.005877  -0.043504  +0.009733  -0.021873  +0.017711  -0.003608  -0.018308
ar[159]  Pbcm[1/2,0,1/2]U2(a,b)[Al1:e:rot]A_2(a)            +0.254550  +0.090187  +0.148050  -0.005060  +0.005995  +0.014882  -0.028896  -0.149833  -0.013197  +0.048173  +0.264789  +0.145898  +0.157299  -0.336115  -0.006159  -0.035567  +0.038093  -0.340783  -0.300285  +0.642794  -0.148139  +0.057591  -0.003098  -0.007395  +0.011115  -0.021761  +0.034175  -0.013774  +0.020503  +0.005498
ar[161]  Pbcm[1/2,0,1/2]U2(a,b)[Al1:e:rot]A_3(a)            +0.017761  +0.009914  +0.072767  +0.045165  -0.017880  -0.132967  -0.215423  +0.169236  +0.081239  +0.028662  -0.040880  +0.065072  +0.049264  +0.012440  +0.182097  +0.031853  +0.037420  +0.108122  +0.116753  -0.083665  -0.675221  +0.315273  +0.152273  -0.141046  -0.172505  +0.037304  +0.229413  +0.082847  +0.342563  -0.094899
ar[163]  Pbcm[1/2,0,1/2]U2(a,b)[Al1:e:rot]A_4(a)            -0.071279  -0.046827  +0.061509  -0.119389  -0.020297  +0.131960  +0.133236  -0.192121  -0.115573  -0.010832  +0.014660  -0.056258  -0.078253  -0.036873  -0.022795  +0.073325  +0.034819  -0.010418  +0.015931  -0.002301  +0.062200  +0.048246  -0.251536  -0.037526  -0.131068  +0.160952  +0.104990  -0.149387  +0.112053  -0.842931
ar[165]  Pbcm[1/2,0,1/2]U2(a,b)[Al1:e:rot]A_5(a)            +0.139703  +0.153019  -0.223285  +0.183272  -0.118539  -0.181051  -0.027729  -0.005639  +0.101573  -0.137618  +0.260622  +0.026178  +0.179232  +0.213213  +0.128374  +0.002360  -0.065124  +0.106008  -0.143271  -0.024023  +0.107465  -0.213656  +0.191194  +0.251509  +0.100209  +0.107094  -0.172721  -0.369766  +0.493427  -0.094470
ar[167]  Pbcm[1/2,0,1/2]U2(a,b)[Al1:e:rot]A_6(a)            +0.008194  -0.111950  -0.089468  -0.034177  +0.235124  +0.114175  +0.257077  +0.010344  -0.095832  +0.113728  -0.304439  -0.021885  -0.101163  -0.226967  -0.175002  -0.097043  +0.120937  +0.004778  +0.015410  +0.058511  +0.004870  -0.149238  +0.039366  +0.310592  +0.040099  -0.276840  +0.016615  +0.287655  +0.571366  +0.017042
ar[271]  Pbcm[1/2,0,1/2]U2(a,b)[Al2:d:rot]A'(a)             +0.064133  -0.347560  -0.047041  -0.081615  -0.143180  -0.222480  +0.041943  -0.172313  -0.038144  -0.045249  -0.118478  -0.020464  +0.167173  -0.057328  -0.043574  +0.024959  -0.020850  -0.014998  -0.008003  -0.005518  +0.022870  -0.211991  +0.150943  -0.346874  +0.507431  +0.394643  +0.202916  +0.243681  +0.098223  -0.017271
ar[273]  Pbcm[1/2,0,1/2]U2(a,b)[Al2:d:rot]A''_1(a)          -0.182085  +0.064657  +0.101359  +0.210504  -0.122591  -0.275826  +0.143853  +0.166281  +0.091442  -0.056435  +0.142334  +0.232928  +0.025040  -0.003509  -0.337864  +0.097502  -0.011518  -0.344038  +0.636410  +0.109846  +0.015678  -0.112335  -0.032897  +0.062181  -0.008473  -0.004413  +0.040768  -0.009683  +0.028464  -0.047106
ar[275]  Pbcm[1/2,0,1/2]U2(a,b)[Al2:d:rot]A''_2(a)          -0.049116  -0.005872  +0.046359  -0.090070  -0.041727  +0.060244  +0.061670  -0.132641  +0.044923  +0.002874  +0.069206  -0.037782  -0.026643  -0.019873  -0.066050  +0.067073  -0.102817  -0.016755  +0.070272  -0.005401  +0.120251  +0.381596  +0.766661  +0.174721  +0.153301  -0.165475  -0.088793  +0.098873  -0.157591  -0.233975
ar[367]  Pbcm[1/2,0,1/2]U2(a,b)[Al3:d:rot]A'(a)             -0.242815  +0.317233  +0.050574  -0.084942  +0.092294  +0.303397  -0.094440  +0.192597  -0.037409  +0.077535  +0.258482  +0.080567  -0.207479  +0.113597  -0.066992  -0.112323  +0.133120  +0.067752  -0.046495  +0.051443  -0.127933  -0.098110  +0.027508  +0.282925  +0.240185  +0.508055  +0.031342  +0.280512  -0.028814  -0.007529
ar[369]  Pbcm[1/2,0,1/2]U2(a,b)[Al3:d:rot]A''_1(a)          +0.233712  -0.056239  -0.194674  -0.086539  -0.133286  +0.382856  -0.201411  -0.117759  +0.156306  -0.066340  -0.009050  -0.243752  +0.087747  -0.007434  +0.166831  -0.429821  +0.017567  +0.072355  +0.551127  +0.236750  +0.017126  -0.047902  -0.008142  -0.000813  +0.009417  +0.005894  +0.010038  -0.034108  +0.000904  +0.003038
ar[371]  Pbcm[1/2,0,1/2]U2(a,b)[Al3:d:rot]A''_2(a)          +0.101442  +0.041378  +0.375542  +0.052849  -0.107423  +0.073990  -0.171608  -0.069490  +0.026394  +0.060217  -0.155255  -0.187867  -0.041522  -0.011310  +0.046224  +0.211609  -0.194836  +0.002134  -0.009024  -0.036951  -0.062017  -0.387441  +0.102451  +0.356621  +0.030224  -0.096100  +0.543551  -0.172345  -0.117286  +0.017137
ar[463]  Pbcm[1/2,0,1/2]U2(a,b)[Al4:c:rot]A(a)              -0.130868  +0.133300  +0.120608  -0.186879  +0.114330  -0.332671  +0.183858  -0.051233  +0.154594  -0.021733  -0.230534  -0.183938  -0.126088  +0.354533  +0.235966  +0.174404  +0.239662  +0.235430  +0.084484  +0.540067  +0.055745  +0.011146  +0.000871  +0.000921  +0.014706  +0.005330  -0.020883  +0.009650  -0.017614  +0.020814
ar[465]  Pbcm[1/2,0,1/2]U2(a,b)[Al4:c:rot]B_1(a)            -0.262704  -0.123378  -0.166037  -0.198679  +0.101530  -0.002896  -0.026541  +0.185409  -0.041068  +0.098385  +0.027530  +0.227705  -0.081643  -0.021496  -0.109088  -0.267300  +0.212896  +0.067163  -0.054501  +0.070094  +0.013611  +0.090163  +0.055880  -0.084782  +0.294106  -0.194490  +0.369076  -0.556973  -0.027602  +0.031755
ar[467]  Pbcm[1/2,0,1/2]U2(a,b)[Al4:c:rot]B_2(a)            +0.099775  -0.061634  +0.175210  +0.086009  +0.211896  +0.014616  -0.024083  +0.229229  +0.028688  +0.201245  -0.425490  -0.022144  -0.126104  -0.246191  +0.016007  -0.048863  -0.068659  -0.122284  +0.059203  +0.042399  -0.003861  -0.046825  +0.219870  -0.044723  -0.076460  +0.440688  -0.343288  -0.390007  -0.018734  -0.004926
ad[157]  Pbcm[1/2,0,1/2]U2(a,b)[Al1:e:dsp]A_1(a)            +0.015913  -0.044321  -0.128885  -0.050033  +0.001773  +0.085929  +0.311953  -0.287643  -0.116665  -0.107628  +0.057708  -0.105765  +0.021719  -0.050020  -0.170306  +0.177396  +0.130169  +0.123552  +0.086087  -0.059642  -0.622209  -0.175242  -0.009540  +0.109885  +0.161072  -0.040312  -0.276259  -0.237611  -0.224120  +0.065542
ad[159]  Pbcm[1/2,0,1/2]U2(a,b)[Al1:e:dsp]A_2(a)            +0.117038  +0.043158  -0.121645  +0.189138  +0.104886  -0.186183  -0.124098  +0.323349  +0.108696  +0.047832  -0.125349  +0.110514  +0.083633  -0.003575  +0.136459  -0.203148  +0.027101  +0.043596  -0.095101  +0.028586  -0.148637  -0.321136  -0.001819  +0.023139  +0.214634  -0.297629  -0.152863  +0.212082  -0.339800  -0.450118
ad[161]  Pbcm[1/2,0,1/2]U2(a,b)[Al1:e:dsp]A_3(a)            -0.318926  +0.226889  -0.133731  +0.247375  +0.132339  +0.146962  -0.279401  -0.503222  +0.107548  -0.154838  -0.403778  +0.418679  +0.129297  +0.020974  -0.005191  +0.037617  -0.028666  -0.010593  -0.010298  +0.050768  -0.003276  -0.009699  +0.010475  -0.021539  +0.013977  +0.018741  +0.001492  -0.000154  -0.002483  -0.000371
ad[163]  Pbcm[1/2,0,1/2]U2(a,b)[Al1:e:dsp]A_4(a)            +0.403886  +0.001784  +0.066903  -0.171031  +0.099562  +0.151655  +0.129971  -0.060958  -0.105658  +0.500429  -0.038085  +0.433408  +0.236752  +0.456134  -0.059745  +0.086515  -0.058333  +0.051318  +0.124716  -0.036095  +0.010973  +0.004150  -0.011334  -0.011928  -0.001864  +0.000645  +0.004946  +0.001973  -0.015531  -0.000700
ad[165]  Pbcm[1/2,0,1/2]U2(a,b)[Al1:e:dsp]A_5(a)            +0.038458  +0.077230  +0.042904  +0.008114  +0.089241  -0.127217  +0.025504  -0.090371  -0.166161  -0.165747  -0.155304  -0.235421  -0.117248  +0.479138  -0.300387  -0.458819  -0.300955  -0.346211  -0.161055  +0.031132  -0.183245  +0.072868  +0.004961  -0.023553  -0.005577  -0.001473  +0.032249  -0.017395  +0.022459  -0.017331
ad[167]  Pbcm[1/2,0,1/2]U2(a,b)[Al1:e:dsp]A_6(a)            -0.168523  +0.046934  +0.047404  -0.206618  -0.017469  -0.053068  +0.288164  -0.106851  +0.664725  +0.206324  +0.079215  +0.055712  -0.002288  -0.149284  -0.051818  -0.206579  -0.455481  +0.151940  -0.094132  -0.052264  -0.090707  -0.049623  -0.100267  -0.026060  -0.030095  +0.020053  -0.001325  +0.012268  +0.018210  +0.008231
ad[271]  Pbcm[1/2,0,1/2]U2(a,b)[Al2:d:dsp]A'_1(a)           +0.038696  -0.251144  +0.032050  -0.045119  -0.104866  -0.227419  -0.119801  -0.029036  +0.030244  +0.004889  -0.153657  +0.047044  +0.143790  -0.042504  +0.090804  -0.047275  -0.034802  -0.046376  +0.021977  -0.043273  -0.009915  +0.441373  -0.369225  +0.595249  +0.275333  +0.120774  -0.083099  -0.012357  -0.075844  +0.015821
ad[273]  Pbcm[1/2,0,1/2]U2(a,b)[Al2:d:dsp]A'_2(a)           +0.042749  +0.168518  -0.320201  +0.165664  -0.286827  -0.278564  -0.159991  -0.287745  -0.087661  +0.584631  +0.021294  -0.116456  -0.437865  -0.084258  -0.031709  -0.029910  +0.065875  -0.030925  +0.024239  -0.010626  -0.013081  +0.017264  -0.012062  -0.009547  -0.001732  +0.000557  +0.006881  +0.015976  -0.017447  +0.002746
ad[275]  Pbcm[1/2,0,1/2]U2(a,b)[Al2:d:dsp]A''(a)            +0.147483  +0.020304  -0.146366  -0.101749  +0.076518  +0.051180  -0.331670  +0.089748  +0.430798  +0.048668  -0.069788  -0.269525  +0.166667  +0.078111  -0.587225  +0.263767  +0.278653  -0.034087  -0.122127  -0.009963  +0.029822  +0.063801  -0.042106  -0.023464  -0.014257  +0.017390  -0.005537  -0.008550  +0.012722  -0.062394
ad[367]  Pbcm[1/2,0,1/2]U2(a,b)[Al3:d:dsp]A'_1(a)           -0.221912  -0.375258  +0.027600  -0.311633  -0.212027  -0.173874  -0.208075  -0.089136  -0.064552  +0.027801  +0.034087  +0.169179  +0.099251  +0.061284  -0.083668  -0.204336  +0.176365  +0.020824  -0.095156  +0.044467  -0.044128  -0.293784  +0.190822  +0.201273  -0.500024  +0.077849  -0.120855  +0.068129  -0.073837  -0.003730
ad[369]  Pbcm[1/2,0,1/2]U2(a,b)[Al3:d:dsp]A'_2(a)           -0.131914  +0.534169  -0.119748  -0.372109  -0.330082  -0.060687  +0.076282  +0.174442  -0.255263  +0.064166  -0.273112  -0.122509  +0.439321  -0.184525  -0.012741  -0.014192  -0.066918  -0.048056  +0.004977  -0.042101  +0.007007  +0.001888  +0.006557  -0.016598  -0.007561  -0.005511  -0.005971  -0.014096  +0.001284  -0.000315
ad[371]  Pbcm[1/2,0,1/2]U2(a,b)[Al3:d:dsp]A''(a)            +0.001578  -0.005789  -0.367495  -0.443144  +0.462845  -0.136671  -0.213192  -0.027076  -0.027294  -0.048445  +0.129137  -0.012179  -0.107428  -0.043947  +0.232318  +0.267061  -0.262581  -0.343413  +0.145505  -0.058486  -0.032923  -0.117506  -0.001365  +0.057262  -0.014466  +0.002069  +0.027654  +0.011181  -0.003881  +0.000940
ad[463]  Pbcm[1/2,0,1/2]U2(a,b)[Al4:c:dsp]A(a)              +0.197979  +0.041031  -0.414260  +0.215402  +0.183440  -0.119014  +0.357032  +0.025324  +0.027575  -0.099994  -0.048066  +0.012612  +0.127094  -0.083489  -0.027683  -0.087998  +0.080230  +0.084116  -0.037221  +0.009842  +0.040176  +0.091659  +0.114717  +0.183852  -0.328054  +0.298992  +0.423111  +0.046636  -0.264498  +0.013341
ad[465]  Pbcm[1/2,0,1/2]U2(a,b)[Al4:c:dsp]B_1(a)            +0.388417  +0.112363  -0.077165  -0.276048  -0.355978  +0.024187  +0.030809  +0.097965  +0.121049  -0.398850  -0.208154  +0.383229  -0.488143  -0.032569  -0.072380  +0.065526  +0.008710  +0.010184  -0.055742  -0.013089  -0.007180  +0.000422  -0.001600  +0.007391  +0.002625  +0.003393  +0.001687  +0.010361  +0.000283  +0.000520
ad[467]  Pbcm[1/2,0,1/2]U2(a,b)[Al4:c:dsp]B_2(a)            +0.192850  +0.179851  +0.210331  -0.091675  +0.297150  -0.319672  -0.236667  -0.136586  -0.243377  -0.122931  +0.137110  +0.048420  -0.011555  -0.234972  -0.310383  -0.148172  -0.148801  +0.533738  +0.161111  +0.004418  +0.088263  +0.015757  -0.033905  -0.020491  -0.002725  +0.008596  -0.025884  +0.000771  -0.002385  -0.013365

Block   36                                   RMS deviance = [0.047287   0.091256   0.095053   0.211452   0.251278   0.283659   0.403566   0.483105   0.457935   0.696701   0.566021   0.668431   0.808286   0.704864   0.730014   0.741848   0.795121   0.829381   0.874811   0.956670   0.727561   0.681997   0.725425   0.707448   0.861156   0.776599   0.791594   0.814245   0.900314   0.894411]
ar[158]  Pbcm[1/2,0,1/2]U2(a,b)[Al1:e:rot]A_1(b)            -0.151422  +0.240922  -0.295768  +0.127554  -0.154589  +0.165980  -0.086936  +0.260883  -0.197641  +0.031699  -0.051358  +0.007080  -0.031580  +0.064320  -0.186430  +0.259023  -0.515915  +0.278117  -0.044335  +0.428671  -0.052678  +0.041408  -0.039778  +0.005865  -0.043505  +0.009726  -0.021877  +0.017712  -0.003617  -0.018308
ar[160]  Pbcm[1/2,0,1/2]U2(a,b)[Al1:e:rot]A_2(b)            +0.254549  -0.090106  +0.148097  -0.005050  +0.006000  +0.014882  -0.028879  -0.149824  -0.013206  +0.048118  +0.264846  +0.145871  +0.157309  -0.336119  -0.006157  -0.035541  +0.038082  -0.340849  -0.300235  +0.642773  -0.148119  +0.057603  -0.003095  -0.007394  +0.011114  -0.021747  +0.034184  -0.013765  +0.020506  +0.005492
ar[162]  Pbcm[1/2,0,1/2]U2(a,b)[Al1:e:rot]A_3(b)            +0.017756  -0.009877  +0.072761  +0.045174  -0.017887  -0.132950  -0.215449  +0.169226  +0.081242  +0.028659  -0.040827  +0.065083  +0.049264  +0.012461  +0.182101  +0.031840  +0.037414  +0.108149  +0.116724  -0.083653  -0.675217  +0.315271  +0.152311  -0.141018  -0.172484  +0.037360  +0.229425  +0.083014  +0.342523  -0.094907
ar[164]  Pbcm[1/2,0,1/2]U2(a,b)[Al1:e:rot]A_4(b)            -0.071283  +0.046848  +0.061482  -0.119395  -0.020292  +0.131951  +0.133256  -0.192113  -0.115578  -0.010837  +0.014648  -0.056260  -0.078249  -0.036870  -0.022783  +0.073327  +0.034812  -0.010412  +0.015937  -0.002305  +0.062198  +0.048256  -0.251523  -0.037605  -0.131066  +0.161010  +0.104959  -0.149321  +0.112084  -0.842932
ar[166]  Pbcm[1/2,0,1/2]U2(a,b)[Al1:e:rot]A_5(b)            +0.139715  -0.153120  -0.223196  +0.183269  -0.118534  -0.181057  -0.027719  -0.005644  +0.101587  -0.137670  +0.260564  +0.026123  +0.179217  +0.213209  +0.128347  +0.002356  -0.065116  +0.105983  -0.143293  -0.024026  +0.107447  -0.213696  +0.191095  +0.251595  +0.100205  +0.107048  -0.172738  -0.369563  +0.493599  -0.094484
ar[168]  Pbcm[1/2,0,1/2]U2(a,b)[Al1:e:rot]A_6(b)            +0.008203  +0.111901  -0.089513  -0.034169  +0.235125  +0.114174  +0.257069  +0.010376  -0.095849  +0.113817  -0.304455  -0.021836  -0.101160  -0.227003  -0.174990  -0.097008  +0.120933  +0.004774  +0.015419  +0.058516  +0.004862  -0.149194  +0.039242  +0.310604  +0.040116  -0.276880  +0.016718  +0.287868  +0.571224  +0.017016
ar[272]  Pbcm[1/2,0,1/2]U2(a,b)[Al2:d:rot]A'(b)             +0.064129  +0.347543  -0.047195  -0.081617  -0.143166  -0.222493  +0.041949  -0.172318  -0.038161  -0.045214  -0.118510  -0.020438  +0.167176  -0.057336  -0.043575  +0.024971  -0.020858  -0.015007  -0.007988  -0.005514  +0.022879  -0.211991  +0.151054  -0.346870  +0.507455  +0.394644  +0.202723  +0.243728  +0.098143  -0.017272
ar[274]  Pbcm[1/2,0,1/2]U2(a,b)[Al2:d:rot]A''_1(b)          -0.182096  -0.064617  +0.101375  +0.210495  -0.122600  -0.275827  +0.143830  +0.166295  +0.091439  -0.056456  +0.142344  +0.232892  +0.025032  -0.003488  -0.337857  +0.097457  -0.011518  -0.343930  +0.636488  +0.109864  +0.015677  -0.112318  -0.032920  +0.062176  -0.008469  -0.004397  +0.040773  -0.009668  +0.028464  -0.047112
ar[276]  Pbcm[1/2,0,1/2]U2(a,b)[Al2:d:rot]A''_2(b)          -0.049120  +0.005886  +0.046355  -0.090074  -0.041734  +0.060234  +0.061674  -0.132643  +0.044924  +0.002859  +0.069209  -0.037790  -0.026636  -0.019856  -0.066035  +0.067067  -0.102830  -0.016741  +0.070273  -0.005414  +0.120248  +0.381588  +0.766608  +0.174970  +0.153301  -0.165515  -0.088760  +0.098790  -0.157622  -0.233973
ar[368]  Pbcm[1/2,0,1/2]U2(a,b)[Al3:d:rot]A'(b)             -0.242795  -0.317190  +0.050716  -0.084943  +0.092288  +0.303407  -0.094435  +0.192596  -0.037393  +0.077467  +0.258505  +0.080499  -0.207483  +0.113586  -0.067007  -0.112306  +0.133129  +0.067746  -0.046523  +0.051452  -0.127926  -0.098139  +0.027433  +0.282901  +0.240215  +0.508057  +0.031148  +0.280568  -0.028907  -0.007528
ar[370]  Pbcm[1/2,0,1/2]U2(a,b)[Al3:d:rot]A''_1(b)          +0.233732  +0.056172  -0.194705  -0.086535  -0.133288  +0.382874  -0.201387  -0.117800  +0.156318  -0.066343  -0.009088  -0.243737  +0.087760  -0.007455  +0.166817  -0.429858  +0.017590  +0.072460  +0.551066  +0.236745  +0.017122  -0.047899  -0.008140  -0.000809  +0.009415  +0.005901  +0.010039  -0.034104  +0.000917  +0.003038
ar[372]  Pbcm[1/2,0,1/2]U2(a,b)[Al3:d:rot]A''_2(b)          +0.101433  -0.041188  +0.375592  +0.052858  -0.107410  +0.073999  -0.171615  -0.069505  +0.026395  +0.060254  -0.155287  -0.187839  -0.041525  -0.011317  +0.046258  +0.211606  -0.194874  +0.002102  -0.008995  -0.036949  -0.062025  -0.387421  +0.102317  +0.356644  +0.030279  -0.095889  +0.543574  -0.172362  -0.117231  +0.017138
ar[464]  Pbcm[1/2,0,1/2]U2(a,b)[Al4:c:rot]A(b)              -0.130863  -0.133270  +0.120683  -0.186881  +0.114321  -0.332670  +0.183833  -0.051232  +0.154600  -0.021665  -0.230601  -0.183902  -0.126083  +0.354508  +0.236001  +0.174358  +0.239673  +0.235421  +0.084441  +0.540076  +0.055751  +0.011156  +0.000877  +0.000918  +0.014708  +0.005320  -0.020884  +0.009635  -0.017616  +0.020815
ar[466]  Pbcm[1/2,0,1/2]U2(a,b)[Al4:c:rot]B_1(b)            -0.262691  +0.123299  -0.166105  -0.198679  +0.101524  -0.002878  -0.026560  +0.185417  -0.041077  +0.098379  +0.027599  +0.227687  -0.081646  -0.021509  -0.109115  -0.267273  +0.212924  +0.067173  -0.054535  +0.070094  +0.013604  +0.090152  +0.055921  -0.084734  +0.294099  -0.194311  +0.369154  -0.556999  -0.027402  +0.031757
ar[468]  Pbcm[1/2,0,1/2]U2(a,b)[Al4:c:rot]B_2(b)            +0.099762  +0.061726  +0.175190  +0.086018  +0.211881  +0.014629  -0.024129  +0.229235  +0.028675  +0.201345  -0.425438  -0.022063  -0.126093  -0.246204  +0.016035  -0.048872  -0.068668  -0.122283  +0.059239  +0.042391  -0.003858  -0.046767  +0.219881  -0.044658  -0.076497  +0.440610  -0.343417  -0.389985  -0.018545  -0.004922
ad[158]  Pbcm[1/2,0,1/2]U2(a,b)[Al1:e:dsp]A_1(b)            +0.015921  +0.044235  -0.128900  -0.050031  +0.001787  +0.085912  +0.311986  -0.287613  -0.116666  -0.107623  +0.057625  -0.105778  +0.021712  -0.050033  -0.170296  +0.177429  +0.130137  +0.123551  +0.086081  -0.059613  -0.622225  -0.175228  -0.009578  +0.109886  +0.161054  -0.040367  -0.276249  -0.237712  -0.224022  +0.065547
ad[160]  Pbcm[1/2,0,1/2]U2(a,b)[Al1:e:dsp]A_2(b)            +0.117047  -0.043204  -0.121614  +0.189149  +0.104879  -0.186169  -0.124134  +0.323350  +0.108699  +0.047865  -0.125328  +0.110530  +0.083627  -0.003592  +0.136441  -0.203145  +0.027119  +0.043582  -0.095119  +0.028588  -0.148631  -0.321130  -0.001828  +0.023124  +0.214625  -0.297685  -0.152800  +0.211897  -0.339911  -0.450112
ad[162]  Pbcm[1/2,0,1/2]U2(a,b)[Al1:e:dsp]A_3(b)            -0.318921  -0.226968  -0.133646  +0.247369  +0.132328  +0.146977  -0.279378  -0.503229  +0.107512  -0.154717  -0.403727  +0.418780  +0.129292  +0.020975  -0.005182  +0.037616  -0.028669  -0.010598  -0.010295  +0.050768  -0.003274  -0.009698  +0.010483  -0.021539  +0.013977  +0.018740  +0.001485  -0.000154  -0.002482  -0.000371
ad[164]  Pbcm[1/2,0,1/2]U2(a,b)[Al1:e:dsp]A_4(b)            +0.403891  -0.001736  +0.066926  -0.171013  +0.099570  +0.151650  +0.129979  -0.060927  -0.105680  +0.500437  -0.037886  +0.433402  +0.236723  +0.456162  -0.059737  +0.086493  -0.058329  +0.051347  +0.124711  -0.036090  +0.010973  +0.004147  -0.011329  -0.011932  -0.001864  +0.000647  +0.004945  +0.001967  -0.015532  -0.000700
ad[166]  Pbcm[1/2,0,1/2]U2(a,b)[Al1:e:dsp]A_5(b)            +0.038462  -0.077214  +0.042948  +0.008114  +0.089245  -0.127208  +0.025499  -0.090372  -0.166151  -0.165716  -0.155404  -0.235398  -0.117246  +0.479106  -0.300421  -0.458857  -0.300910  -0.346219  -0.161034  +0.031136  -0.183241  +0.072870  +0.004968  -0.023553  -0.005576  -0.001460  +0.032253  -0.017383  +0.022464  -0.017331
ad[168]  Pbcm[1/2,0,1/2]U2(a,b)[Al1:e:dsp]A_6(b)            -0.168532  -0.046929  +0.047427  -0.206621  -0.017491  -0.053095  +0.288166  -0.106842  +0.664708  +0.206357  +0.079233  +0.055720  -0.002273  -0.149300  -0.051844  -0.206607  -0.455451  +0.151931  -0.094172  -0.052265  -0.090704  -0.049623  -0.100260  -0.026095  -0.030095  +0.020051  -0.001330  +0.012279  +0.018206  +0.008231
ad[272]  Pbcm[1/2,0,1/2]U2(a,b)[Al2:d:dsp]A'_1(b)           +0.038692  +0.251144  +0.031927  -0.045106  -0.104857  -0.227413  -0.119815  -0.029042  +0.030236  +0.004918  -0.153619  +0.047082  +0.143794  -0.042486  +0.090814  -0.047282  -0.034797  -0.046358  +0.021979  -0.043288  -0.009919  +0.441405  -0.369424  +0.595098  +0.275362  +0.120768  -0.083144  -0.012363  -0.075844  +0.015823
ad[274]  Pbcm[1/2,0,1/2]U2(a,b)[Al2:d:dsp]A'_2(b)           +0.042766  -0.168668  -0.320105  +0.165655  -0.286831  -0.278556  -0.160012  -0.287741  -0.087712  +0.584628  +0.021423  -0.116477  -0.437859  -0.084265  -0.031704  -0.029908  +0.065873  -0.030919  +0.024242  -0.010626  -0.013080  +0.017267  -0.012057  -0.009553  -0.001732  +0.000559  +0.006880  +0.015969  -0.017454  +0.002746
ad[276]  Pbcm[1/2,0,1/2]U2(a,b)[Al2:d:dsp]A''(b)            +0.147493  -0.020355  -0.146354  -0.101752  +0.076522  +0.051202  -0.331678  +0.089705  +0.430806  +0.048700  -0.069850  -0.269510  +0.166655  +0.078108  -0.587194  +0.263854  +0.278626  -0.034138  -0.122099  -0.009950  +0.029821  +0.063803  -0.042097  -0.023476  -0.014258  +0.017389  -0.005540  -0.008544  +0.012723  -0.062394
ad[368]  Pbcm[1/2,0,1/2]U2(a,b)[Al3:d:dsp]A'_1(b)           -0.221892  +0.375294  +0.027421  -0.311625  -0.212004  -0.173876  -0.208066  -0.089157  -0.064568  +0.027789  +0.034103  +0.169162  +0.099257  +0.061264  -0.083688  -0.204296  +0.176384  +0.020816  -0.095169  +0.044468  -0.044151  -0.293794  +0.190751  +0.201384  -0.500019  +0.077820  -0.120844  +0.068126  -0.073855  -0.003728
ad[370]  Pbcm[1/2,0,1/2]U2(a,b)[Al3:d:dsp]A'_2(b)           -0.131874  -0.534215  -0.119484  -0.372120  -0.330103  -0.060664  +0.076214  +0.174477  -0.255285  +0.064228  -0.273106  -0.122448  +0.439334  -0.184505  -0.012739  -0.014190  -0.066917  -0.048051  +0.004987  -0.042101  +0.007007  +0.001892  +0.006562  -0.016595  -0.007563  -0.005512  -0.005968  -0.014096  +0.001289  -0.000315
ad[372]  Pbcm[1/2,0,1/2]U2(a,b)[Al3:d:dsp]A''(b)            +0.001584  +0.005598  -0.367495  -0.443148  +0.462859  -0.136684  -0.213166  -0.027080  -0.027280  -0.048471  +0.129127  -0.012192  -0.107429  -0.043921  +0.232349  +0.266984  -0.262608  -0.343391  +0.145582  -0.058489  -0.032925  -0.117502  -0.001389  +0.057260  -0.014460  +0.002078  +0.027653  +0.011182  -0.003886  +0.000939
ad[464]  Pbcm[1/2,0,1/2]U2(a,b)[Al4:c:dsp]A(b)              +0.198003  -0.041250  -0.414229  +0.215414  +0.183416  -0.119040  +0.357025  +0.025347  +0.027582  -0.099969  -0.048119  +0.012610  +0.127101  -0.083497  -0.027687  -0.087962  +0.080219  +0.084116  -0.037244  +0.009835  +0.040182  +0.091649  +0.114682  +0.183884  -0.327997  +0.299155  +0.423035  +0.046590  -0.264513  +0.013351
ad[466]  Pbcm[1/2,0,1/2]U2(a,b)[Al4:c:dsp]B_1(b)            +0.388427  -0.112380  -0.077087  -0.276049  -0.355977  +0.024176  +0.030798  +0.097954  +0.121053  -0.398787  -0.208182  +0.383267  -0.488155  -0.032581  -0.072373  +0.065534  +0.008703  +0.010169  -0.055737  -0.013089  -0.007180  +0.000422  -0.001602  +0.007390  +0.002626  +0.003393  +0.001686  +0.010361  +0.000279  +0.000520
ad[468]  Pbcm[1/2,0,1/2]U2(a,b)[Al4:c:dsp]B_2(b)            +0.192849  -0.179755  +0.210426  -0.091666  +0.297165  -0.319647  -0.236675  -0.136581  -0.243362  -0.122973  +0.137095  +0.048388  -0.011545  -0.234974  -0.310401  -0.148141  -0.148783  +0.533773  +0.161019  +0.004433  +0.088261  +0.015756  -0.033897  -0.020500  -0.002728  +0.008587  -0.025887  +0.000769  -0.002386  -0.013364

Block    4                                   RMS deviance = [0.048011   0.214193   0.292969   0.447697   0.639414   0.650707   0.779135   0.911186   0.838401   0.874121   0.939704   0.671738   0.876648   0.717269   0.870821   0.933524]
ar[10]   Pbcm[0,0,0]GM4+(a)[Al1:e:rot]A_1(a)                -0.013807  -0.206467  +0.169000  -0.051067  +0.058581  -0.131949  -0.175724  +0.041264  -0.140496  +0.324397  -0.858624  +0.071985  -0.018283  +0.068049  -0.003876  -0.014760
ar[11]   Pbcm[0,0,0]GM4+(a)[Al1:e:rot]A_2(a)                -0.032048  +0.024600  -0.004563  -0.135808  +0.019497  +0.059766  -0.061453  -0.030811  +0.060445  -0.044897  -0.004144  -0.146276  -0.428249  +0.077099  +0.042948  -0.867730
ar[12]   Pbcm[0,0,0]GM4+(a)[Al1:e:rot]A_3(a)                +0.094275  -0.079090  +0.027097  +0.356067  -0.081980  +0.007272  +0.285148  +0.036254  -0.131020  +0.013641  -0.012852  +0.189422  -0.007531  +0.110104  +0.835034  -0.071290
ar[197]  Pbcm[0,0,0]GM4+(a)[Al2:d:rot]A''_1(a)              -0.150266  -0.033475  -0.376059  +0.003974  -0.322468  -0.298952  -0.265636  +0.229405  -0.201256  +0.619948  +0.295479  -0.024911  -0.027994  +0.048427  +0.034893  -0.034675
ar[198]  Pbcm[0,0,0]GM4+(a)[Al2:d:rot]A''_2(a)              -0.020509  +0.029768  +0.003054  -0.113862  +0.040808  +0.005061  -0.112810  -0.032909  +0.078260  +0.011994  +0.086897  +0.879749  +0.309645  -0.015581  -0.107152  -0.273563
ar[293]  Pbcm[0,0,0]GM4+(a)[Al3:d:rot]A''_1(a)              -0.054448  +0.389028  +0.364397  -0.114257  +0.356271  +0.165396  +0.125111  -0.163982  -0.601490  +0.327174  +0.176930  +0.005355  -0.036684  +0.030060  -0.024312  +0.004362
ar[294]  Pbcm[0,0,0]GM4+(a)[Al3:d:rot]A''_2(a)              -0.297517  -0.189641  +0.254274  +0.179740  +0.233924  -0.187045  +0.017839  -0.218182  +0.353237  +0.174778  +0.175642  -0.051897  +0.056522  +0.666800  -0.059362  +0.026886
ar[389]  Pbcm[0,0,0]GM4+(a)[Al4:c:rot]B_1(a)                +0.314534  +0.112628  -0.216405  +0.066815  -0.243056  +0.116052  +0.136743  +0.166973  -0.316021  -0.213828  -0.094389  +0.145438  -0.174443  +0.651919  -0.287739  +0.063935
ar[390]  Pbcm[0,0,0]GM4+(a)[Al4:c:rot]B_2(a)                -0.009575  -0.190473  +0.113461  +0.509244  -0.038907  -0.101570  +0.360377  -0.032018  +0.018115  +0.170449  +0.042928  +0.232445  -0.471737  -0.315717  -0.375183  +0.021649
ad[10]   Pbcm[0,0,0]GM4+(a)[Al1:e:dsp]A_1(a)                +0.077448  -0.074552  +0.010337  +0.325895  -0.087941  -0.030321  +0.280097  +0.054990  -0.157338  +0.044493  -0.048352  -0.286354  +0.678755  -0.046703  -0.244399  -0.397878
ad[11]   Pbcm[0,0,0]GM4+(a)[Al1:e:dsp]A_2(a)                +0.069350  -0.058015  +0.377190  +0.380410  -0.292796  +0.517767  -0.582323  +0.025479  -0.000667  +0.032830  +0.095660  -0.026274  +0.008875  +0.002175  -0.016622  +0.000909
ad[12]   Pbcm[0,0,0]GM4+(a)[Al1:e:dsp]A_3(a)                +0.052122  +0.443214  -0.259484  +0.331971  -0.079620  -0.266649  -0.245756  -0.673297  -0.017903  -0.080562  -0.155013  -0.007702  +0.000373  -0.029398  +0.010992  -0.016087
ad[198]  Pbcm[0,0,0]GM4+(a)[Al2:d:dsp]A''(a)                +0.174947  +0.359348  +0.135555  +0.300597  +0.392946  -0.396063  -0.261824  +0.565543  +0.080267  -0.150924  +0.017400  -0.007035  -0.026233  -0.013371  +0.003830  -0.037571
ad[294]  Pbcm[0,0,0]GM4+(a)[Al3:d:dsp]A''(a)                +0.802526  +0.028858  +0.050117  -0.138484  +0.057676  +0.033492  +0.067832  -0.128580  +0.346692  +0.423158  +0.076794  -0.046210  +0.013892  +0.011524  +0.015146  +0.000549
ad[389]  Pbcm[0,0,0]GM4+(a)[Al4:c:dsp]B_1(a)                -0.041032  +0.291928  +0.555632  -0.223151  -0.616836  -0.365942  +0.161565  +0.029584  +0.095624  -0.062489  -0.003371  +0.004196  +0.001285  -0.000114  +0.010568  -0.000680
ad[390]  Pbcm[0,0,0]GM4+(a)[Al4:c:dsp]B_2(a)                +0.294154  -0.540079  +0.181064  -0.097841  +0.059625  -0.414048  -0.242899  -0.211370  -0.406435  -0.283595  +0.230407  -0.010306  -0.019249  -0.033928  +0.002343  -0.020685

Block    1                                   RMS deviance = [0.064937   0.298391   0.388411   0.435479   0.734276   0.795746   0.477319   0.844613   0.925335   0.674019   0.869546   0.818462   0.813695   0.912517]
ar[1]    Pbcm[0,0,0]GM1+(a)[Al1:e:rot]A_1(a)                -0.026384  -0.157640  +0.031388  -0.279559  -0.289459  +0.315231  -0.145951  +0.107173  +0.819823  -0.075623  +0.033153  -0.011702  +0.016221  -0.006467
ar[2]    Pbcm[0,0,0]GM1+(a)[Al1:e:rot]A_2(a)                -0.030153  -0.023665  -0.061451  +0.110903  -0.002203  +0.051567  +0.492336  +0.055685  +0.036069  -0.346310  +0.525622  -0.365681  -0.170130  -0.417276
ar[3]    Pbcm[0,0,0]GM1+(a)[Al1:e:rot]A_3(a)                -0.213514  +0.142942  -0.108125  -0.072265  -0.024779  +0.018881  -0.208428  -0.022175  +0.001094  +0.503801  -0.127132  +0.018528  -0.257392  -0.731839
ar[193]  Pbcm[0,0,0]GM1+(a)[Al2:d:rot]A'(a)                 -0.158194  -0.350742  +0.022238  +0.255981  -0.052297  +0.055304  -0.387565  -0.122400  -0.075077  -0.068532  +0.033021  -0.281290  -0.681169  +0.245793
ar[289]  Pbcm[0,0,0]GM1+(a)[Al3:d:rot]A'(a)                 +0.458222  +0.217144  +0.178966  -0.235910  +0.063491  -0.055077  +0.268899  +0.104437  +0.089864  +0.394376  -0.177113  -0.513940  -0.255387  +0.201463
ar[385]  Pbcm[0,0,0]GM1+(a)[Al4:c:rot]A(a)                  -0.041165  -0.132807  +0.223362  -0.392421  -0.399558  +0.336020  -0.051194  +0.477915  -0.517748  -0.054577  +0.036102  -0.003146  -0.005728  -0.028566
ad[1]    Pbcm[0,0,0]GM1+(a)[Al1:e:dsp]A_1(a)                -0.316281  +0.164991  -0.244312  +0.019561  -0.040197  +0.081489  +0.417514  +0.221714  +0.073620  +0.301259  +0.192598  +0.439134  -0.364061  +0.349704
ad[2]    Pbcm[0,0,0]GM1+(a)[Al1:e:dsp]A_2(a)                -0.116015  +0.336550  +0.409184  +0.336072  -0.657605  -0.391254  +0.014461  -0.017081  +0.081936  -0.010606  +0.001690  -0.000953  +0.001695  +0.006421
ad[3]    Pbcm[0,0,0]GM1+(a)[Al1:e:dsp]A_3(a)                +0.030152  +0.093518  -0.051433  +0.166706  +0.295402  -0.347987  -0.302621  +0.787979  +0.146299  -0.103791  +0.065279  -0.035025  -0.014949  -0.034264
ad[193]  Pbcm[0,0,0]GM1+(a)[Al2:d:dsp]A'_1(a)               -0.340135  -0.176523  -0.180585  +0.287902  -0.068138  +0.132317  +0.337903  +0.204513  +0.032282  -0.076697  -0.677870  -0.272710  +0.134766  -0.023000
ad[194]  Pbcm[0,0,0]GM1+(a)[Al2:d:dsp]A'_2(a)               +0.174651  -0.395791  -0.530404  -0.267316  -0.369375  -0.562359  +0.063126  -0.011590  -0.039023  +0.037654  -0.006822  -0.004875  -0.008271  -0.013295
ad[289]  Pbcm[0,0,0]GM1+(a)[Al3:d:dsp]A'_1(a)               +0.084998  -0.493177  +0.153340  +0.395669  -0.031570  +0.092496  +0.043491  +0.101454  +0.017055  +0.570413  +0.315447  -0.062142  +0.343943  +0.020507
ad[290]  Pbcm[0,0,0]GM1+(a)[Al3:d:dsp]A'_2(a)               +0.487106  +0.300928  -0.494453  +0.387659  -0.289524  +0.394218  -0.169626  +0.057823  -0.069853  -0.029269  +0.007901  +0.014401  +0.005067  -0.005074
ad[385]  Pbcm[0,0,0]GM1+(a)[Al4:c:dsp]A(a)                  +0.459375  -0.309067  +0.299052  +0.163871  +0.044251  -0.008859  +0.229768  +0.068370  +0.059505  -0.148850  -0.268730  +0.499999  -0.325540  -0.252535

Block    9                                   RMS deviance = [0.074909   0.178158   0.210037   0.494017   0.461941   0.648972   0.670541   0.600887   0.826282   0.708391   0.632967   0.766532   0.821278   0.815901]
ar[25]   Pbcm[1/2,0,0]X1+(a)[Al1:e:rot]A_1(a)               +0.150195  -0.226637  +0.500857  -0.056966  +0.094966  -0.573155  -0.095503  +0.288743  -0.479409  -0.102390  +0.010434  -0.030067  +0.024043  -0.006959
ar[26]   Pbcm[1/2,0,0]X1+(a)[Al1:e:rot]A_2(a)               -0.023058  +0.017365  +0.002731  +0.133329  -0.306167  +0.005109  -0.357646  +0.080843  -0.163826  +0.781956  +0.006316  +0.287574  -0.113513  -0.138757
ar[27]   Pbcm[1/2,0,0]X1+(a)[Al1:e:rot]A_3(a)               +0.286272  -0.189858  -0.288303  +0.188395  -0.167493  -0.125757  -0.398770  +0.086299  +0.128822  -0.119093  -0.556717  -0.052373  +0.263486  +0.374402
ar[205]  Pbcm[1/2,0,0]X1+(a)[Al2:d:rot]A'(a)                +0.169087  +0.406978  -0.147038  -0.010551  -0.072713  -0.246386  -0.047829  -0.016321  +0.027496  +0.108413  +0.253860  -0.299439  +0.674199  -0.307145
ar[301]  Pbcm[1/2,0,0]X1+(a)[Al3:d:rot]A'(a)                -0.344401  -0.273925  +0.331223  +0.063570  -0.130045  +0.298620  +0.002027  +0.041938  +0.039904  -0.096386  -0.419695  -0.023617  +0.341269  -0.529817
ar[397]  Pbcm[1/2,0,0]X1+(a)[Al4:c:rot]A(a)                 +0.161990  -0.123187  +0.444207  -0.167703  +0.115758  -0.251022  -0.117271  -0.291385  +0.719374  +0.196693  +0.021418  +0.031944  -0.015848  +0.012362
ad[25]   Pbcm[1/2,0,0]X1+(a)[Al1:e:dsp]A_1(a)               +0.030741  -0.131583  -0.040164  -0.150252  +0.442341  +0.051425  +0.438186  -0.160986  -0.207982  +0.508188  -0.327060  -0.146074  +0.243452  +0.228544
ad[26]   Pbcm[1/2,0,0]X1+(a)[Al1:e:dsp]A_2(a)               +0.293005  +0.327694  +0.335202  +0.655259  +0.403563  +0.297645  -0.098087  +0.045271  -0.019323  -0.013952  -0.027539  +0.012550  -0.017345  +0.011370
ad[27]   Pbcm[1/2,0,0]X1+(a)[Al1:e:dsp]A_3(a)               -0.028389  -0.001784  -0.082192  +0.028257  +0.072275  -0.041100  +0.289516  +0.853252  +0.391064  +0.138925  +0.003235  +0.023785  -0.006234  -0.004332
ad[205]  Pbcm[1/2,0,0]X1+(a)[Al2:d:dsp]A'_1(a)              +0.155791  +0.253800  -0.139493  -0.097840  +0.137598  -0.224557  +0.186467  -0.081888  -0.010627  -0.152633  -0.268138  +0.782344  +0.084494  -0.238620
ad[206]  Pbcm[1/2,0,0]X1+(a)[Al2:d:dsp]A'_2(a)              -0.381972  +0.212425  -0.084119  -0.355278  +0.549981  +0.050677  -0.585436  +0.152119  -0.005632  -0.019401  -0.063726  -0.003391  +0.013659  +0.009158
ad[301]  Pbcm[1/2,0,0]X1+(a)[Al3:d:dsp]A'_1(a)              -0.076104  +0.554620  +0.111178  -0.080069  -0.205904  -0.215379  +0.111992  -0.019557  +0.007188  +0.036480  -0.511659  -0.362503  -0.403405  -0.093823
ad[302]  Pbcm[1/2,0,0]X1+(a)[Al3:d:dsp]A'_2(a)              -0.574791  -0.093269  -0.187750  +0.560250  +0.147951  -0.494010  +0.075367  -0.167809  +0.099844  +0.024832  +0.033677  +0.001118  -0.008560  +0.014719
ad[397]  Pbcm[1/2,0,0]X1+(a)[Al4:c:dsp]A(a)                 -0.357158  +0.325431  +0.377483  -0.048827  -0.290068  +0.080046  +0.082043  +0.036335  -0.012627  -0.027830  +0.047379  +0.238470  +0.340748  +0.588983

Block   14                                   RMS deviance = [0.092617   0.098926   0.306508   0.518552   0.670018   0.755006   0.689124   0.800764   0.845875   0.880257   0.923366   0.739849   0.898006   0.716691   0.876904   0.904035]
ar[40]   Pbcm[1/2,0,0]X2-(a)[Al1:e:rot]A_1(a)               -0.045206  +0.043083  -0.289356  +0.072933  -0.085726  +0.036770  +0.153802  -0.001720  -0.074221  +0.175883  -0.912272  +0.016965  -0.034285  +0.066395  -0.001857  -0.011713
ar[41]   Pbcm[1/2,0,0]X2-(a)[Al1:e:rot]A_2(a)               +0.046482  -0.077404  +0.000074  +0.057336  -0.093903  +0.125875  -0.026717  -0.041081  +0.035902  +0.030191  +0.041577  +0.075331  -0.404160  +0.037215  +0.036795  -0.886458
ar[42]   Pbcm[1/2,0,0]X2-(a)[Al1:e:rot]A_3(a)               -0.126533  +0.209585  +0.007373  -0.170188  +0.281563  -0.183699  -0.164833  +0.014525  -0.121533  -0.009489  -0.048700  -0.207067  +0.028028  +0.140001  +0.826362  -0.085286
ar[213]  Pbcm[1/2,0,0]X2-(a)[Al2:d:rot]A''_1(a)             +0.293286  -0.185220  -0.104967  +0.109764  +0.323156  -0.261580  +0.384019  +0.185836  +0.254498  -0.647789  -0.103411  +0.001518  -0.032254  -0.026454  +0.044788  -0.053942
ar[214]  Pbcm[1/2,0,0]X2-(a)[Al2:d:rot]A''_2(a)             +0.037058  -0.071785  +0.055489  +0.035665  -0.100616  +0.063538  +0.148857  -0.129325  +0.053258  +0.018954  -0.008297  -0.859010  +0.363927  +0.023230  -0.134474  -0.209406
ar[309]  Pbcm[1/2,0,0]X2-(a)[Al3:d:rot]A''_1(a)             -0.249482  +0.471955  +0.123311  -0.000107  -0.317391  -0.012157  -0.086835  -0.345775  +0.593191  -0.320597  -0.100817  +0.067605  +0.026777  -0.025110  +0.032922  -0.001526
ar[310]  Pbcm[1/2,0,0]X2-(a)[Al3:d:rot]A''_2(a)             +0.298478  +0.144126  +0.321860  -0.153639  -0.190544  +0.169905  -0.160580  +0.127268  -0.307210  -0.260817  -0.199592  -0.041494  +0.007052  -0.666533  +0.082771  -0.025566
ar[404]  Pbcm[1/2,0,0]X2-(a)[Al4:c:rot]B_1(a)               -0.194643  -0.246677  -0.276317  +0.211515  -0.008982  -0.001754  +0.200617  -0.047102  +0.280538  +0.295411  +0.119296  +0.125192  +0.244651  -0.624426  +0.296034  -0.065983
ar[405]  Pbcm[1/2,0,0]X2-(a)[Al4:c:rot]B_2(a)               +0.269540  -0.205193  +0.131011  +0.146996  -0.426030  +0.326562  +0.131409  +0.034576  -0.038614  -0.100876  +0.021181  +0.276811  +0.438731  +0.368360  +0.349886  -0.023018
ad[40]   Pbcm[1/2,0,0]X2-(a)[Al1:e:dsp]A_1(a)               -0.104986  +0.185381  -0.015543  -0.144559  +0.271329  -0.212138  -0.170723  +0.062692  -0.119090  -0.040136  -0.067632  +0.299289  +0.667153  +0.000069  -0.277063  -0.387268
ad[41]   Pbcm[1/2,0,0]X2-(a)[Al1:e:dsp]A_2(a)               -0.186904  +0.124229  -0.182660  -0.527129  +0.235959  +0.664536  +0.342309  +0.076604  +0.052099  -0.097864  +0.070204  +0.022994  +0.007147  +0.000379  -0.016580  +0.000835
ad[42]   Pbcm[1/2,0,0]X2-(a)[Al1:e:dsp]A_3(a)               +0.074079  -0.093240  +0.444261  -0.191807  +0.159447  -0.177134  +0.463378  -0.634237  -0.153816  +0.154015  -0.063127  +0.156490  -0.026109  -0.029335  +0.021268  -0.006051
ad[212]  Pbcm[1/2,0,0]X2-(a)[Al2:d:dsp]A''(a)               -0.262500  +0.178100  +0.284005  -0.157435  -0.331936  -0.323218  +0.466384  +0.571262  +0.005540  +0.163352  +0.049581  -0.002150  -0.040493  +0.024387  -0.000307  -0.063336
ad[308]  Pbcm[1/2,0,0]X2-(a)[Al3:d:dsp]A''(a)               -0.697559  -0.408461  +0.072635  +0.094301  -0.110205  +0.017753  -0.048963  -0.085591  -0.341989  -0.435526  -0.053675  -0.007028  -0.020376  -0.012634  -0.008450  +0.001443
ad[404]  Pbcm[1/2,0,0]X2-(a)[Al4:c:dsp]B_1(a)               -0.136641  +0.348328  +0.331740  +0.681838  +0.370905  +0.318630  +0.154651  +0.109578  -0.088073  +0.045706  -0.007593  +0.001607  -0.001530  -0.000481  -0.010688  +0.000768
ad[405]  Pbcm[1/2,0,0]X2-(a)[Al4:c:dsp]B_2(a)               -0.070134  -0.428853  +0.512686  -0.158192  +0.238241  +0.128991  -0.288307  +0.223469  +0.468060  +0.162656  -0.263310  -0.004839  +0.014896  +0.035484  -0.003407  +0.021285

Block   16                                   RMS deviance = [0.096722   0.269120   0.336860   0.455899   0.634262   0.774674   0.596214   0.812173   0.830078   0.876096   0.772309   0.715715   0.856947   0.754420   0.845716   0.881893]
ar[46]   Pbcm[1/2,0,0]X4-(a)[Al1:e:rot]A_1(a)               -0.138328  -0.100804  +0.289855  -0.200319  -0.134745  +0.129065  -0.151830  +0.031290  -0.053566  +0.862883  -0.177442  +0.057109  -0.006547  -0.067094  +0.022981  -0.021412
ar[47]   Pbcm[1/2,0,0]X4-(a)[Al1:e:rot]A_2(a)               -0.007512  +0.116383  -0.007355  -0.061370  +0.033803  +0.069606  +0.162028  +0.048179  -0.177763  -0.152103  -0.679430  +0.102378  +0.190711  -0.219761  +0.418541  +0.401662
ar[48]   Pbcm[1/2,0,0]X4-(a)[Al1:e:rot]A_3(a)               -0.010076  -0.197904  +0.006657  +0.219255  -0.060372  -0.141092  -0.344147  -0.150202  -0.072072  +0.025765  +0.234157  +0.144653  -0.063812  -0.166629  -0.207157  +0.769222
ar[216]  Pbcm[1/2,0,0]X4-(a)[Al2:d:rot]A'(a)                -0.306894  +0.266653  +0.184938  +0.176134  +0.017563  +0.013419  -0.068927  -0.225102  +0.010587  +0.002893  +0.027362  -0.420096  -0.519242  +0.289228  +0.403600  +0.141662
ar[312]  Pbcm[1/2,0,0]X4-(a)[Al3:d:rot]A'(a)                +0.409876  -0.119235  -0.372521  -0.060927  -0.092015  +0.051707  -0.166946  +0.386030  -0.112261  +0.113092  -0.052899  +0.133184  -0.204172  +0.587449  +0.189637  +0.136370
ar[407]  Pbcm[1/2,0,0]X4-(a)[Al4:c:rot]B_1(a)               +0.117010  +0.183167  -0.259480  +0.291856  -0.048874  +0.048369  -0.379259  +0.170507  -0.121283  +0.033266  +0.012983  +0.125329  -0.343280  -0.582419  +0.204961  -0.303077
ar[408]  Pbcm[1/2,0,0]X4-(a)[Al4:c:rot]B_2(a)               -0.084555  -0.365748  +0.107652  +0.174595  -0.004447  -0.246419  -0.324647  -0.317404  -0.090158  -0.073598  +0.061145  +0.242333  +0.352137  +0.180045  +0.496431  -0.266936
ad[46]   Pbcm[1/2,0,0]X4-(a)[Al1:e:dsp]A_1(a)               -0.034987  -0.121297  +0.002566  +0.187956  -0.021243  -0.132082  -0.309305  -0.164035  -0.222785  -0.114611  -0.604943  -0.163817  -0.128363  +0.178472  -0.516211  -0.194655
ad[47]   Pbcm[1/2,0,0]X4-(a)[Al1:e:dsp]A_2(a)               +0.288488  -0.282112  +0.108122  +0.397095  +0.509595  +0.595762  +0.128047  -0.164557  +0.012099  +0.087928  -0.015511  -0.032314  -0.022560  +0.004867  +0.004651  +0.000925
ad[48]   Pbcm[1/2,0,0]X4-(a)[Al1:e:dsp]A_3(a)               +0.090684  +0.051893  -0.215926  +0.237364  +0.062032  -0.261527  -0.012483  -0.079230  +0.836553  +0.197805  -0.253225  +0.013667  +0.038858  +0.006603  +0.027889  +0.043027
ad[215]  Pbcm[1/2,0,0]X4-(a)[Al2:d:dsp]A'_1(a)              -0.219136  +0.280427  +0.139626  +0.074771  +0.053199  +0.098636  +0.122123  -0.119349  +0.041193  -0.057876  -0.051213  +0.813795  -0.271869  +0.207533  -0.132774  -0.044645
ad[216]  Pbcm[1/2,0,0]X4-(a)[Al2:d:dsp]A'_2(a)              +0.085002  -0.149320  +0.376870  +0.546482  -0.560996  -0.038968  +0.322747  +0.325788  +0.012542  -0.042870  -0.019369  -0.007494  +0.001213  +0.013041  +0.008865  -0.024268
ad[311]  Pbcm[1/2,0,0]X4-(a)[Al3:d:dsp]A'_1(a)              -0.132602  +0.571566  -0.103067  +0.339624  -0.010133  +0.224401  -0.247353  +0.118272  -0.092882  +0.117259  +0.085943  -0.078894  +0.560037  +0.208975  -0.094016  +0.044647
ad[312]  Pbcm[1/2,0,0]X4-(a)[Al3:d:dsp]A'_2(a)              +0.667076  +0.329148  +0.216533  -0.157189  -0.330585  +0.059212  -0.068771  -0.506592  +0.007835  -0.017273  +0.007920  +0.001513  +0.014475  -0.011664  +0.008338  -0.008885
ad[407]  Pbcm[1/2,0,0]X4-(a)[Al4:c:dsp]B_1(a)               +0.273495  +0.193013  +0.549613  -0.015041  +0.495798  -0.410091  -0.168420  +0.376697  -0.019204  -0.025220  +0.008865  +0.008350  -0.005035  +0.009355  +0.000246  +0.011122
ad[408]  Pbcm[1/2,0,0]X4-(a)[Al4:c:dsp]B_2(a)               -0.111319  -0.119484  +0.290795  -0.252522  -0.170688  +0.467565  -0.474155  +0.226850  +0.405304  -0.363933  -0.061318  -0.000038  +0.009381  -0.002570  +0.013589  +0.014507

Block   13                                   RMS deviance = [0.120892   0.289233   0.462563   0.783276   0.602317   0.740462   0.716051   0.885313   0.979735   0.686432   0.688544   0.866010   0.899740   0.900053]
ar[37]   Pbcm[1/2,0,0]X1-(a)[Al1:e:rot]A_1(a)               -0.099385  +0.230311  -0.142267  -0.015979  +0.051349  +0.168158  -0.323434  +0.349833  -0.809865  +0.040214  -0.020071  +0.009890  -0.021661  -0.014447
ar[38]   Pbcm[1/2,0,0]X1-(a)[Al1:e:rot]A_2(a)               +0.087075  +0.052801  +0.050450  +0.031241  +0.103301  -0.051107  +0.004161  -0.011423  +0.009193  -0.084336  -0.215619  +0.313844  -0.152725  -0.892842
ar[39]   Pbcm[1/2,0,0]X1-(a)[Al1:e:rot]A_3(a)               -0.233012  -0.150887  -0.155041  -0.003801  -0.095369  -0.065049  +0.121869  +0.075521  -0.004373  +0.168590  +0.465193  -0.053780  -0.783253  -0.061488
ar[211]  Pbcm[1/2,0,0]X1-(a)[Al2:d:rot]A''_1(a)             -0.274973  +0.215961  +0.322492  +0.069742  +0.221209  -0.407048  +0.373330  +0.620931  +0.079404  -0.109682  -0.065769  -0.050696  +0.037124  +0.052197
ar[212]  Pbcm[1/2,0,0]X1-(a)[Al2:d:rot]A''_2(a)             -0.084498  -0.021737  -0.105180  -0.025281  +0.033118  +0.045979  +0.163891  +0.012850  +0.026815  +0.644877  -0.600745  +0.306941  -0.186522  +0.209684
ar[307]  Pbcm[1/2,0,0]X1-(a)[Al3:d:rot]A''_1(a)             +0.336198  -0.396197  -0.241124  +0.201792  +0.195873  +0.452299  +0.001488  +0.573885  +0.235001  -0.059601  -0.000387  -0.007231  +0.003554  -0.002777
ar[308]  Pbcm[1/2,0,0]X1-(a)[Al3:d:rot]A''_2(a)             -0.328273  -0.267111  -0.247611  -0.070685  -0.045401  -0.057370  -0.066251  -0.056360  -0.011256  -0.442407  -0.560657  -0.435344  -0.204705  -0.006775
ar[403]  Pbcm[1/2,0,0]X1-(a)[Al4:c:rot]A(a)                 -0.247004  +0.502247  -0.267780  -0.192231  -0.081910  +0.079438  -0.495439  +0.203509  +0.523721  +0.043662  +0.019322  +0.028858  -0.005292  -0.027531
ad[37]   Pbcm[1/2,0,0]X1-(a)[Al1:e:dsp]A_1(a)               -0.206528  -0.136456  -0.169442  -0.038007  -0.085852  -0.016516  +0.133041  +0.056898  -0.008218  +0.516552  +0.117123  -0.535502  +0.407111  -0.383246
ad[38]   Pbcm[1/2,0,0]X1-(a)[Al1:e:dsp]A_2(a)               -0.242751  +0.177714  -0.059116  +0.927482  -0.125727  +0.098136  -0.013795  -0.134543  +0.031682  -0.009569  -0.021187  +0.002495  +0.022162  +0.000874
ad[39]   Pbcm[1/2,0,0]X1-(a)[Al1:e:dsp]A_3(a)               +0.166357  -0.340354  +0.283052  +0.126984  -0.527871  -0.408687  -0.473563  +0.251604  +0.019723  +0.134026  -0.085895  +0.031622  -0.015875  -0.004455
ad[211]  Pbcm[1/2,0,0]X1-(a)[Al2:d:dsp]A''(a)               +0.234674  -0.045501  -0.450635  +0.160697  +0.524337  -0.604880  -0.217749  -0.101881  -0.014331  +0.083120  +0.058518  -0.016803  +0.018864  +0.064669
ad[307]  Pbcm[1/2,0,0]X1-(a)[Al3:d:dsp]A''(a)               +0.420386  +0.329978  -0.454492  -0.012733  -0.525896  -0.169227  +0.404252  +0.118674  -0.060806  -0.121612  -0.069795  -0.038502  -0.010790  -0.000379
ad[403]  Pbcm[1/2,0,0]X1-(a)[Al4:c:dsp]A(a)                 +0.450154  +0.341640  +0.353548  +0.082491  +0.164649  +0.107028  -0.106993  -0.054944  +0.044627  +0.164894  -0.164106  -0.567262  -0.343006  -0.016114

Block   15                                   RMS deviance = [0.138083   0.174719   0.424460   0.627998   0.607377   0.772355   0.814768   0.915347   0.616195   0.763667   0.694456   0.870874   0.802662   0.898912]
ar[43]   Pbcm[1/2,0,0]X3-(a)[Al1:e:rot]A_1(a)               +0.091157  -0.127311  +0.090980  -0.132397  +0.380133  -0.314781  +0.224977  +0.789380  -0.014076  +0.175669  +0.007689  -0.035075  +0.001178  -0.002171
ar[44]   Pbcm[1/2,0,0]X3-(a)[Al1:e:rot]A_2(a)               +0.076410  +0.122664  -0.022283  -0.034626  -0.020918  +0.014588  -0.264024  -0.068219  -0.206620  +0.669298  -0.041586  -0.308199  -0.194322  -0.526573
ar[45]   Pbcm[1/2,0,0]X3-(a)[Al1:e:rot]A_3(a)               -0.131793  -0.295378  -0.033814  +0.083115  -0.017552  -0.065380  +0.057027  +0.025547  -0.148423  -0.338416  +0.377639  +0.165420  +0.247526  -0.714874
ar[215]  Pbcm[1/2,0,0]X3-(a)[Al2:d:rot]A'(a)                -0.355519  +0.154337  +0.290212  +0.003215  +0.111090  +0.178052  -0.053657  +0.011480  +0.165744  +0.149654  +0.396201  -0.444821  +0.538811  +0.153211
ar[311]  Pbcm[1/2,0,0]X3-(a)[Al3:d:rot]A'(a)                +0.305712  -0.371273  -0.320139  +0.069164  -0.202394  -0.219381  -0.010143  -0.056833  +0.264940  +0.080486  -0.361675  -0.281365  +0.530869  -0.023037
ar[406]  Pbcm[1/2,0,0]X3-(a)[Al4:c:rot]A(a)                 -0.098555  +0.116231  -0.313538  +0.263962  -0.412120  +0.369037  -0.387524  +0.586198  +0.020782  -0.082547  +0.018854  +0.021302  -0.007141  +0.029245
ad[43]   Pbcm[1/2,0,0]X3-(a)[Al1:e:dsp]A_1(a)               -0.065865  -0.240355  -0.048841  +0.101818  -0.042176  -0.086446  -0.120281  -0.051557  -0.716884  +0.283542  +0.076214  +0.290120  +0.303160  +0.350084
ad[44]   Pbcm[1/2,0,0]X3-(a)[Al1:e:dsp]A_2(a)               -0.272533  +0.006382  +0.199328  -0.596779  -0.644669  -0.324578  +0.010641  +0.087254  -0.009127  +0.003530  -0.024406  +0.011653  -0.017337  +0.002298
ad[45]   Pbcm[1/2,0,0]X3-(a)[Al1:e:dsp]A_3(a)               -0.082668  +0.018219  -0.118972  +0.159713  -0.292601  +0.323842  +0.831715  +0.028115  -0.076049  +0.247011  -0.008513  -0.034545  -0.016482  -0.042514
ad[213]  Pbcm[1/2,0,0]X3-(a)[Al2:d:dsp]A'_1(a)              -0.312173  +0.004216  +0.219792  +0.060297  +0.115347  +0.114959  +0.022104  +0.065274  -0.398882  -0.345972  -0.631083  -0.357699  +0.033308  -0.114843
ad[214]  Pbcm[1/2,0,0]X3-(a)[Al2:d:dsp]A'_2(a)              +0.195427  +0.289963  +0.453941  +0.622716  -0.288548  -0.443215  +0.034504  +0.034167  -0.008350  -0.025559  +0.016442  +0.003997  +0.014299  -0.024922
ad[309]  Pbcm[1/2,0,0]X3-(a)[Al3:d:dsp]A'_1(a)              -0.477218  -0.284716  +0.238153  +0.205637  +0.066635  +0.056151  -0.095043  -0.009645  +0.396783  +0.328660  -0.314012  +0.450325  +0.011173  -0.092206
ad[310]  Pbcm[1/2,0,0]X3-(a)[Al3:d:dsp]A'_2(a)              +0.488939  -0.389901  +0.579176  -0.125031  -0.145569  +0.474072  -0.072532  +0.074830  -0.016485  -0.009867  +0.020476  +0.007929  -0.013684  +0.002143
ad[406]  Pbcm[1/2,0,0]X3-(a)[Al4:c:dsp]A(a)                 -0.225893  -0.575325  -0.047541  +0.241959  -0.080117  -0.158611  -0.031045  -0.048999  +0.017618  -0.032868  +0.251844  -0.427335  -0.484431  +0.200310

Block   40                                   RMS deviance = [0.149520   0.211840   0.371446   0.376620   0.601447   0.683599   0.651196   0.681619   0.569801   0.572895   0.497236   0.695833   0.692424   0.678821   0.703355   0.771835   0.831004   0.863956   0.667453   0.675776   0.702824   0.729067   0.717677   0.758366   0.796295   0.796187   0.779307   0.778568   0.727019   0.869044]
ar[172]  Pbcm[1/2,1/2,1/2]R1R2(a,b,c,d)[Al1:e:rot]A_1(d)    +0.035477  +0.018438  -0.023256  +0.018215  -0.034582  -0.015459  +0.083893  +0.044332  +0.066462  -0.039017  +0.020942  +0.098279  +0.461434  -0.562116  +0.453980  -0.474080  +0.043910  -0.081629  +0.028217  -0.020236  +0.010208  -0.000099  +0.013798  -0.033603  +0.004629  -0.006084  +0.000409  -0.000412  -0.000081  -0.005428
ar[176]  Pbcm[1/2,1/2,1/2]R1R2(a,b,c,d)[Al1:e:rot]A_2(d)    -0.050926  -0.042966  +0.031944  -0.049272  -0.027856  +0.127165  +0.136538  +0.016867  +0.065055  -0.053269  +0.015003  -0.056425  -0.327733  +0.276200  -0.232628  -0.815482  +0.079571  -0.135964  +0.075293  +0.011175  -0.085873  -0.001229  -0.005447  -0.051410  +0.029391  +0.015668  +0.011417  -0.028863  +0.012902  -0.006149
ar[180]  Pbcm[1/2,1/2,1/2]R1R2(a,b,c,d)[Al1:e:rot]A_3(d)    +0.018178  +0.011745  -0.001720  +0.006040  +0.003209  +0.017415  +0.026986  -0.042633  -0.032243  -0.005670  +0.025113  +0.106264  +0.036747  +0.048357  -0.043343  -0.005268  +0.007738  -0.095660  +0.298660  -0.033646  +0.645447  +0.003910  -0.203586  +0.119351  +0.489339  -0.035856  +0.036192  -0.040180  +0.017283  +0.402780
ar[184]  Pbcm[1/2,1/2,1/2]R1R2(a,b,c,d)[Al1:e:rot]A_4(d)    -0.023499  -0.009428  +0.011148  -0.006753  +0.000620  -0.005203  +0.040249  -0.004201  -0.018103  +0.012526  +0.022742  +0.026087  -0.073870  +0.007318  +0.142401  +0.026467  -0.003638  +0.008787  -0.195656  +0.364388  -0.301144  -0.002973  +0.104668  -0.128647  +0.076605  +0.419240  -0.006466  -0.003433  +0.011603  +0.705820
ar[188]  Pbcm[1/2,1/2,1/2]R1R2(a,b,c,d)[Al1:e:rot]A_5(d)    -0.010333  -0.019171  -0.030127  +0.004201  +0.014651  -0.016398  +0.026484  +0.019310  -0.007583  +0.025288  +0.005214  +0.008697  -0.001626  -0.001458  +0.039329  +0.042746  -0.003299  -0.028595  -0.110463  -0.025385  -0.233004  -0.005230  -0.860366  -0.395891  +0.141452  -0.066847  +0.019410  -0.022413  +0.010869  -0.049379
ar[192]  Pbcm[1/2,1/2,1/2]R1R2(a,b,c,d)[Al1:e:rot]A_6(d)    +0.016828  -0.013018  -0.006902  -0.015275  -0.029290  +0.052064  +0.016492  -0.018119  -0.008242  -0.003767  -0.005176  +0.013855  +0.004281  +0.028002  +0.001263  +0.071854  -0.001725  -0.050858  +0.045350  -0.124819  +0.153207  -0.000148  +0.395506  -0.863986  +0.184728  -0.017695  +0.014523  -0.010672  +0.005823  -0.086248
ar[280]  Pbcm[1/2,1/2,1/2]R1R2(a,b,c,d)[Al2:d:rot]A'(d)     +0.373371  +0.194951  -0.154007  +0.146850  +0.046541  +0.040891  -0.085744  -0.141813  -0.010280  -0.103787  -0.054837  -0.019300  +0.011840  +0.052605  +0.053648  +0.021750  +0.021229  -0.024515  +0.155284  +0.218071  -0.210371  -0.007598  +0.069991  +0.052511  +0.200825  -0.079593  +0.205975  -0.637231  +0.300407  -0.124098
ar[284]  Pbcm[1/2,1/2,1/2]R1R2(a,b,c,d)[Al2:d:rot]A''_1(d)  -0.071812  +0.265265  +0.319407  +0.071215  +0.090644  -0.152009  -0.075043  +0.012211  +0.205219  -0.229165  -0.027053  -0.277234  -0.000705  -0.264390  -0.279903  -0.092697  -0.040484  +0.640403  +0.115317  +0.068934  +0.029012  +0.006552  -0.039939  -0.088330  +0.073661  +0.041573  +0.034725  +0.017765  +0.028312  +0.040681
ar[288]  Pbcm[1/2,1/2,1/2]R1R2(a,b,c,d)[Al2:d:rot]A''_2(d)  +0.001429  -0.006594  -0.005591  -0.001868  -0.003372  -0.004413  -0.030257  +0.043094  +0.075897  -0.050039  +0.046397  +0.132092  +0.004038  +0.048322  -0.015567  -0.058953  +0.005071  +0.075344  -0.329291  +0.431161  +0.207104  +0.000387  +0.017473  -0.101130  -0.249270  -0.709673  +0.017969  -0.040948  -0.000218  +0.204820
ar[376]  Pbcm[1/2,1/2,1/2]R1R2(a,b,c,d)[Al3:d:rot]A'(d)     +0.433715  +0.105558  -0.076104  +0.232865  +0.106121  +0.013581  -0.091543  -0.058079  -0.120610  -0.279798  -0.328486  +0.012213  +0.063140  +0.167901  +0.068547  -0.058602  +0.035361  +0.007224  +0.000529  +0.038570  -0.094105  +0.040009  +0.015086  +0.011638  +0.121489  -0.062559  +0.214713  +0.431604  -0.460045  +0.005231
ar[380]  Pbcm[1/2,1/2,1/2]R1R2(a,b,c,d)[Al3:d:rot]A''_1(d)  -0.057976  +0.192181  +0.436133  +0.283010  +0.126669  -0.045387  +0.129783  -0.163266  +0.276920  +0.019168  -0.025539  -0.216409  +0.140790  +0.054680  -0.054522  +0.045355  -0.426360  -0.518894  -0.118502  +0.023149  +0.009315  -0.092098  +0.006735  +0.010400  -0.013575  -0.015283  +0.004939  -0.012000  -0.022169  +0.001537
ar[384]  Pbcm[1/2,1/2,1/2]R1R2(a,b,c,d)[Al3:d:rot]A''_2(d)  +0.050901  -0.192518  +0.124388  +0.178446  +0.003316  -0.086933  +0.012205  -0.041922  -0.125411  -0.322963  +0.226778  -0.093986  -0.113062  -0.215249  -0.129213  +0.077776  +0.327624  -0.179367  -0.039421  +0.006863  -0.001689  +0.047705  -0.000459  -0.001520  +0.018971  -0.005690  -0.411643  -0.339614  -0.461330  +0.001714
ar[472]  Pbcm[1/2,1/2,1/2]R1R2(a,b,c,d)[Al4:c:rot]A(d)      -0.036920  +0.048313  -0.206772  -0.067668  -0.065982  +0.001728  -0.064610  +0.037868  -0.204208  -0.234509  -0.213679  +0.246592  -0.410548  -0.483878  -0.199331  -0.004894  -0.519211  -0.149106  -0.029021  -0.000544  +0.008567  -0.016138  -0.000005  +0.000362  -0.006015  +0.001191  +0.008124  -0.001656  +0.017410  -0.000046
ar[476]  Pbcm[1/2,1/2,1/2]R1R2(a,b,c,d)[Al4:c:rot]B_1(d)    +0.057751  -0.211471  +0.158822  +0.193842  +0.026691  -0.090783  +0.039508  +0.043198  -0.149738  -0.324521  -0.141739  -0.033582  +0.018506  -0.003903  -0.024218  +0.036302  +0.173216  -0.136618  -0.032344  +0.013417  -0.011292  +0.406324  +0.003079  +0.005208  +0.019860  -0.031711  -0.189598  +0.277515  +0.629308  -0.000980
ar[480]  Pbcm[1/2,1/2,1/2]R1R2(a,b,c,d)[Al4:c:rot]B_2(d)    -0.038749  +0.116660  -0.072319  -0.057455  -0.017672  +0.045742  -0.018668  -0.059529  +0.111930  +0.174872  +0.067355  -0.001347  +0.014621  +0.029764  +0.020742  -0.027120  -0.194257  +0.037443  +0.008976  -0.002791  +0.000821  +0.900450  -0.005500  -0.005732  -0.009999  +0.013737  +0.019309  -0.124700  -0.232028  +0.000311
ad[172]  Pbcm[1/2,1/2,1/2]R1R2(a,b,c,d)[Al1:e:dsp]A_1(d)    +0.019686  +0.011233  -0.005218  +0.006376  -0.004606  +0.003562  +0.008008  -0.019639  -0.026646  +0.014747  -0.024612  -0.055793  +0.028581  -0.026778  -0.029588  +0.079492  -0.007099  -0.121439  +0.753990  -0.010242  -0.183560  -0.002230  -0.061687  -0.134165  -0.474355  -0.182859  -0.031123  +0.045741  -0.020331  +0.291080
ad[176]  Pbcm[1/2,1/2,1/2]R1R2(a,b,c,d)[Al1:e:dsp]A_2(d)    -0.021712  -0.013168  +0.005659  -0.009030  -0.002702  -0.004044  -0.010764  +0.016752  +0.000749  +0.017534  -0.027035  -0.085855  +0.010961  -0.037657  -0.040404  -0.004279  -0.004128  +0.048707  -0.171205  -0.669767  -0.336339  +0.003408  +0.131408  +0.098317  +0.207074  -0.405179  +0.056452  -0.091651  +0.033232  +0.383566
ad[180]  Pbcm[1/2,1/2,1/2]R1R2(a,b,c,d)[Al1:e:dsp]A_3(d)    -0.161478  -0.199639  -0.215753  -0.036543  +0.624231  +0.580762  +0.224918  -0.075131  +0.181130  -0.204173  -0.027037  -0.064062  +0.054283  -0.075193  -0.017343  +0.096172  -0.012531  +0.068326  +0.006604  +0.013517  -0.000017  +0.000207  +0.001126  +0.020812  -0.000833  +0.000446  +0.002462  -0.004771  +0.002723  +0.000674
ad[184]  Pbcm[1/2,1/2,1/2]R1R2(a,b,c,d)[Al1:e:dsp]A_4(d)    +0.251096  +0.053177  -0.197613  +0.071098  -0.375776  +0.010133  +0.774531  +0.217939  +0.220415  -0.066982  +0.002151  -0.080759  -0.014575  -0.027750  -0.095541  +0.145380  -0.022346  +0.084717  -0.018955  -0.008132  +0.022717  +0.000823  -0.000891  +0.030195  -0.016179  +0.005316  -0.008012  +0.021948  -0.009047  +0.004637
ad[188]  Pbcm[1/2,1/2,1/2]R1R2(a,b,c,d)[Al1:e:dsp]A_5(d)    -0.004042  -0.010715  -0.004957  -0.008615  -0.029400  -0.043364  -0.248435  +0.358298  +0.540194  -0.275488  +0.048092  -0.036667  -0.398971  +0.083977  +0.489506  +0.085821  +0.001412  -0.065650  +0.081111  -0.087208  +0.054682  +0.000221  -0.011093  +0.019635  +0.012670  -0.001232  -0.000114  +0.000570  -0.000498  -0.014078
ad[192]  Pbcm[1/2,1/2,1/2]R1R2(a,b,c,d)[Al1:e:dsp]A_6(d)    +0.010446  +0.018125  +0.008748  +0.008985  -0.003606  -0.033563  -0.128571  +0.172423  +0.323776  -0.221256  +0.193475  +0.651101  +0.344586  +0.125975  -0.393720  +0.020663  -0.002320  -0.048244  +0.036028  -0.055657  -0.165851  -0.000736  +0.018267  -0.001929  +0.014811  +0.109405  -0.003918  +0.004195  -0.000079  +0.002880
ad[280]  Pbcm[1/2,1/2,1/2]R1R2(a,b,c,d)[Al2:d:dsp]A'_1(d)   +0.283262  +0.146202  -0.121482  +0.111798  +0.052276  +0.049246  -0.112371  -0.113316  +0.009414  -0.100820  -0.053536  -0.018050  +0.022783  +0.068803  -0.033353  -0.091999  +0.032669  +0.045850  -0.268595  -0.364066  +0.354926  -0.007469  -0.138123  -0.101553  -0.534508  +0.287711  +0.010415  -0.185117  +0.104140  +0.187766
ad[284]  Pbcm[1/2,1/2,1/2]R1R2(a,b,c,d)[Al2:d:dsp]A'_2(d)   -0.087382  +0.035133  -0.361347  +0.294653  +0.520162  -0.602162  +0.138327  +0.237024  -0.024591  +0.204794  +0.065677  +0.011625  -0.067941  +0.017038  -0.040223  -0.077821  +0.001704  -0.019698  +0.019731  -0.012578  +0.025951  +0.000000  +0.053112  -0.034376  +0.002748  +0.002614  -0.003084  -0.004369  +0.004658  -0.001182
ad[288]  Pbcm[1/2,1/2,1/2]R1R2(a,b,c,d)[Al2:d:dsp]A''(d)    +0.074243  -0.242512  -0.299215  -0.071251  -0.140044  +0.043577  -0.347042  +0.326245  +0.197589  +0.122911  -0.229946  -0.462722  +0.267629  -0.109191  -0.347500  -0.018400  +0.009758  -0.196851  -0.053282  +0.124586  +0.030612  -0.003378  -0.004422  -0.010702  +0.055507  +0.041867  -0.013848  -0.014154  -0.011628  +0.057058
ad[376]  Pbcm[1/2,1/2,1/2]R1R2(a,b,c,d)[Al3:d:dsp]A'_1(d)   -0.283280  -0.331019  +0.270236  -0.009121  -0.016919  -0.123668  +0.155121  +0.268651  -0.165075  -0.167970  -0.378571  +0.066401  +0.108109  +0.105883  +0.052986  +0.025379  +0.004635  +0.029125  +0.005731  -0.025736  +0.067368  +0.059639  -0.011915  -0.008163  -0.124974  +0.077460  +0.481741  -0.337536  -0.134952  -0.002932
ad[380]  Pbcm[1/2,1/2,1/2]R1R2(a,b,c,d)[Al3:d:dsp]A'_2(d)   +0.582298  -0.137271  +0.417985  -0.313813  +0.322538  +0.054207  +0.048454  +0.361424  -0.078606  +0.269456  +0.094350  +0.066575  -0.107509  -0.126442  -0.049636  +0.000226  -0.074107  -0.008577  -0.002308  -0.006064  +0.010155  +0.027154  -0.000241  -0.001695  -0.006926  +0.003201  -0.008028  -0.013284  +0.008433  +0.000182
ad[384]  Pbcm[1/2,1/2,1/2]R1R2(a,b,c,d)[Al3:d:dsp]A''(d)    -0.171023  +0.651811  +0.022041  -0.379274  +0.126825  +0.019276  +0.082931  +0.201614  -0.064693  -0.070901  -0.268768  -0.003660  +0.009340  -0.041397  -0.056927  +0.087384  +0.399600  -0.271800  -0.064860  +0.016054  +0.000748  +0.044845  +0.003954  +0.006128  -0.002953  -0.012379  -0.053805  -0.015298  -0.007778  +0.000996
ad[472]  Pbcm[1/2,1/2,1/2]R1R2(a,b,c,d)[Al4:c:dsp]A(d)      +0.000599  +0.008236  +0.012971  -0.024418  +0.024880  +0.003216  +0.025202  +0.114706  -0.037307  +0.021534  -0.450203  +0.098901  +0.159137  +0.279406  +0.153264  -0.084080  -0.282039  +0.218178  +0.050522  -0.005273  -0.016305  -0.068524  -0.001694  -0.004667  +0.054122  -0.022444  -0.679673  -0.185763  -0.043169  +0.000189
ad[476]  Pbcm[1/2,1/2,1/2]R1R2(a,b,c,d)[Al4:c:dsp]B_1(d)    +0.130502  -0.216118  -0.084268  -0.600894  +0.089292  -0.457537  +0.102516  -0.465125  +0.226882  -0.222504  -0.084072  -0.071656  +0.057760  +0.049808  +0.003510  +0.001770  -0.043023  -0.052802  -0.011234  +0.003384  -0.003047  -0.004393  +0.000617  +0.000710  +0.002134  -0.001655  +0.003799  +0.005870  -0.006506  +0.000070
ad[480]  Pbcm[1/2,1/2,1/2]R1R2(a,b,c,d)[Al4:c:dsp]B_2(d)    +0.030944  -0.133921  +0.103859  +0.208576  -0.013044  +0.006529  +0.009686  -0.272299  +0.386404  +0.400724  -0.475284  +0.278846  -0.237107  -0.243139  -0.086196  +0.040428  +0.336691  +0.004399  +0.000515  +0.000376  -0.001115  +0.014580  -0.000153  -0.000274  +0.001674  -0.000285  -0.021428  -0.012352  -0.014694  +0.000031

Block   38                                   RMS deviance = [0.149523   0.211844   0.371418   0.376656   0.601447   0.683599   0.651197   0.681606   0.569798   0.572909   0.497219   0.695815   0.692432   0.678812   0.703361   0.771830   0.831022   0.863962   0.667453   0.675778   0.702824   0.729065   0.717673   0.758358   0.796295   0.796183   0.779303   0.778588   0.727004   0.869047]
ar[170]  Pbcm[1/2,1/2,1/2]R1R2(a,b,c,d)[Al1:e:rot]A_1(b)    +0.035477  +0.018438  -0.023250  +0.018223  +0.034583  -0.015454  +0.083882  +0.044335  +0.066463  -0.039019  +0.020933  +0.098225  +0.461454  -0.561910  +0.454228  -0.474074  +0.043922  -0.081654  +0.028212  -0.020236  +0.010185  -0.000099  +0.013801  -0.033601  +0.004628  -0.006080  +0.000408  -0.000411  -0.000081  -0.005431
ar[174]  Pbcm[1/2,1/2,1/2]R1R2(a,b,c,d)[Al1:e:rot]A_2(b)    -0.050926  -0.042966  +0.031925  -0.049282  +0.027855  +0.127158  +0.136532  +0.016878  +0.065053  -0.053267  +0.015001  -0.056424  -0.327727  +0.276067  -0.232791  -0.815473  +0.079595  -0.136012  +0.075324  +0.011175  -0.085869  -0.001230  -0.005447  -0.051392  +0.029403  +0.015667  +0.011413  -0.028866  +0.012897  -0.006153
ar[178]  Pbcm[1/2,1/2,1/2]R1R2(a,b,c,d)[Al1:e:rot]A_3(b)    +0.018173  +0.011743  -0.001717  +0.006039  -0.003210  +0.017412  +0.026987  -0.042628  -0.032238  -0.005671  +0.025114  +0.106263  +0.036744  +0.048316  -0.043337  -0.005264  +0.007735  -0.095654  +0.298663  -0.033707  +0.645468  +0.003916  -0.203389  +0.119447  +0.489374  -0.035839  +0.036173  -0.040172  +0.017273  +0.402782
ar[182]  Pbcm[1/2,1/2,1/2]R1R2(a,b,c,d)[Al1:e:rot]A_4(b)    -0.023493  -0.009425  +0.011144  -0.006755  -0.000621  -0.005201  +0.040249  -0.004205  -0.018102  +0.012522  +0.022745  +0.026102  -0.073892  +0.007359  +0.142369  +0.026447  -0.003640  +0.008799  -0.195651  +0.364431  -0.301135  -0.002977  +0.104622  -0.128591  +0.076574  +0.419258  -0.006453  -0.003430  +0.011598  +0.705817
ar[186]  Pbcm[1/2,1/2,1/2]R1R2(a,b,c,d)[Al1:e:rot]A_5(b)    -0.010332  -0.019170  -0.030125  +0.004212  -0.014648  -0.016398  +0.026480  +0.019308  -0.007582  +0.025287  +0.005216  +0.008706  -0.001631  -0.001438  +0.039321  +0.042733  -0.003301  -0.028587  -0.110475  -0.025362  -0.232902  -0.005237  -0.860380  -0.395821  +0.141737  -0.066816  +0.019414  -0.022428  +0.010871  -0.049391
ar[190]  Pbcm[1/2,1/2,1/2]R1R2(a,b,c,d)[Al1:e:rot]A_6(b)    +0.016825  -0.013018  -0.006906  -0.015273  +0.029287  +0.052061  +0.016488  -0.018117  -0.008243  -0.003766  -0.005174  +0.013865  +0.004273  +0.028000  +0.001262  +0.071848  -0.001729  -0.050850  +0.045337  -0.124758  +0.153148  -0.000149  +0.395526  -0.863979  +0.184820  -0.017621  +0.014510  -0.010659  +0.005817  -0.086257
ar[278]  Pbcm[1/2,1/2,1/2]R1R2(a,b,c,d)[Al2:d:rot]A'(b)     +0.373378  +0.194954  -0.153962  +0.146910  -0.046537  +0.040896  -0.085753  -0.141822  -0.010279  -0.103795  -0.054841  -0.019280  +0.011815  +0.052620  +0.053628  +0.021756  +0.021232  -0.024514  +0.155295  +0.218096  -0.210367  -0.007608  +0.070028  +0.052555  +0.200834  -0.079625  +0.205871  -0.637293  +0.300274  -0.124088
ar[282]  Pbcm[1/2,1/2,1/2]R1R2(a,b,c,d)[Al2:d:rot]A''_1(b)  -0.071809  +0.265264  +0.319440  +0.071100  -0.090648  -0.152019  -0.075042  +0.012223  +0.205225  -0.229181  -0.027054  -0.277303  -0.000610  -0.264451  -0.279804  -0.092710  -0.040455  +0.640380  +0.115321  +0.068919  +0.029014  +0.006557  -0.039922  -0.088302  +0.073682  +0.041581  +0.034723  +0.017758  +0.028319  +0.040676
ar[286]  Pbcm[1/2,1/2,1/2]R1R2(a,b,c,d)[Al2:d:rot]A''_2(b)  +0.001428  -0.006594  -0.005592  -0.001866  +0.003373  -0.004410  -0.030255  +0.043097  +0.075896  -0.050040  +0.046399  +0.132096  +0.004035  +0.048296  -0.015605  -0.058974  +0.005074  +0.075352  -0.329281  +0.431147  +0.207141  +0.000387  +0.017426  -0.101203  -0.249223  -0.709680  +0.017934  -0.040935  -0.000230  +0.204827
ar[374]  Pbcm[1/2,1/2,1/2]R1R2(a,b,c,d)[Al3:d:rot]A'(b)     +0.433728  +0.105561  -0.076037  +0.232891  -0.106122  +0.013584  -0.091556  -0.058071  -0.120626  -0.279806  -0.328510  +0.012275  +0.063067  +0.167900  +0.068479  -0.058603  +0.035371  +0.007218  +0.000536  +0.038574  -0.094086  +0.039978  +0.015087  +0.011657  +0.121454  -0.062544  +0.214754  +0.431713  -0.459915  +0.005228
ar[378]  Pbcm[1/2,1/2,1/2]R1R2(a,b,c,d)[Al3:d:rot]A''_1(b)  -0.057969  +0.192170  +0.436251  +0.282863  -0.126676  -0.045398  +0.129794  -0.163262  +0.276938  +0.019146  -0.025547  -0.216404  +0.140836  +0.054791  -0.054461  +0.045372  -0.426341  -0.518869  -0.118498  +0.023152  +0.009317  -0.092086  +0.006733  +0.010395  -0.013574  -0.015285  +0.004936  -0.011991  -0.022167  +0.001537
ar[382]  Pbcm[1/2,1/2,1/2]R1R2(a,b,c,d)[Al3:d:rot]A''_2(b)  +0.050901  -0.192524  +0.124439  +0.178387  -0.003312  -0.086936  +0.012202  -0.041914  -0.125421  -0.322961  +0.226806  -0.094020  -0.113021  -0.215314  -0.129154  +0.077802  +0.327587  -0.179388  -0.039424  +0.006864  -0.001687  +0.047633  -0.000459  -0.001519  +0.018963  -0.005672  -0.411608  -0.339476  -0.461466  +0.001714
ar[470]  Pbcm[1/2,1/2,1/2]R1R2(a,b,c,d)[Al4:c:rot]A(b)      -0.036921  +0.048321  -0.206777  -0.067591  +0.065975  +0.001732  -0.064606  +0.037869  -0.204189  -0.234461  -0.213567  +0.246467  -0.410426  -0.484029  -0.199250  -0.004910  -0.519341  -0.149105  -0.029023  -0.000544  +0.008567  -0.016131  -0.000005  +0.000361  -0.006014  +0.001190  +0.008124  -0.001661  +0.017414  -0.000046
ar[474]  Pbcm[1/2,1/2,1/2]R1R2(a,b,c,d)[Al4:c:rot]B_1(b)    +0.057752  -0.211481  +0.158881  +0.193774  -0.026689  -0.090788  +0.039506  +0.043215  -0.149759  -0.324526  -0.141730  -0.033561  +0.018474  -0.003942  -0.024224  +0.036323  +0.173216  -0.136639  -0.032348  +0.013418  -0.011285  +0.406398  +0.003073  +0.005206  +0.019837  -0.031689  -0.189635  +0.277352  +0.629314  -0.000980
ar[478]  Pbcm[1/2,1/2,1/2]R1R2(a,b,c,d)[Al4:c:rot]B_2(b)    -0.038747  +0.116658  -0.072330  -0.057422  +0.017669  +0.045742  -0.018666  -0.059532  +0.111935  +0.174862  +0.067342  -0.001353  +0.014637  +0.029802  +0.020744  -0.027130  -0.194221  +0.037457  +0.008978  -0.002790  +0.000817  +0.900427  -0.005506  -0.005739  -0.010004  +0.013741  +0.019340  -0.124699  -0.232148  +0.000311
ad[170]  Pbcm[1/2,1/2,1/2]R1R2(a,b,c,d)[Al1:e:dsp]A_1(b)    +0.019681  +0.011229  -0.005213  +0.006376  +0.004607  +0.003561  +0.008008  -0.019638  -0.026645  +0.014750  -0.024613  -0.055798  +0.028587  -0.026779  -0.029553  +0.079522  -0.007105  -0.121439  +0.753983  -0.010250  -0.183539  -0.002235  -0.061838  -0.134291  -0.474317  -0.182864  -0.031109  +0.045733  -0.020318  +0.291079
ad[174]  Pbcm[1/2,1/2,1/2]R1R2(a,b,c,d)[Al1:e:dsp]A_2(b)    -0.021706  -0.013165  +0.005653  -0.009030  +0.002701  -0.004044  -0.010766  +0.016749  +0.000747  +0.017534  -0.027038  -0.085862  +0.010974  -0.037649  -0.040383  -0.004271  -0.004126  +0.048693  -0.171211  -0.669733  -0.336418  +0.003414  +0.131446  +0.098277  +0.207070  -0.405182  +0.056405  -0.091629  +0.033205  +0.383569
ad[178]  Pbcm[1/2,1/2,1/2]R1R2(a,b,c,d)[Al1:e:dsp]A_3(b)    -0.161481  -0.199641  -0.215769  -0.036463  -0.624233  +0.580759  +0.224916  -0.075123  +0.181124  -0.204180  -0.027039  -0.064075  +0.054294  -0.075180  -0.017307  +0.096167  -0.012530  +0.068329  +0.006602  +0.013513  -0.000018  +0.000207  +0.001123  +0.020808  -0.000836  +0.000444  +0.002462  -0.004772  +0.002722  +0.000674
ad[182]  Pbcm[1/2,1/2,1/2]R1R2(a,b,c,d)[Al1:e:dsp]A_4(b)    +0.251098  +0.053182  -0.197598  +0.071176  +0.375781  +0.010146  +0.774523  +0.217950  +0.220410  -0.066984  +0.002155  -0.080776  -0.014550  -0.027773  -0.095522  +0.145373  -0.022347  +0.084722  -0.018956  -0.008140  +0.022719  +0.000823  -0.000892  +0.030186  -0.016186  +0.005315  -0.008007  +0.021950  -0.009043  +0.004637
ad[186]  Pbcm[1/2,1/2,1/2]R1R2(a,b,c,d)[Al1:e:dsp]A_5(b)    -0.004039  -0.010718  -0.004965  -0.008615  +0.029404  -0.043353  -0.248440  +0.358313  +0.540173  -0.275488  +0.048110  -0.036610  -0.399067  +0.084091  +0.489430  +0.085814  +0.001405  -0.065631  +0.081093  -0.087209  +0.054664  +0.000221  -0.011081  +0.019632  +0.012666  -0.001231  -0.000114  +0.000570  -0.000498  -0.014078
ad[190]  Pbcm[1/2,1/2,1/2]R1R2(a,b,c,d)[Al1:e:dsp]A_6(b)    +0.010444  +0.018118  +0.008746  +0.008978  +0.003609  -0.033557  -0.128569  +0.172437  +0.323761  -0.221251  +0.193483  +0.651099  +0.344625  +0.125808  -0.393753  +0.020668  -0.002322  -0.048239  +0.036044  -0.055649  -0.165847  -0.000736  +0.018256  -0.001916  +0.014801  +0.109402  -0.003913  +0.004193  -0.000078  +0.002876
ad[278]  Pbcm[1/2,1/2,1/2]R1R2(a,b,c,d)[Al2:d:dsp]A'_1(b)   +0.283245  +0.146193  -0.121440  +0.111838  -0.052273  +0.049244  -0.112375  -0.113312  +0.009414  -0.100819  -0.053537  -0.018035  +0.022769  +0.068786  -0.033384  -0.092006  +0.032676  +0.045840  -0.268608  -0.364108  +0.354920  -0.007482  -0.138190  -0.101653  -0.534446  +0.287687  +0.010435  -0.185194  +0.104116  +0.187763
ad[282]  Pbcm[1/2,1/2,1/2]R1R2(a,b,c,d)[Al2:d:dsp]A'_2(b)   -0.087380  +0.035133  -0.361256  +0.294786  -0.520151  -0.602166  +0.138319  +0.237016  -0.024578  +0.204803  +0.065688  +0.011613  -0.067926  +0.017012  -0.040233  -0.077816  +0.001704  -0.019701  +0.019732  -0.012573  +0.025940  +0.000001  +0.053113  -0.034376  +0.002744  +0.002617  -0.003086  -0.004369  +0.004657  -0.001182
ad[286]  Pbcm[1/2,1/2,1/2]R1R2(a,b,c,d)[Al2:d:dsp]A''(b)    +0.074234  -0.242499  -0.299228  -0.071142  +0.140047  +0.043585  -0.347055  +0.326249  +0.197591  +0.122914  -0.229962  -0.462754  +0.267701  -0.109195  -0.347381  -0.018357  +0.009753  -0.196873  -0.053277  +0.124585  +0.030625  -0.003381  -0.004409  -0.010682  +0.055508  +0.041871  -0.013848  -0.014149  -0.011633  +0.057058
ad[374]  Pbcm[1/2,1/2,1/2]R1R2(a,b,c,d)[Al3:d:dsp]A'_1(b)   -0.283255  -0.331011  +0.270219  -0.009225  +0.016910  -0.123670  +0.155122  +0.268674  -0.165101  -0.167969  -0.378598  +0.066449  +0.108045  +0.105877  +0.052959  +0.025379  +0.004640  +0.029126  +0.005726  -0.025737  +0.067351  +0.059586  -0.011915  -0.008181  -0.124926  +0.077412  +0.481743  -0.337555  -0.134990  -0.002931
ad[378]  Pbcm[1/2,1/2,1/2]R1R2(a,b,c,d)[Al3:d:dsp]A'_2(b)   +0.582308  -0.137266  +0.417861  -0.313964  -0.322546  +0.054201  +0.048459  +0.361407  -0.078594  +0.269479  +0.094389  +0.066529  -0.107462  -0.126468  -0.049608  +0.000223  -0.074117  -0.008574  -0.002308  -0.006064  +0.010153  +0.027153  -0.000241  -0.001697  -0.006924  +0.003201  -0.008028  -0.013288  +0.008428  +0.000182
ad[382]  Pbcm[1/2,1/2,1/2]R1R2(a,b,c,d)[Al3:d:dsp]A''(b)    -0.171017  +0.651818  +0.021895  -0.379278  -0.126829  +0.019277  +0.082928  +0.201616  -0.064702  -0.070897  -0.268757  -0.003630  +0.009298  -0.041465  -0.056922  +0.087419  +0.399567  -0.271830  -0.064865  +0.016056  +0.000751  +0.044833  +0.003952  +0.006126  -0.002957  -0.012376  -0.053806  -0.015295  -0.007789  +0.000996
ad[470]  Pbcm[1/2,1/2,1/2]R1R2(a,b,c,d)[Al4:c:dsp]A(b)      +0.000600  +0.008237  +0.012963  -0.024422  -0.024883  +0.003215  +0.025203  +0.114715  -0.037316  +0.021533  -0.450221  +0.098967  +0.159042  +0.279440  +0.153172  -0.084099  -0.281991  +0.218189  +0.050525  -0.005276  -0.016299  -0.068521  -0.001692  -0.004659  +0.054102  -0.022408  -0.679707  -0.185700  -0.043261  +0.000190
ad[474]  Pbcm[1/2,1/2,1/2]R1R2(a,b,c,d)[Al4:c:dsp]B_1(b)    +0.130499  -0.216117  -0.084502  -0.600871  -0.089279  -0.457532  +0.102518  -0.465103  +0.226889  -0.222527  -0.084091  -0.071640  +0.057752  +0.049833  +0.003511  +0.001773  -0.043020  -0.052802  -0.011233  +0.003384  -0.003046  -0.004393  +0.000617  +0.000711  +0.002134  -0.001655  +0.003799  +0.005872  -0.006504  +0.000070
ad[478]  Pbcm[1/2,1/2,1/2]R1R2(a,b,c,d)[Al4:c:dsp]B_2(b)    +0.030946  -0.133932  +0.103932  +0.208533  +0.013046  +0.006526  +0.009688  -0.272294  +0.386415  +0.400705  -0.475251  +0.278826  -0.237115  -0.243306  -0.086195  +0.040442  +0.336642  +0.004370  +0.000511  +0.000376  -0.001114  +0.014571  -0.000153  -0.000273  +0.001673  -0.000284  -0.021428  -0.012347  -0.014700  +0.000031

Block   39                                   RMS deviance = [0.150816   0.217214   0.331738   0.402937   0.617772   0.686701   0.653256   0.673341   0.561873   0.583712   0.499516   0.690106   0.701463   0.670747   0.706237   0.774128   0.827777   0.864376   0.667518   0.675847   0.702793   0.729012   0.717688   0.758250   0.796981   0.794935   0.780246   0.778466   0.727088   0.869045]
ar[171]  Pbcm[1/2,1/2,1/2]R1R2(a,b,c,d)[Al1:e:rot]A_1(c)    +0.054677  +0.027542  +0.010010  -0.077970  -0.030289  +0.028157  -0.176149  -0.010913  -0.067095  -0.071240  +0.014995  -0.069845  +0.337116  -0.248410  +0.241158  +0.819408  -0.006493  +0.139673  -0.074759  +0.011171  -0.085853  +0.000425  -0.005507  +0.051436  -0.029574  +0.016379  -0.009502  +0.029139  -0.012719  -0.006148
ar[175]  Pbcm[1/2,1/2,1/2]R1R2(a,b,c,d)[Al1:e:rot]A_2(c)    -0.035952  -0.020082  -0.008293  +0.025027  -0.021212  +0.082417  -0.038891  -0.012258  -0.060224  -0.061885  -0.033403  +0.105246  -0.525963  +0.458799  -0.495296  +0.476452  +0.000308  +0.083004  -0.027999  -0.020237  +0.010218  -0.000195  +0.013781  +0.033602  -0.004672  -0.006014  -0.001069  +0.000196  -0.000165  -0.005428
ar[179]  Pbcm[1/2,1/2,1/2]R1R2(a,b,c,d)[Al1:e:rot]A_3(c)    +0.023299  +0.012718  +0.004446  -0.007529  -0.001250  +0.018825  -0.019421  +0.038660  +0.013813  -0.014363  -0.005357  +0.020883  +0.067762  -0.020896  -0.145411  -0.026571  +0.006899  -0.011278  +0.195222  +0.364364  -0.301052  +0.000058  +0.104481  +0.128841  -0.076323  +0.416583  +0.048410  +0.012516  -0.002040  +0.705821
ar[183]  Pbcm[1/2,1/2,1/2]R1R2(a,b,c,d)[Al1:e:rot]A_4(c)    -0.019622  -0.005195  +0.000871  +0.010821  +0.002180  -0.006719  -0.041110  +0.024027  +0.029909  +0.017597  -0.040900  +0.107737  -0.021937  -0.040502  +0.048745  +0.004900  -0.000081  +0.097987  -0.298187  -0.033662  +0.645493  -0.006741  -0.203186  -0.120370  -0.489589  -0.033318  -0.030305  +0.043249  -0.013707  +0.402781
ar[187]  Pbcm[1/2,1/2,1/2]R1R2(a,b,c,d)[Al1:e:rot]A_5(c)    -0.011363  -0.014797  -0.004669  -0.030289  -0.025649  -0.004103  -0.049830  -0.012061  +0.007211  +0.023092  -0.006458  +0.015321  +0.005219  -0.019544  +0.003102  -0.072524  +0.002567  +0.051478  -0.045179  -0.124820  +0.153250  -0.004057  +0.395138  +0.863861  -0.186306  -0.017649  -0.006734  +0.013671  -0.002754  -0.086248
ar[191]  Pbcm[1/2,1/2,1/2]R1R2(a,b,c,d)[Al1:e:rot]A_6(c)    +0.016871  -0.015320  -0.018631  -0.007435  +0.024560  +0.037957  +0.006036  +0.019305  +0.005842  -0.004093  +0.007307  +0.006159  -0.004084  -0.010042  -0.041913  -0.042987  +0.006528  +0.027001  +0.110236  -0.025383  -0.232941  -0.001866  -0.860522  +0.395163  -0.143154  -0.066529  -0.014844  +0.025246  -0.007848  -0.049378
ar[279]  Pbcm[1/2,1/2,1/2]R1R2(a,b,c,d)[Al2:d:rot]A'(c)     +0.383216  +0.175824  +0.052699  -0.204156  -0.070325  +0.088414  +0.045723  +0.109010  -0.031206  -0.118851  +0.056108  -0.009585  -0.063617  -0.045490  +0.021588  +0.023216  +0.021317  -0.033145  +0.153944  -0.218044  +0.210384  -0.007556  -0.069684  +0.051972  +0.202521  +0.065754  +0.210372  -0.635804  +0.302772  +0.124078
ar[283]  Pbcm[1/2,1/2,1/2]R1R2(a,b,c,d)[Al2:d:rot]A''_1(c)  -0.034043  +0.275317  +0.197943  +0.277918  -0.009956  -0.154778  +0.079721  -0.049267  -0.182127  -0.231081  +0.026780  -0.268556  -0.039327  +0.286702  +0.265310  +0.096033  -0.053092  -0.639229  -0.115732  +0.068987  +0.028537  +0.005722  -0.039737  +0.087954  -0.076764  +0.036375  +0.033553  +0.025271  +0.025208  +0.040686
ar[287]  Pbcm[1/2,1/2,1/2]R1R2(a,b,c,d)[Al2:d:rot]A''_2(c)  +0.001330  -0.006431  -0.003513  -0.005705  -0.002074  -0.005023  +0.026452  -0.052990  -0.068028  -0.054288  -0.048864  +0.129630  +0.003184  -0.051597  +0.017063  +0.059236  -0.001362  -0.075462  +0.329234  +0.431122  +0.207160  +0.001400  +0.017408  +0.101306  +0.248642  -0.703943  -0.097519  +0.021153  -0.020698  +0.204820
ar[375]  Pbcm[1/2,1/2,1/2]R1R2(a,b,c,d)[Al3:d:rot]A'(c)     +0.439128  +0.090671  +0.175311  -0.168434  -0.106988  +0.084669  +0.003348  +0.048229  +0.105094  -0.285043  +0.326647  +0.034730  -0.141769  -0.133247  -0.042087  -0.046643  +0.028871  -0.030147  -0.005559  -0.038220  +0.094338  +0.040286  -0.014052  +0.009695  +0.125441  +0.041581  +0.218191  +0.431134  -0.460291  -0.005063
ar[379]  Pbcm[1/2,1/2,1/2]R1R2(a,b,c,d)[Al3:d:rot]A''_1(c)  -0.019839  +0.209695  +0.430167  +0.302825  +0.084164  -0.070661  -0.116905  +0.138343  -0.287922  +0.004185  +0.026708  -0.213804  -0.143878  -0.059404  +0.060917  -0.098131  -0.414007  +0.520719  +0.118960  +0.026301  +0.003623  -0.091990  +0.006743  -0.010563  +0.011437  -0.017252  +0.002871  -0.011396  -0.022335  +0.001523
ar[383]  Pbcm[1/2,1/2,1/2]R1R2(a,b,c,d)[Al3:d:rot]A''_2(c)  +0.041561  -0.181144  +0.228980  +0.017730  +0.000776  -0.090096  -0.000133  +0.051418  +0.142824  -0.312360  -0.224992  -0.095280  +0.090240  +0.235271  +0.115439  -0.037638  +0.335869  +0.177063  +0.039349  +0.004595  +0.004065  +0.047704  -0.002092  +0.003613  +0.009197  +0.055285  -0.408091  -0.340255  -0.461034  +0.001577
ar[471]  Pbcm[1/2,1/2,1/2]R1R2(a,b,c,d)[Al4:c:rot]A(c)      -0.040794  +0.048808  -0.154622  -0.167705  -0.019202  +0.013895  +0.059727  -0.022951  +0.217519  -0.222638  +0.210748  +0.262312  +0.332820  +0.543202  +0.175047  -0.036610  -0.515478  +0.154846  +0.029581  +0.007634  -0.006984  -0.016142  +0.001141  -0.001367  -0.004019  -0.004172  +0.007801  -0.001609  +0.017401  +0.000078
ar[475]  Pbcm[1/2,1/2,1/2]R1R2(a,b,c,d)[Al4:c:rot]B_1(c)    +0.047347  -0.199708  +0.259846  +0.047536  -0.001790  -0.093717  -0.033734  -0.027398  +0.177752  -0.310683  +0.140992  -0.026545  -0.032439  +0.008349  +0.028199  -0.027931  +0.177450  +0.132843  +0.032346  +0.002035  +0.015624  +0.406425  +0.000300  -0.000977  +0.028581  +0.024588  -0.189278  +0.279139  +0.628682  -0.000267
ar[479]  Pbcm[1/2,1/2,1/2]R1R2(a,b,c,d)[Al4:c:rot]B_2(c)    -0.032078  +0.113732  -0.093437  -0.034672  +0.012194  +0.045779  +0.017839  +0.047292  -0.130493  +0.165289  -0.066904  -0.004404  -0.008355  -0.032928  -0.019919  +0.006735  -0.196442  -0.035725  -0.009044  -0.000679  -0.001577  +0.900401  -0.000699  +0.002563  -0.018714  -0.002444  +0.019660  -0.125335  -0.231803  +0.000160
ad[171]  Pbcm[1/2,1/2,1/2]R1R2(a,b,c,d)[Al1:e:dsp]A_1(c)    +0.022868  +0.008376  +0.000928  -0.014629  -0.002928  +0.003139  +0.017222  -0.003398  -0.001702  +0.004689  +0.035297  -0.085980  -0.022071  +0.033300  +0.036557  +0.004565  -0.001099  -0.049392  +0.171090  -0.669701  -0.336472  -0.000153  +0.131640  -0.098668  -0.207930  -0.399407  -0.088827  +0.087346  -0.036802  +0.383567
ad[175]  Pbcm[1/2,1/2,1/2]R1R2(a,b,c,d)[Al1:e:dsp]A_2(c)    -0.020816  -0.007248  -0.000989  +0.009901  -0.003128  +0.001887  -0.011557  +0.011678  +0.024991  +0.027158  +0.018670  -0.052599  -0.029026  +0.032239  +0.030003  -0.079853  +0.000835  +0.121775  -0.753935  -0.010229  -0.183647  +0.005248  -0.061966  +0.134806  +0.474043  -0.184647  +0.009669  -0.049495  +0.017164  +0.291080
ad[179]  Pbcm[1/2,1/2,1/2]R1R2(a,b,c,d)[Al1:e:dsp]A_3(c)    -0.230418  -0.186151  -0.084279  +0.057208  -0.257448  +0.679511  -0.456368  +0.078802  -0.216176  -0.252625  +0.037138  -0.086921  -0.006756  +0.017897  +0.090084  -0.145561  -0.001734  -0.086240  +0.018680  -0.008127  +0.022690  -0.000078  -0.000852  -0.030219  +0.016247  +0.004600  +0.009419  -0.021193  +0.009968  +0.004637
ad[183]  Pbcm[1/2,1/2,1/2]R1R2(a,b,c,d)[Al1:e:dsp]A_4(c)    +0.206623  -0.051841  -0.161791  -0.210235  +0.644573  -0.193270  -0.585984  -0.172572  -0.156697  -0.069563  -0.006469  -0.055151  -0.051006  +0.090378  +0.018270  -0.096457  -0.005900  -0.068128  -0.006626  +0.013519  -0.000043  +0.000401  +0.001138  -0.020806  +0.000774  +0.000472  -0.001205  +0.005493  -0.001875  +0.000674
ad[187]  Pbcm[1/2,1/2,1/2]R1R2(a,b,c,d)[Al1:e:dsp]A_5(c)    -0.014912  +0.004511  +0.007340  +0.021442  -0.006878  -0.029957  +0.112449  -0.226895  -0.288236  -0.224254  -0.228136  +0.647669  -0.319712  -0.153844  +0.395277  -0.020702  +0.006679  +0.046901  -0.036202  -0.055650  -0.165840  +0.000099  +0.018235  +0.001980  -0.014643  +0.108683  +0.013837  -0.002521  +0.001642  +0.002880
ad[191]  Pbcm[1/2,1/2,1/2]R1R2(a,b,c,d)[Al1:e:dsp]A_6(c)    +0.006601  -0.003666  -0.004054  -0.018468  -0.023833  -0.024421  +0.231158  -0.412210  -0.484252  -0.323647  -0.019856  -0.045339  +0.408374  -0.067347  -0.481754  -0.086880  +0.004638  +0.066308  -0.080940  -0.087205  +0.054683  -0.000352  -0.011070  -0.019671  -0.012611  -0.001171  -0.000330  -0.000807  +0.000213  -0.014078
ad[279]  Pbcm[1/2,1/2,1/2]R1R2(a,b,c,d)[Al2:d:dsp]A'_1(c)   +0.289907  +0.136472  +0.043123  -0.152401  -0.068513  +0.105426  +0.022796  +0.122559  -0.010343  -0.102999  +0.050875  -0.008123  -0.048993  -0.027085  -0.064677  -0.091033  +0.026629  +0.034873  -0.270410  +0.364068  -0.354868  -0.007758  +0.138664  -0.102695  -0.534591  -0.286016  -0.009493  -0.187837  +0.101674  -0.187776
ad[283]  Pbcm[1/2,1/2,1/2]R1R2(a,b,c,d)[Al2:d:dsp]A'_2(c)   -0.096744  +0.117127  +0.194721  -0.350994  -0.606791  -0.386923  -0.417960  -0.266742  -0.027323  +0.172385  -0.059392  +0.003675  -0.024641  +0.070644  -0.024360  -0.078923  -0.005819  -0.017389  +0.020063  +0.012570  -0.025959  +0.000002  -0.053121  -0.034355  +0.002697  -0.002282  -0.003350  -0.004400  +0.004632  +0.001181
ad[287]  Pbcm[1/2,1/2,1/2]R1R2(a,b,c,d)[Al2:d:dsp]A''(c)    +0.022462  -0.257887  -0.184805  -0.268740  -0.040164  +0.076009  +0.318404  -0.371225  -0.172444  +0.120225  +0.228757  -0.451372  -0.291294  +0.105868  +0.341716  +0.018157  +0.013813  +0.195885  +0.053299  +0.124551  +0.030861  -0.004009  -0.004519  +0.010751  -0.054030  +0.044436  -0.013556  -0.006701  -0.014889  +0.057055
ad[375]  Pbcm[1/2,1/2,1/2]R1R2(a,b,c,d)[Al3:d:dsp]A'_1(c)   -0.299762  -0.307562  +0.132900  +0.243449  +0.064222  -0.181684  -0.089244  -0.227389  +0.230936  -0.139278  +0.375727  +0.066170  -0.045809  -0.148719  -0.050724  +0.041844  +0.007040  -0.014511  -0.001596  +0.026254  -0.067017  +0.059415  +0.013747  -0.011809  -0.118854  -0.115201  +0.475022  -0.338502  -0.134378  +0.003109
ad[379]  Pbcm[1/2,1/2,1/2]R1R2(a,b,c,d)[Al3:d:dsp]A'_2(c)   +0.583426  -0.204082  -0.066906  +0.544331  -0.189381  +0.098806  -0.136326  -0.352185  +0.083864  +0.267661  -0.093605  +0.060752  +0.104627  +0.138119  +0.031741  -0.000525  -0.073563  +0.011020  +0.000658  +0.006132  -0.010153  +0.027138  +0.000026  -0.001394  -0.007309  -0.002116  -0.008168  -0.013290  +0.008435  -0.000180
ad[383]  Pbcm[1/2,1/2,1/2]R1R2(a,b,c,d)[Al3:d:dsp]A''(c)    -0.113060  +0.634786  -0.364086  +0.252618  -0.026841  +0.017044  -0.103628  -0.188932  +0.090627  -0.064095  +0.267252  +0.004211  -0.018105  +0.043652  +0.054942  -0.045316  +0.409351  +0.268228  +0.064844  +0.012959  +0.006933  +0.044919  +0.003426  -0.005433  +0.010757  -0.001723  -0.054570  -0.014880  -0.007896  +0.001009
ad[471]  Pbcm[1/2,1/2,1/2]R1R2(a,b,c,d)[Al4:c:dsp]A(c)      +0.000929  +0.006581  -0.015247  +0.030001  -0.009310  +0.005061  -0.034399  -0.106324  +0.049358  +0.025636  +0.446961  +0.108433  -0.145111  -0.300036  -0.130257  +0.035935  -0.291509  -0.219034  -0.050430  -0.016612  +0.010272  -0.068544  -0.007951  +0.011871  +0.030073  +0.104319  -0.673317  -0.185674  -0.043140  +0.000599
ad[475]  Pbcm[1/2,1/2,1/2]R1R2(a,b,c,d)[Al4:c:dsp]B_1(c)    +0.109360  -0.245502  -0.521102  +0.183433  -0.270807  -0.465950  -0.042098  +0.440455  -0.244773  -0.230625  +0.083998  -0.066466  -0.066495  -0.049178  +0.002972  -0.015966  -0.042018  +0.051492  +0.011130  +0.000080  +0.003858  -0.004381  -0.000036  -0.000171  +0.003156  +0.000220  +0.003793  +0.005880  -0.006513  -0.000018
ad[479]  Pbcm[1/2,1/2,1/2]R1R2(a,b,c,d)[Al4:c:dsp]B_2(c)    +0.023834  -0.124001  +0.235255  -0.008182  +0.047346  -0.003715  +0.005755  +0.232685  -0.436618  +0.372937  +0.470871  +0.294648  +0.196184  +0.272278  +0.072878  +0.002373  +0.339021  -0.006200  -0.000621  -0.000794  +0.000970  +0.014579  -0.000300  +0.000468  +0.000640  +0.003398  -0.021198  -0.012381  -0.014683  +0.000029

Block   37                                   RMS deviance = [0.150817   0.217214   0.331738   0.402943   0.617772   0.686700   0.653258   0.673332   0.561822   0.583763   0.499522   0.690083   0.701467   0.670730   0.706239   0.774125   0.827793   0.864378   0.667518   0.675848   0.702793   0.729006   0.717684   0.758241   0.796981   0.794932   0.780239   0.778486   0.727082   0.869048]
ar[169]  Pbcm[1/2,1/2,1/2]R1R2(a,b,c,d)[Al1:e:rot]A_1(a)    +0.054677  +0.027544  +0.010021  -0.077970  -0.030290  +0.028156  -0.176136  -0.010908  -0.067089  -0.071249  +0.014994  -0.069826  +0.337064  -0.248334  +0.241311  +0.819401  -0.006531  +0.139720  -0.074791  +0.011171  -0.085850  +0.000425  -0.005506  +0.051419  -0.029586  +0.016378  -0.009499  +0.029145  -0.012707  -0.006152
ar[173]  Pbcm[1/2,1/2,1/2]R1R2(a,b,c,d)[Al1:e:rot]A_2(a)    -0.035951  -0.020085  -0.008298  +0.025024  -0.021212  +0.082408  -0.038889  -0.012261  -0.060217  -0.061891  -0.033397  +0.105180  -0.525878  +0.458684  -0.495511  +0.476448  +0.000287  +0.083028  -0.027993  -0.020237  +0.010195  -0.000195  +0.013784  +0.033600  -0.004670  -0.006010  -0.001067  +0.000195  -0.000165  -0.005431
ar[177]  Pbcm[1/2,1/2,1/2]R1R2(a,b,c,d)[Al1:e:rot]A_3(a)    +0.023292  +0.012716  +0.004448  -0.007525  -0.001250  +0.018822  -0.019425  +0.038654  +0.013821  -0.014361  -0.005368  +0.020903  +0.067791  -0.020936  -0.145373  -0.026551  +0.006896  -0.011288  +0.195217  +0.364407  -0.301043  +0.000058  +0.104436  +0.128785  -0.076292  +0.416603  +0.048386  +0.012510  -0.002028  +0.705819
ar[181]  Pbcm[1/2,1/2,1/2]R1R2(a,b,c,d)[Al1:e:rot]A_4(a)    -0.019617  -0.005194  +0.000870  +0.010820  +0.002181  -0.006718  -0.041108  +0.024022  +0.029904  +0.017597  -0.040907  +0.107728  -0.021957  -0.040465  +0.048733  +0.004896  -0.000084  +0.097980  -0.298190  -0.033724  +0.645514  -0.006749  -0.202989  -0.120466  -0.489623  -0.033304  -0.030280  +0.043241  -0.013686  +0.402783
ar[185]  Pbcm[1/2,1/2,1/2]R1R2(a,b,c,d)[Al1:e:rot]A_5(a)    -0.011360  -0.014795  -0.004665  -0.030290  -0.025647  -0.004105  -0.049824  -0.012058  +0.007204  +0.023093  -0.006460  +0.015327  +0.005218  -0.019544  +0.003099  -0.072518  +0.002568  +0.051470  -0.045165  -0.124759  +0.153191  -0.004059  +0.395158  +0.863854  -0.186397  -0.017576  -0.006711  +0.013657  -0.002743  -0.086257
ar[189]  Pbcm[1/2,1/2,1/2]R1R2(a,b,c,d)[Al1:e:rot]A_6(a)    +0.016869  -0.015318  -0.018630  -0.007438  +0.024557  +0.037955  +0.006037  +0.019303  +0.005847  -0.004094  +0.007303  +0.006171  -0.004074  -0.010057  -0.041903  -0.042974  +0.006526  +0.026995  +0.110249  -0.025360  -0.232839  -0.001869  -0.860536  +0.395092  -0.143438  -0.066498  -0.014839  +0.025262  -0.007843  -0.049390
ar[277]  Pbcm[1/2,1/2,1/2]R1R2(a,b,c,d)[Al2:d:rot]A'(a)     +0.383218  +0.175845  +0.052737  -0.204147  -0.070329  +0.088420  +0.045725  +0.109020  -0.031167  -0.118879  +0.056106  -0.009577  -0.063612  -0.045475  +0.021586  +0.023222  +0.021321  -0.033141  +0.153955  -0.218068  +0.210381  -0.007563  -0.069722  +0.052016  +0.202531  +0.065798  +0.210298  -0.635925  +0.302493  +0.124068
ar[281]  Pbcm[1/2,1/2,1/2]R1R2(a,b,c,d)[Al2:d:rot]A''_1(a)  -0.034051  +0.275303  +0.197925  +0.277962  -0.009954  -0.154783  +0.079721  -0.049272  -0.182104  -0.231109  +0.026803  -0.268611  -0.039365  +0.286758  +0.265219  +0.096044  -0.053050  -0.639207  -0.115738  +0.068972  +0.028540  +0.005724  -0.039720  +0.087926  -0.076783  +0.036387  +0.033555  +0.025255  +0.025218  +0.040681
ar[285]  Pbcm[1/2,1/2,1/2]R1R2(a,b,c,d)[Al2:d:rot]A''_2(a)  +0.001331  -0.006430  -0.003513  -0.005706  -0.002075  -0.005021  +0.026451  -0.052984  -0.068027  -0.054295  -0.048878  +0.129629  +0.003170  -0.051573  +0.017099  +0.059258  -0.001366  -0.075470  +0.329224  +0.431108  +0.207196  +0.001403  +0.017361  +0.101378  +0.248596  -0.703956  -0.097465  +0.021151  -0.020686  +0.204826
ar[373]  Pbcm[1/2,1/2,1/2]R1R2(a,b,c,d)[Al3:d:rot]A'(a)     +0.439141  +0.090676  +0.175354  -0.168406  -0.106997  +0.084670  +0.003342  +0.048199  +0.105165  -0.285062  +0.326641  +0.034782  -0.141733  -0.133231  -0.042083  -0.046644  +0.028886  -0.030144  -0.005550  -0.038223  +0.094320  +0.040266  -0.014053  +0.009714  +0.125410  +0.041576  +0.218191  +0.431355  -0.460067  -0.005060
ar[377]  Pbcm[1/2,1/2,1/2]R1R2(a,b,c,d)[Al3:d:rot]A''_1(a)  -0.019847  +0.209669  +0.430147  +0.302892  +0.084174  -0.070666  -0.116908  +0.138388  -0.287924  +0.004128  +0.026723  -0.213803  -0.143896  -0.059470  +0.060861  -0.098178  -0.413998  +0.520688  +0.118956  +0.026304  +0.003626  -0.091971  +0.006740  -0.010558  +0.011441  -0.017252  +0.002869  -0.011384  -0.022336  +0.001523
ar[381]  Pbcm[1/2,1/2,1/2]R1R2(a,b,c,d)[Al3:d:rot]A''_2(a)  +0.041568  -0.181163  +0.228969  +0.017760  +0.000773  -0.090101  -0.000136  +0.051359  +0.142892  -0.312326  -0.225002  -0.095314  +0.090235  +0.235313  +0.115389  -0.037643  +0.335850  +0.177096  +0.039356  +0.004596  +0.004066  +0.047648  -0.002092  +0.003614  +0.009188  +0.055256  -0.408106  -0.340019  -0.461189  +0.001578
ar[469]  Pbcm[1/2,1/2,1/2]R1R2(a,b,c,d)[Al4:c:rot]A(a)      -0.040790  +0.048818  -0.154588  -0.167701  -0.019209  +0.013891  +0.059714  -0.023008  +0.217548  -0.222579  +0.210656  +0.262243  +0.332758  +0.543259  +0.174970  -0.036647  -0.515582  +0.154832  +0.029577  +0.007635  -0.006982  -0.016135  +0.001140  -0.001367  -0.004018  -0.004171  +0.007804  -0.001617  +0.017402  +0.000078
ar[473]  Pbcm[1/2,1/2,1/2]R1R2(a,b,c,d)[Al4:c:rot]B_1(a)    +0.047352  -0.199722  +0.259821  +0.047569  -0.001793  -0.093718  -0.033737  -0.027460  +0.177800  -0.310632  +0.140969  -0.026517  -0.032413  +0.008375  +0.028186  -0.027931  +0.177432  +0.132849  +0.032348  +0.002037  +0.015619  +0.406456  +0.000300  -0.000972  +0.028553  +0.024565  -0.189314  +0.278853  +0.628804  -0.000268
ar[477]  Pbcm[1/2,1/2,1/2]R1R2(a,b,c,d)[Al4:c:rot]B_2(a)    -0.032079  +0.113730  -0.093420  -0.034681  +0.012194  +0.045777  +0.017841  +0.047327  -0.130503  +0.165241  -0.066885  -0.004414  -0.008367  -0.032948  -0.019913  +0.006730  -0.196393  -0.035738  -0.009047  -0.000681  -0.001574  +0.900396  -0.000698  +0.002560  -0.018722  -0.002442  +0.019683  -0.125269  -0.231927  +0.000160
ad[169]  Pbcm[1/2,1/2,1/2]R1R2(a,b,c,d)[Al1:e:dsp]A_1(a)    +0.022861  +0.008374  +0.000930  -0.014625  -0.002926  +0.003137  +0.017223  -0.003398  -0.001700  +0.004691  +0.035305  -0.085982  -0.022069  +0.033296  +0.036539  +0.004557  -0.001096  -0.049377  +0.171096  -0.669667  -0.336551  -0.000155  +0.131678  -0.098628  -0.207926  -0.399417  -0.088767  +0.087332  -0.036756  +0.383570
ad[173]  Pbcm[1/2,1/2,1/2]R1R2(a,b,c,d)[Al1:e:dsp]A_2(a)    -0.020810  -0.007246  -0.000990  +0.009897  -0.003129  +0.001887  -0.011556  +0.011678  +0.024987  +0.027160  +0.018680  -0.052606  -0.029029  +0.032240  +0.029966  -0.079883  +0.000842  +0.121776  -0.753928  -0.010238  -0.183626  +0.005255  -0.062117  +0.134932  +0.474005  -0.184650  +0.009658  -0.049488  +0.017140  +0.291078
ad[177]  Pbcm[1/2,1/2,1/2]R1R2(a,b,c,d)[Al1:e:dsp]A_3(a)    -0.230417  -0.186161  -0.084302  +0.057200  -0.257442  +0.679494  -0.456386  +0.078828  -0.216121  -0.252676  +0.037145  -0.086926  -0.006767  +0.017916  +0.090068  -0.145554  -0.001722  -0.086244  +0.018682  -0.008135  +0.022691  -0.000078  -0.000852  -0.030209  +0.016254  +0.004600  +0.009416  -0.021198  +0.009959  +0.004637
ad[181]  Pbcm[1/2,1/2,1/2]R1R2(a,b,c,d)[Al1:e:dsp]A_4(a)    +0.206625  -0.051823  -0.161761  -0.210288  +0.644570  -0.193282  -0.585972  -0.172558  -0.156719  -0.069570  -0.006463  -0.055170  -0.051006  +0.090373  +0.018233  -0.096453  -0.005891  -0.068131  -0.006624  +0.013515  -0.000044  +0.000402  +0.001135  -0.020802  +0.000777  +0.000470  -0.001205  +0.005494  -0.001872  +0.000674
ad[185]  Pbcm[1/2,1/2,1/2]R1R2(a,b,c,d)[Al1:e:dsp]A_5(a)    -0.014908  +0.004506  +0.007334  +0.021435  -0.006878  -0.029944  +0.112449  -0.226864  -0.288226  -0.224278  -0.228191  +0.647633  -0.319828  -0.153659  +0.395297  -0.020707  +0.006677  +0.046898  -0.036218  -0.055642  -0.165835  +0.000099  +0.018223  +0.001968  -0.014634  +0.108681  +0.013828  -0.002521  +0.001641  +0.002876
ad[189]  Pbcm[1/2,1/2,1/2]R1R2(a,b,c,d)[Al1:e:dsp]A_6(a)    +0.006600  -0.003670  -0.004055  -0.018475  -0.023835  -0.024407  +0.231160  -0.412159  -0.484251  -0.323694  -0.019884  -0.045265  +0.408482  -0.067489  -0.481670  -0.086872  +0.004634  +0.066288  -0.080922  -0.087207  +0.054665  -0.000352  -0.011057  -0.019668  -0.012606  -0.001170  -0.000330  -0.000807  +0.000212  -0.014078
ad[277]  Pbcm[1/2,1/2,1/2]R1R2(a,b,c,d)[Al2:d:dsp]A'_1(a)   +0.289885  +0.136477  +0.043150  -0.152381  -0.068513  +0.105423  +0.022789  +0.122556  -0.010303  -0.103013  +0.050867  -0.008110  -0.048966  -0.027091  -0.064685  -0.091040  +0.026635  +0.034867  -0.270423  +0.364110  -0.354862  -0.007768  +0.138731  -0.102795  -0.534529  -0.285997  -0.009444  -0.187935  +0.101604  -0.187773
ad[281]  Pbcm[1/2,1/2,1/2]R1R2(a,b,c,d)[Al2:d:dsp]A'_2(a)   -0.096743  +0.117122  +0.194773  -0.350968  -0.606801  -0.386917  -0.417945  -0.266722  -0.027410  +0.172420  -0.059394  +0.003659  -0.024639  +0.070626  -0.024380  -0.078919  -0.005817  -0.017393  +0.020065  +0.012565  -0.025948  +0.000002  -0.053121  -0.034355  +0.002693  -0.002284  -0.003350  -0.004401  +0.004629  +0.001181
ad[285]  Pbcm[1/2,1/2,1/2]R1R2(a,b,c,d)[Al2:d:dsp]A''(a)    +0.022470  -0.257859  -0.184777  -0.268771  -0.040172  +0.076021  +0.318419  -0.371179  -0.172524  +0.120191  +0.228827  -0.451401  -0.291334  +0.105894  +0.341594  +0.018113  +0.013806  +0.195907  +0.053295  +0.124549  +0.030874  -0.004012  -0.004507  +0.010731  -0.054031  +0.044438  -0.013558  -0.006695  -0.014891  +0.057056
ad[373]  Pbcm[1/2,1/2,1/2]R1R2(a,b,c,d)[Al3:d:dsp]A'_1(a)   -0.299725  -0.307595  +0.132874  +0.243452  +0.064216  -0.181690  -0.089250  -0.227453  +0.230940  -0.139243  +0.375722  +0.066233  -0.045783  -0.148713  -0.050681  +0.041847  +0.007050  -0.014501  -0.001599  +0.026256  -0.066998  +0.059379  +0.013746  -0.011825  -0.118797  -0.115137  +0.475034  -0.338470  -0.134500  +0.003107
ad[377]  Pbcm[1/2,1/2,1/2]R1R2(a,b,c,d)[Al3:d:dsp]A'_2(a)   +0.583440  -0.204073  -0.067004  +0.544310  -0.189370  +0.098813  -0.136332  -0.352173  +0.083737  +0.267732  -0.093626  +0.060709  +0.104596  +0.138113  +0.031726  -0.000530  -0.073572  +0.011019  +0.000657  +0.006132  -0.010151  +0.027136  +0.000026  -0.001395  -0.007308  -0.002116  -0.008168  -0.013295  +0.008427  -0.000180
ad[381]  Pbcm[1/2,1/2,1/2]R1R2(a,b,c,d)[Al3:d:dsp]A''(a)    -0.113076  +0.634788  -0.364095  +0.252578  -0.026840  +0.017035  -0.103637  -0.188962  +0.090623  -0.064087  +0.267259  +0.004257  -0.018081  +0.043687  +0.054922  -0.045320  +0.409320  +0.268261  +0.064851  +0.012962  +0.006934  +0.044907  +0.003425  -0.005430  +0.010755  -0.001728  -0.054573  -0.014874  -0.007903  +0.001009
ad[469]  Pbcm[1/2,1/2,1/2]R1R2(a,b,c,d)[Al4:c:dsp]A(a)      +0.000930  +0.006581  -0.015248  +0.030001  -0.009310  +0.005060  -0.034402  -0.106330  +0.049338  +0.025641  +0.446955  +0.108507  -0.145077  -0.300060  -0.130198  +0.035946  -0.291493  -0.219064  -0.050435  -0.016612  +0.010262  -0.068539  -0.007948  +0.011872  +0.030039  +0.104260  -0.673333  -0.185623  -0.043254  +0.000598
ad[473]  Pbcm[1/2,1/2,1/2]R1R2(a,b,c,d)[Al4:c:dsp]B_1(a)    +0.109366  -0.245480  -0.521129  +0.183359  -0.270797  -0.465969  -0.042089  +0.440470  -0.244666  -0.230708  +0.084007  -0.066449  -0.066486  -0.049187  +0.002963  -0.015970  -0.042012  +0.051487  +0.011130  +0.000080  +0.003857  -0.004380  -0.000037  -0.000170  +0.003155  +0.000220  +0.003793  +0.005884  -0.006509  -0.000018
ad[477]  Pbcm[1/2,1/2,1/2]R1R2(a,b,c,d)[Al4:c:dsp]B_2(a)    +0.023836  -0.124011  +0.235236  -0.008161  +0.047347  -0.003707  +0.005769  +0.232772  -0.436631  +0.372830  +0.470856  +0.294685  +0.196193  +0.272369  +0.072866  +0.002381  +0.338985  -0.006167  -0.000615  -0.000793  +0.000970  +0.014570  -0.000300  +0.000468  +0.000639  +0.003396  -0.021199  -0.012373  -0.014688  +0.000029

Block    3                                   RMS deviance = [0.150992   0.236583   0.392493   0.523643   0.791965   0.745614   0.952029   0.840817   0.980491   0.623728   0.649986   0.840716   0.897889   0.929865]
ar[7]    Pbcm[0,0,0]GM3+(a)[Al1:e:rot]A_1(a)                -0.142736  +0.160670  -0.149690  +0.102191  -0.050594  +0.315139  -0.301026  +0.271791  -0.805462  +0.069807  -0.018962  +0.003768  -0.016882  -0.017383
ar[8]    Pbcm[0,0,0]GM3+(a)[Al1:e:rot]A_2(a)                -0.073418  -0.077911  -0.001450  -0.078506  +0.005166  +0.006515  -0.006094  -0.064847  -0.010186  +0.024780  +0.270688  +0.342652  -0.151588  -0.873890
ar[9]    Pbcm[0,0,0]GM3+(a)[Al1:e:rot]A_3(a)                +0.209865  +0.236675  -0.022517  +0.051767  +0.048790  -0.136356  +0.024235  +0.060379  -0.011095  -0.177725  -0.463433  +0.028794  -0.788561  -0.049105
ar[195]  Pbcm[0,0,0]GM3+(a)[Al2:d:rot]A''_1(a)              +0.220721  +0.024408  -0.439404  -0.299664  +0.250787  +0.013398  -0.207154  -0.722613  -0.171660  -0.042096  -0.062551  +0.000995  +0.056934  +0.035525
ar[196]  Pbcm[0,0,0]GM3+(a)[Al2:d:rot]A''_2(a)              +0.049415  +0.075870  +0.007254  +0.024560  +0.015403  -0.050747  +0.012916  +0.016365  -0.087221  -0.690239  +0.584929  +0.256039  -0.145950  +0.273610
ar[291]  Pbcm[0,0,0]GM3+(a)[Al3:d:rot]A''_1(a)              -0.399059  +0.259376  +0.188026  +0.402128  -0.216701  -0.257590  +0.360792  -0.516157  -0.254452  +0.031495  -0.026661  -0.003185  +0.007433  -0.000389
ar[292]  Pbcm[0,0,0]GM3+(a)[Al3:d:rot]A''_2(a)              -0.295504  -0.374014  -0.041888  -0.078026  -0.103173  +0.039597  +0.014960  +0.016644  -0.029886  -0.435561  -0.565369  +0.429384  +0.240010  +0.003198
ar[388]  Pbcm[0,0,0]GM3+(a)[Al4:c:rot]A(a)                  +0.328957  -0.352128  +0.288232  -0.377509  +0.036553  -0.339127  +0.414449  +0.069470  -0.490456  +0.082394  +0.015126  -0.031217  +0.004455  +0.026561
ad[7]    Pbcm[0,0,0]GM3+(a)[Al1:e:dsp]A_1(a)                +0.176739  +0.215117  +0.000627  +0.079853  +0.051995  -0.120615  +0.024515  +0.098140  -0.047203  -0.509719  -0.148113  -0.568601  +0.355507  -0.393644
ad[8]    Pbcm[0,0,0]GM3+(a)[Al1:e:dsp]A_2(a)                +0.077586  +0.224081  -0.331998  -0.368573  -0.822348  -0.077390  +0.084819  +0.059916  +0.056022  +0.016013  +0.028231  -0.001388  +0.021787  +0.000912
ad[9]    Pbcm[0,0,0]GM3+(a)[Al1:e:dsp]A_3(a)                +0.335867  -0.315913  +0.274712  +0.343007  -0.372388  -0.251457  -0.601202  -0.170988  -0.037543  +0.002040  +0.000830  +0.007666  -0.001118  -0.014566
ad[197]  Pbcm[0,0,0]GM3+(a)[Al2:d:dsp]A''(a)                -0.452432  +0.231974  +0.177734  -0.424992  +0.155641  -0.551087  -0.432972  +0.102658  +0.011614  +0.025756  +0.008161  -0.033262  +0.001417  +0.037261
ad[293]  Pbcm[0,0,0]GM3+(a)[Al3:d:dsp]A''(a)                +0.081415  +0.280790  +0.667965  -0.343254  -0.106872  +0.514024  -0.078597  -0.227378  +0.028798  -0.085146  -0.086395  +0.032652  +0.019870  -0.001679
ad[388]  Pbcm[0,0,0]GM3+(a)[Al4:c:dsp]A(a)                  +0.403564  +0.495628  +0.017669  +0.147265  +0.140296  -0.211388  +0.025189  +0.140080  -0.001753  +0.138716  -0.121228  +0.552534  +0.381350  +0.014235

Block   29                                   RMS deviance = [0.183085   0.239920   0.323326   0.314885   0.506363   0.426001   0.678650   0.775938   0.615845   0.483708   0.592710   0.477596   0.745093   0.676708   0.717077   0.799842   0.782872   0.839351   0.859186   0.665593   0.733653   0.728999   0.713843   0.756163   0.695503   0.877856   0.781353   0.791352   0.729293   0.906491]
ar[121]  Pbcm[0,1/2,1/2]T1T2(a,b,c,d)[Al1:e:rot]A_1(a)      -0.003681  +0.087378  -0.047869  -0.024639  -0.021767  +0.017559  -0.122734  +0.058615  -0.108755  +0.161068  -0.017415  +0.022753  -0.187333  +0.136168  -0.421613  +0.218500  -0.750744  +0.230290  -0.170645  +0.036258  -0.029333  +0.000871  -0.002052  +0.053905  -0.012128  +0.015954  -0.014321  +0.028503  -0.012771  -0.002539
ar[125]  Pbcm[0,1/2,1/2]T1T2(a,b,c,d)[Al1:e:rot]A_2(a)      -0.003481  -0.035926  +0.059798  -0.006492  +0.024584  -0.010105  -0.084188  +0.007589  -0.042254  +0.001399  -0.060476  +0.001269  +0.259680  -0.316760  +0.733870  +0.348079  -0.366541  +0.105451  -0.084132  -0.010368  +0.015961  +0.000148  +0.014046  +0.032604  -0.007766  +0.002718  -0.001997  +0.003305  -0.001239  -0.005365
ar[129]  Pbcm[0,1/2,1/2]T1T2(a,b,c,d)[Al1:e:rot]A_3(a)      -0.021712  +0.043688  -0.000554  +0.000210  +0.033270  +0.024160  -0.063750  +0.036131  +0.034726  -0.233555  -0.122380  -0.009624  -0.009678  +0.010607  +0.003345  -0.010867  -0.010567  +0.005458  -0.015670  +0.151848  -0.404367  -0.001572  +0.274639  +0.067090  +0.416118  -0.065611  -0.013579  +0.049859  -0.030384  +0.686631
ar[133]  Pbcm[0,1/2,1/2]T1T2(a,b,c,d)[Al1:e:rot]A_4(a)      +0.014422  -0.044407  -0.002755  +0.012468  -0.026465  +0.052520  +0.082662  -0.025878  -0.034916  +0.273780  +0.156634  +0.016628  -0.043075  -0.022219  +0.049866  -0.073425  -0.008315  +0.003787  -0.047921  +0.100791  +0.639494  +0.003305  -0.326911  +0.004956  +0.429865  +0.141412  -0.075285  +0.070433  -0.032236  +0.361438
ar[137]  Pbcm[0,1/2,1/2]T1T2(a,b,c,d)[Al1:e:rot]A_5(a)      +0.000058  +0.004526  +0.026180  -0.012156  -0.002678  +0.033909  -0.004170  -0.005221  -0.003333  +0.070112  +0.060192  +0.004766  -0.025650  +0.007862  +0.007430  -0.033326  +0.063697  -0.019378  -0.044413  -0.074431  +0.222324  -0.001025  +0.471134  +0.829771  -0.009387  +0.046994  -0.045848  +0.056907  -0.025475  -0.085671
ar[141]  Pbcm[0,1/2,1/2]T1T2(a,b,c,d)[Al1:e:rot]A_6(a)      +0.016925  +0.014175  -0.003981  -0.016104  -0.011480  +0.017924  -0.020033  +0.041734  -0.001856  -0.071753  -0.049146  -0.013319  +0.019737  +0.009027  +0.019473  -0.036205  +0.032708  -0.004102  -0.049815  -0.035183  -0.380416  +0.005835  -0.745469  +0.517793  +0.074419  +0.072002  -0.012622  -0.021176  +0.008400  -0.044103
ar[253]  Pbcm[0,1/2,1/2]T1T2(a,b,c,d)[Al2:d:rot]A'(a)       +0.222020  -0.332244  +0.006717  -0.021617  -0.178591  -0.018073  +0.037725  +0.006216  -0.003969  -0.286734  -0.277868  -0.067388  +0.082070  +0.072492  -0.037450  -0.062899  -0.055683  +0.047431  -0.022418  -0.043552  +0.060140  +0.007786  -0.004170  -0.055075  +0.104461  +0.082677  -0.217233  +0.641180  -0.320279  -0.178004
ar[257]  Pbcm[0,1/2,1/2]T1T2(a,b,c,d)[Al2:d:rot]A''_1(a)    -0.160346  -0.130635  -0.197855  +0.230364  +0.118482  -0.327357  -0.055719  -0.232127  -0.097105  +0.078667  -0.216315  +0.068025  +0.106291  -0.151244  -0.183685  +0.251019  -0.032209  -0.036224  +0.681654  -0.027880  +0.042578  -0.006332  -0.036639  +0.093400  +0.078921  -0.000959  -0.037397  -0.015536  -0.028530  +0.021911
ar[261]  Pbcm[0,1/2,1/2]T1T2(a,b,c,d)[Al2:d:rot]A''_2(a)    +0.007570  -0.002951  +0.005202  -0.004136  -0.003753  +0.006299  +0.010408  +0.003355  +0.006341  -0.020295  -0.010377  +0.001104  -0.075419  +0.009412  +0.042824  +0.035662  +0.033034  -0.012194  +0.090088  +0.615587  +0.014254  -0.001283  -0.033303  +0.052993  -0.564948  +0.436406  -0.130906  +0.095449  -0.023693  +0.247838
ar[349]  Pbcm[0,1/2,1/2]T1T2(a,b,c,d)[Al3:d:rot]A'(a)       +0.329265  -0.341192  +0.049579  +0.106393  -0.187662  -0.024054  +0.082997  -0.054192  +0.125662  +0.038305  -0.277851  -0.324253  +0.035363  +0.193677  +0.021776  -0.019271  -0.066057  +0.052828  -0.003821  -0.019948  +0.015313  -0.040386  +0.055104  +0.010813  +0.055395  +0.119408  -0.266406  -0.397579  +0.466307  +0.013119
ar[353]  Pbcm[0,1/2,1/2]T1T2(a,b,c,d)[Al3:d:rot]A''_1(a)    -0.128177  -0.113865  -0.163036  +0.496534  +0.048198  -0.089436  -0.116218  -0.196340  -0.314748  -0.022425  -0.032354  +0.041304  +0.117341  +0.167585  -0.018492  +0.124972  +0.046451  -0.461059  -0.497511  +0.053827  -0.000696  +0.092041  +0.002619  -0.013241  -0.021305  +0.005241  -0.006084  +0.013295  +0.021544  +0.001946
ar[357]  Pbcm[0,1/2,1/2]T1T2(a,b,c,d)[Al3:d:rot]A''_2(a)    +0.117270  +0.113157  +0.104304  +0.224644  -0.008621  +0.012221  +0.079314  -0.087907  +0.117373  +0.132225  -0.291020  +0.249210  +0.002446  -0.220589  -0.117270  +0.094777  +0.186074  +0.288982  -0.172728  +0.012061  +0.000793  -0.047660  +0.003325  +0.004002  +0.013126  +0.102360  +0.403733  +0.344599  +0.453411  +0.002124
ar[445]  Pbcm[0,1/2,1/2]T1T2(a,b,c,d)[Al4:c:rot]A(a)        -0.060657  -0.031081  +0.041429  -0.199412  -0.078618  +0.035574  +0.099453  +0.043605  +0.212836  +0.091536  -0.196803  -0.270014  -0.151589  -0.628104  -0.227652  +0.070006  -0.079120  -0.518967  -0.136882  +0.009916  -0.000958  +0.016147  -0.002120  -0.001562  -0.004064  -0.006712  -0.006489  +0.000907  -0.017380  -0.000133
ar[449]  Pbcm[0,1/2,1/2]T1T2(a,b,c,d)[Al4:c:rot]B_1(a)      +0.131916  +0.122857  +0.108619  +0.261960  +0.012260  +0.002873  +0.020247  -0.092032  +0.179263  +0.169697  -0.268102  -0.123642  +0.029085  +0.022636  -0.018954  +0.043463  +0.095696  +0.152753  -0.134043  +0.013666  +0.003110  -0.406458  +0.008163  -0.002365  +0.003687  +0.094058  +0.168107  -0.295279  -0.621363  -0.001565
ar[453]  Pbcm[0,1/2,1/2]T1T2(a,b,c,d)[Al4:c:rot]B_2(a)      -0.081904  -0.068471  -0.047886  -0.100798  -0.030322  -0.005349  -0.002342  +0.029971  -0.139055  -0.100309  +0.136000  +0.063215  -0.002276  +0.027553  +0.018254  -0.021091  -0.075464  -0.181180  +0.037287  -0.003295  +0.000863  -0.900407  -0.009993  +0.003630  +0.000420  -0.025917  -0.011653  +0.130064  +0.228851  +0.000448
ad[121]  Pbcm[0,1/2,1/2]T1T2(a,b,c,d)[Al1:e:dsp]A_1(a)      -0.024193  +0.055107  +0.000946  -0.007411  +0.039808  -0.026179  -0.108233  +0.036818  +0.044474  -0.341002  -0.189419  -0.020574  +0.142736  -0.003024  -0.093923  -0.088228  -0.071283  +0.027315  -0.050778  -0.484473  +0.321369  +0.001777  -0.133766  +0.048916  -0.454550  -0.114101  +0.061624  -0.044968  +0.014766  +0.443928
ad[125]  Pbcm[0,1/2,1/2]T1T2(a,b,c,d)[Al1:e:dsp]A_2(a)      +0.017816  -0.045133  -0.000238  +0.003877  -0.037730  -0.006005  +0.098324  -0.047461  -0.053180  +0.384734  +0.214813  +0.021602  -0.061571  -0.006234  +0.039210  +0.089843  +0.069802  -0.029222  +0.000756  -0.561882  -0.303880  -0.004433  +0.079376  -0.096490  -0.095463  +0.483558  -0.187000  +0.150205  -0.055374  +0.201001
ad[129]  Pbcm[0,1/2,1/2]T1T2(a,b,c,d)[Al1:e:dsp]A_3(a)      -0.006225  -0.200639  +0.441264  -0.072172  +0.183536  +0.190471  -0.506899  +0.351890  -0.378381  +0.254770  -0.248238  +0.004664  +0.025700  -0.010142  -0.054780  -0.043891  +0.146631  -0.048911  +0.092014  +0.002988  +0.002627  -0.000536  -0.000030  -0.033210  -0.000090  -0.003969  +0.003859  -0.009783  +0.003962  +0.003005
ad[133]  Pbcm[0,1/2,1/2]T1T2(a,b,c,d)[Al1:e:dsp]A_4(a)      +0.162036  +0.188720  -0.263312  -0.161735  -0.465901  +0.333704  -0.544861  -0.442065  -0.012575  +0.056857  -0.013444  +0.028029  +0.038729  -0.048781  +0.010353  -0.000072  +0.081939  -0.030687  +0.073899  +0.001026  +0.001016  -0.000422  -0.002210  -0.019044  +0.000445  -0.002784  +0.002915  -0.007755  +0.002939  +0.002203
ad[137]  Pbcm[0,1/2,1/2]T1T2(a,b,c,d)[Al1:e:dsp]A_5(a)      +0.035250  +0.026180  +0.053326  -0.099005  -0.054344  -0.505054  -0.103482  -0.141812  -0.077345  +0.224256  +0.039323  +0.018315  +0.375160  -0.182327  -0.042003  -0.625479  -0.170027  +0.067241  -0.122597  +0.093459  -0.103931  -0.000343  +0.045669  +0.001074  -0.031486  +0.007988  -0.002124  +0.003282  -0.000771  +0.016982
ad[141]  Pbcm[0,1/2,1/2]T1T2(a,b,c,d)[Al1:e:dsp]A_6(a)      +0.013503  +0.051904  +0.032282  -0.080937  -0.024209  -0.464460  -0.190808  -0.115204  -0.065274  -0.056252  -0.194633  +0.057416  -0.753466  +0.049712  +0.289865  -0.076281  +0.040120  -0.006327  -0.064297  -0.075819  +0.048610  +0.000368  -0.021626  -0.010853  +0.010998  -0.009967  +0.004095  -0.003221  +0.001411  -0.013622
ad[253]  Pbcm[0,1/2,1/2]T1T2(a,b,c,d)[Al2:d:dsp]A'_1(a)     +0.206826  -0.338361  +0.004025  -0.009616  -0.205844  -0.010407  +0.204108  -0.064932  -0.083760  +0.370976  +0.110572  -0.021479  -0.094377  +0.061357  +0.060374  +0.096389  +0.045053  +0.001860  +0.033162  +0.068290  -0.110749  +0.007469  -0.053369  +0.078978  -0.265564  -0.604602  +0.154098  +0.130215  -0.096330  +0.236818
ad[257]  Pbcm[0,1/2,1/2]T1T2(a,b,c,d)[Al2:d:dsp]A'_2(a)     -0.151683  -0.319579  +0.555256  +0.021461  +0.171225  +0.070996  -0.144501  -0.541232  +0.295669  -0.155928  +0.281740  +0.061384  -0.055853  -0.007441  -0.085761  +0.031482  -0.091886  +0.021431  -0.023497  +0.003333  -0.023857  +0.000471  -0.037435  +0.006130  +0.001110  -0.000016  +0.003910  +0.003284  -0.004429  +0.000013
ad[261]  Pbcm[0,1/2,1/2]T1T2(a,b,c,d)[Al2:d:dsp]A''(a)      +0.168013  +0.187435  +0.227958  -0.335553  -0.149028  -0.473604  -0.099820  +0.062283  +0.038494  -0.041221  +0.131604  -0.078969  +0.254478  +0.185255  -0.160344  +0.527102  +0.229166  -0.070219  -0.113275  +0.042657  +0.067933  +0.003567  -0.023587  +0.004844  +0.060294  +0.015216  +0.008942  +0.016912  +0.010764  +0.026624
ad[349]  Pbcm[0,1/2,1/2]T1T2(a,b,c,d)[Al3:d:dsp]A'_1(a)     -0.108623  +0.419342  +0.068582  +0.207788  +0.227698  +0.015890  -0.134075  -0.045983  +0.264837  +0.238177  -0.054289  -0.376423  +0.017301  +0.135953  +0.084643  -0.022948  +0.024877  -0.000747  +0.033389  +0.014310  -0.011839  -0.059270  -0.048819  -0.013096  -0.060712  -0.284704  -0.415186  +0.335802  +0.127343  -0.007395
ad[353]  Pbcm[0,1/2,1/2]T1T2(a,b,c,d)[Al3:d:dsp]A'_2(a)     +0.638218  -0.109878  -0.266566  +0.121731  +0.453177  -0.064350  -0.295295  +0.136920  +0.208502  -0.051915  +0.292231  +0.072141  -0.057349  -0.172542  -0.050012  +0.011886  -0.010760  -0.074253  -0.006447  +0.002524  -0.001899  -0.027120  -0.003799  -0.000019  -0.003174  -0.005697  +0.010121  +0.012236  -0.008592  +0.000157
ad[357]  Pbcm[0,1/2,1/2]T1T2(a,b,c,d)[Al3:d:dsp]A''(a)      -0.394971  -0.384034  -0.430460  -0.271686  +0.204696  -0.052165  -0.192481  -0.002723  +0.145878  +0.100130  -0.031180  -0.252829  +0.025040  -0.007904  -0.036805  +0.088698  +0.219529  +0.353279  -0.265021  +0.030257  +0.000375  -0.044871  +0.002839  -0.007017  -0.009737  +0.022248  +0.050179  +0.015219  +0.007325  +0.001247
ad[445]  Pbcm[0,1/2,1/2]T1T2(a,b,c,d)[Al4:c:dsp]A(a)        -0.000532  -0.006317  -0.012932  -0.006237  +0.032240  -0.007962  -0.070530  +0.012830  +0.084877  +0.036016  +0.051862  -0.463263  +0.021018  +0.305607  +0.137297  -0.101295  -0.188988  -0.240519  +0.209612  -0.026017  +0.003050  +0.068467  +0.012283  +0.013212  +0.037446  +0.204929  +0.652225  +0.176462  +0.040277  -0.000072
ad[449]  Pbcm[0,1/2,1/2]T1T2(a,b,c,d)[Al4:c:dsp]B_1(a)      +0.232826  +0.137223  -0.038847  -0.421077  +0.499116  +0.145499  +0.286659  -0.441386  -0.349172  +0.027582  -0.245428  -0.057083  +0.044608  +0.087068  +0.006056  +0.015755  +0.002401  -0.046008  -0.050815  +0.002927  +0.000436  +0.004380  +0.001429  -0.000293  +0.000417  +0.002333  -0.004695  -0.005325  +0.006571  +0.000141
ad[453]  Pbcm[0,1/2,1/2]T1T2(a,b,c,d)[Al4:c:dsp]B_2(a)      +0.074802  +0.078955  +0.086736  +0.219696  -0.075467  -0.016093  +0.026635  -0.072286  -0.480358  -0.240703  +0.299852  -0.533021  -0.116985  -0.341225  -0.103976  +0.027096  +0.113621  +0.319626  +0.002838  -0.000730  +0.000159  -0.014573  +0.000268  +0.000539  +0.001326  +0.005872  +0.020795  +0.012390  +0.014427  +0.000036

Block   31                                   RMS deviance = [0.183086   0.239914   0.323323   0.314887   0.506356   0.426001   0.678647   0.775944   0.615920   0.483698   0.592659   0.477607   0.745069   0.676725   0.717086   0.799850   0.782874   0.839336   0.859182   0.665592   0.733654   0.729005   0.713851   0.756173   0.695487   0.877839   0.781365   0.791329   0.729305   0.906488]
ar[123]  Pbcm[0,1/2,1/2]T1T2(a,b,c,d)[Al1:e:rot]A_1(c)      -0.003679  +0.087377  -0.047871  -0.024642  +0.021767  +0.017571  -0.122735  +0.058629  -0.108798  +0.161063  -0.017373  +0.022757  -0.187424  +0.136211  -0.421543  +0.218573  -0.750775  +0.230160  -0.170602  +0.036259  -0.029342  +0.000870  -0.002046  +0.053909  -0.012145  +0.015947  -0.014327  +0.028498  -0.012784  -0.002536
ar[127]  Pbcm[0,1/2,1/2]T1T2(a,b,c,d)[Al1:e:rot]A_2(c)      -0.003483  -0.035925  +0.059800  -0.006480  -0.024592  -0.010095  -0.084194  +0.007594  -0.042257  +0.001373  -0.060492  +0.001263  +0.259803  -0.316857  +0.733802  +0.348064  -0.366544  +0.105381  -0.084102  -0.010363  +0.015977  +0.000148  +0.014037  +0.032607  -0.007775  +0.002719  -0.001999  +0.003305  -0.001241  -0.005363
ar[131]  Pbcm[0,1/2,1/2]T1T2(a,b,c,d)[Al1:e:rot]A_3(c)      -0.021716  +0.043694  -0.000554  +0.000215  -0.033274  +0.024161  -0.063738  +0.036119  +0.034769  -0.233531  -0.122421  -0.009628  -0.009669  +0.010612  +0.003341  -0.010865  -0.010563  +0.005456  -0.015671  +0.151835  -0.404314  -0.001570  +0.274725  +0.067270  +0.416084  -0.065615  -0.013578  +0.049861  -0.030417  +0.686631
ar[135]  Pbcm[0,1/2,1/2]T1T2(a,b,c,d)[Al1:e:rot]A_4(c)      +0.014426  -0.044410  -0.002756  +0.012463  +0.026471  +0.052522  +0.082651  -0.025863  -0.034962  +0.273750  +0.156686  +0.016631  -0.043076  -0.022229  +0.049869  -0.073425  -0.008309  +0.003789  -0.047931  +0.100802  +0.639422  +0.003303  -0.327024  +0.005094  +0.429869  +0.141404  -0.075341  +0.070444  -0.032277  +0.361433
ar[139]  Pbcm[0,1/2,1/2]T1T2(a,b,c,d)[Al1:e:rot]A_5(c)      +0.000059  +0.004526  +0.026182  -0.012153  +0.002676  +0.033910  -0.004179  -0.005215  -0.003344  +0.070098  +0.060200  +0.004768  -0.025648  +0.007858  +0.007434  -0.033335  +0.063706  -0.019365  -0.044424  -0.074482  +0.222425  -0.001020  +0.471019  +0.829805  -0.009726  +0.046955  -0.045850  +0.056882  -0.025493  -0.085654
ar[143]  Pbcm[0,1/2,1/2]T1T2(a,b,c,d)[Al1:e:rot]A_6(c)      +0.016926  +0.014177  -0.003980  -0.016106  +0.011480  +0.017924  -0.020033  +0.041729  -0.001846  -0.071744  -0.049155  -0.013320  +0.019747  +0.009028  +0.019466  -0.036206  +0.032711  -0.004093  -0.049823  -0.035225  -0.380579  +0.005825  -0.745425  +0.517750  +0.074241  +0.072069  -0.012660  -0.021151  +0.008403  -0.044099
ar[255]  Pbcm[0,1/2,1/2]T1T2(a,b,c,d)[Al2:d:rot]A'(c)       +0.222014  -0.332232  +0.006735  -0.021641  +0.178576  -0.018072  +0.037727  +0.006200  -0.003931  -0.286683  -0.277897  -0.067394  +0.082085  +0.072519  -0.037473  -0.062899  -0.055702  +0.047422  -0.022419  -0.043548  +0.060146  +0.007777  -0.004153  -0.055034  +0.104460  +0.082552  -0.217290  +0.641036  -0.320586  -0.178022
ar[259]  Pbcm[0,1/2,1/2]T1T2(a,b,c,d)[Al2:d:rot]A''_1(c)    -0.160347  -0.130648  -0.197882  +0.230336  -0.118452  -0.327341  -0.055707  -0.232118  -0.097144  +0.078696  -0.216299  +0.068008  +0.106256  -0.151210  -0.183704  +0.250991  -0.032188  -0.036283  +0.681681  -0.027879  +0.042575  -0.006329  -0.036655  +0.093433  +0.078888  -0.000961  -0.037400  -0.015550  -0.028525  +0.021914
ar[263]  Pbcm[0,1/2,1/2]T1T2(a,b,c,d)[Al2:d:rot]A''_2(c)    +0.007572  -0.002951  +0.005204  -0.004137  +0.003753  +0.006299  +0.010411  +0.003354  +0.006347  -0.020299  -0.010383  +0.001101  -0.075413  +0.009411  +0.042840  +0.035646  +0.033041  -0.012194  +0.090083  +0.615586  +0.014250  -0.001282  -0.033298  +0.052803  -0.564982  +0.436349  -0.131014  +0.095467  -0.023740  +0.247835
ar[351]  Pbcm[0,1/2,1/2]T1T2(a,b,c,d)[Al3:d:rot]A'(c)       +0.329247  -0.341187  +0.049576  +0.106360  +0.187662  -0.024051  +0.082990  -0.054187  +0.125612  +0.038370  -0.277828  -0.324253  +0.035388  +0.193716  +0.021799  -0.019273  -0.066076  +0.052809  -0.003815  -0.019953  +0.015322  -0.040406  +0.055105  +0.010830  +0.055400  +0.119381  -0.266444  -0.397322  +0.466535  +0.013125
ar[355]  Pbcm[0,1/2,1/2]T1T2(a,b,c,d)[Al3:d:rot]A''_1(c)    -0.128182  -0.113885  -0.163096  +0.496502  -0.048152  -0.089429  -0.116213  -0.196333  -0.314728  -0.022475  -0.032334  +0.041300  +0.117337  +0.167537  -0.018513  +0.125007  +0.046524  -0.461062  -0.497533  +0.053828  -0.000696  +0.092060  +0.002620  -0.013250  -0.021302  +0.005235  -0.006088  +0.013308  +0.021541  +0.001946
ar[359]  Pbcm[0,1/2,1/2]T1T2(a,b,c,d)[Al3:d:rot]A''_2(c)    +0.117260  +0.113145  +0.104272  +0.224660  +0.008648  +0.012221  +0.079325  -0.087909  +0.117306  +0.132305  -0.291021  +0.249188  +0.002436  -0.220549  -0.117291  +0.094800  +0.186027  +0.289032  -0.172694  +0.012059  +0.000793  -0.047716  +0.003325  +0.004005  +0.013128  +0.102442  +0.403709  +0.344845  +0.453238  +0.002124
ar[447]  Pbcm[0,1/2,1/2]T1T2(a,b,c,d)[Al4:c:rot]A(c)        -0.060659  -0.031073  +0.041466  -0.199433  +0.078618  +0.035575  +0.099471  +0.043611  +0.212799  +0.091617  -0.196826  -0.270105  -0.151629  -0.628098  -0.227713  +0.070004  -0.079000  -0.518882  -0.136894  +0.009917  -0.000958  +0.016154  -0.002120  -0.001563  -0.004064  -0.006714  -0.006485  +0.000898  -0.017380  -0.000133
ar[451]  Pbcm[0,1/2,1/2]T1T2(a,b,c,d)[Al4:c:rot]B_1(c)      +0.131910  +0.122849  +0.108587  +0.261988  -0.012231  +0.002873  +0.020260  -0.092034  +0.179196  +0.169796  -0.268105  -0.123662  +0.029100  +0.022678  -0.018950  +0.043479  +0.095672  +0.152788  -0.134037  +0.013665  +0.003112  -0.406426  +0.008173  -0.002366  +0.003694  +0.094123  +0.168038  -0.295588  -0.621222  -0.001566
ar[455]  Pbcm[0,1/2,1/2]T1T2(a,b,c,d)[Al4:c:rot]B_2(c)      -0.081908  -0.068473  -0.047876  -0.100818  +0.030313  -0.005349  -0.002350  +0.029972  -0.139029  -0.100376  +0.136014  +0.063231  -0.002282  +0.027527  +0.018254  -0.021100  -0.075445  -0.181240  +0.037275  -0.003295  +0.000864  -0.900412  -0.009983  +0.003629  +0.000419  -0.025915  -0.011623  +0.130137  +0.228721  +0.000448
ad[123]  Pbcm[0,1/2,1/2]T1T2(a,b,c,d)[Al1:e:dsp]A_1(c)      -0.024198  +0.055111  +0.000946  -0.007404  -0.039813  -0.026181  -0.108218  +0.036799  +0.044531  -0.340957  -0.189478  -0.020577  +0.142745  -0.003004  -0.093978  -0.088227  -0.071310  +0.027313  -0.050779  -0.484469  +0.321344  +0.001776  -0.133868  +0.048689  -0.454552  -0.114076  +0.061665  -0.044974  +0.014787  +0.443930
ad[127]  Pbcm[0,1/2,1/2]T1T2(a,b,c,d)[Al1:e:dsp]A_2(c)      +0.017819  -0.045136  -0.000239  +0.003871  +0.037733  -0.006005  +0.098304  -0.047441  -0.053247  +0.384692  +0.214883  +0.021608  -0.061591  -0.006253  +0.039253  +0.089853  +0.069817  -0.029218  +0.000766  -0.561880  -0.303837  -0.004430  +0.079485  -0.096568  -0.095458  +0.483480  -0.187136  +0.150226  -0.055452  +0.200996
ad[131]  Pbcm[0,1/2,1/2]T1T2(a,b,c,d)[Al1:e:dsp]A_3(c)      -0.006230  -0.200623  +0.441269  -0.072099  -0.183565  +0.190485  -0.506897  +0.351913  -0.378449  +0.254696  -0.248171  +0.004660  +0.025694  -0.010130  -0.054789  -0.043903  +0.146644  -0.048892  +0.092009  +0.002993  +0.002626  -0.000536  -0.000030  -0.033217  -0.000078  -0.003968  +0.003861  -0.009781  +0.003967  +0.003005
ad[135]  Pbcm[0,1/2,1/2]T1T2(a,b,c,d)[Al1:e:dsp]A_4(c)      +0.162042  +0.188720  -0.263289  -0.161798  +0.465877  +0.333710  -0.544876  -0.442055  -0.012579  +0.056859  -0.013446  +0.028024  +0.038730  -0.048784  +0.010342  -0.000083  +0.081948  -0.030679  +0.073898  +0.001029  +0.001017  -0.000421  -0.002207  -0.019048  +0.000453  -0.002783  +0.002916  -0.007754  +0.002943  +0.002203
ad[139]  Pbcm[0,1/2,1/2]T1T2(a,b,c,d)[Al1:e:dsp]A_5(c)      +0.035254  +0.026175  +0.053333  -0.098998  +0.054328  -0.505056  -0.103497  -0.141804  -0.077400  +0.224271  +0.039376  +0.018321  +0.375162  -0.182323  -0.042120  -0.625436  -0.170066  +0.067242  -0.122627  +0.093461  -0.103934  -0.000343  +0.045694  +0.001066  -0.031483  +0.007985  -0.002125  +0.003283  -0.000772  +0.016985
ad[143]  Pbcm[0,1/2,1/2]T1T2(a,b,c,d)[Al1:e:dsp]A_6(c)      +0.013501  +0.051906  +0.032286  -0.080928  +0.024190  -0.464468  -0.190821  -0.115206  -0.065283  -0.056261  -0.194680  +0.057394  -0.753397  +0.049675  +0.289987  -0.076304  +0.040123  -0.006312  -0.064316  -0.075816  +0.048617  +0.000368  -0.021640  -0.010853  +0.011006  -0.009964  +0.004097  -0.003221  +0.001412  -0.013622
ad[255]  Pbcm[0,1/2,1/2]T1T2(a,b,c,d)[Al2:d:dsp]A'_1(c)     +0.206842  -0.338378  +0.004038  -0.009646  +0.205850  -0.010406  +0.204082  -0.064911  -0.083834  +0.370921  +0.110632  -0.021481  -0.094381  +0.061355  +0.060430  +0.096389  +0.045061  +0.001859  +0.033167  +0.068281  -0.110764  +0.007461  -0.053399  +0.078887  -0.265578  -0.604574  +0.154265  +0.130101  -0.096385  +0.236821
ad[259]  Pbcm[0,1/2,1/2]T1T2(a,b,c,d)[Al2:d:dsp]A'_2(c)     -0.151691  -0.319565  +0.555251  +0.021534  -0.171244  +0.070994  -0.144508  -0.541243  +0.295735  -0.155872  +0.281677  +0.061382  -0.055879  -0.007440  -0.085755  +0.031493  -0.091892  +0.021417  -0.023493  +0.003331  -0.023867  +0.000471  -0.037430  +0.006130  +0.001109  -0.000013  +0.003910  +0.003282  -0.004432  +0.000012
ad[263]  Pbcm[0,1/2,1/2]T1T2(a,b,c,d)[Al2:d:dsp]A''(c)      +0.168026  +0.187451  +0.228001  -0.335530  +0.148984  -0.473597  -0.099840  +0.062291  +0.038517  -0.041237  +0.131613  -0.078952  +0.254443  +0.185269  -0.160339  +0.527117  +0.229186  -0.070191  -0.113240  +0.042655  +0.067930  +0.003565  -0.023598  +0.004867  +0.060289  +0.015218  +0.008936  +0.016921  +0.010756  +0.026622
ad[351]  Pbcm[0,1/2,1/2]T1T2(a,b,c,d)[Al3:d:dsp]A'_1(c)     -0.108656  +0.419346  +0.068532  +0.207812  -0.227680  +0.015890  -0.134062  -0.045969  +0.264757  +0.238248  -0.054247  -0.376413  +0.017322  +0.135970  +0.084669  -0.022955  +0.024872  -0.000754  +0.033396  +0.014313  -0.011847  -0.059306  -0.048826  -0.013113  -0.060724  -0.284860  -0.415098  +0.335835  +0.127208  -0.007398
ad[355]  Pbcm[0,1/2,1/2]T1T2(a,b,c,d)[Al3:d:dsp]A'_2(c)     +0.638209  -0.109879  -0.266586  +0.121766  -0.453175  -0.064343  -0.295285  +0.136922  +0.208570  -0.051924  +0.292165  +0.072118  -0.057372  -0.172568  -0.050030  +0.011884  -0.010744  -0.074247  -0.006447  +0.002524  -0.001900  -0.027122  -0.003799  -0.000020  -0.003174  -0.005695  +0.010123  +0.012230  -0.008600  +0.000157
ad[359]  Pbcm[0,1/2,1/2]T1T2(a,b,c,d)[Al3:d:dsp]A''(c)      -0.394970  -0.384033  -0.430433  -0.271733  -0.204715  -0.052163  -0.192476  -0.002711  +0.145834  +0.100156  -0.031166  -0.252816  +0.025055  -0.007854  -0.036801  +0.088727  +0.219470  +0.353347  -0.264987  +0.030255  +0.000376  -0.044884  +0.002841  -0.007021  -0.009734  +0.022260  +0.050171  +0.015225  +0.007317  +0.001247
ad[447]  Pbcm[0,1/2,1/2]T1T2(a,b,c,d)[Al4:c:dsp]A(c)        -0.000532  -0.006317  -0.012931  -0.006238  -0.032241  -0.007961  -0.070528  +0.012835  +0.084873  +0.036026  +0.051873  -0.463251  +0.021046  +0.305601  +0.137331  -0.101318  -0.188951  -0.240566  +0.209580  -0.026017  +0.003052  +0.068472  +0.012287  +0.013223  +0.037453  +0.205100  +0.652169  +0.176505  +0.040158  -0.000072
ad[451]  Pbcm[0,1/2,1/2]T1T2(a,b,c,d)[Al4:c:dsp]B_1(c)      +0.232834  +0.137235  -0.038809  -0.421039  -0.499151  +0.145502  +0.286662  -0.441378  -0.349210  +0.027574  -0.245367  -0.057078  +0.044616  +0.087071  +0.006057  +0.015760  +0.002407  -0.046012  -0.050819  +0.002927  +0.000437  +0.004381  +0.001429  -0.000293  +0.000418  +0.002333  -0.004696  -0.005321  +0.006575  +0.000141
ad[455]  Pbcm[0,1/2,1/2]T1T2(a,b,c,d)[Al4:c:dsp]B_2(c)      +0.074799  +0.078948  +0.086709  +0.219719  +0.075481  -0.016095  +0.026622  -0.072304  -0.480294  -0.240862  +0.299870  -0.533013  -0.116981  -0.341152  -0.103982  +0.027098  +0.113572  +0.319681  +0.002869  -0.000731  +0.000159  -0.014582  +0.000268  +0.000539  +0.001326  +0.005877  +0.020794  +0.012398  +0.014421  +0.000036

Block   32                                   RMS deviance = [0.183175   0.238015   0.328033   0.316004   0.492411   0.423582   0.719369   0.755453   0.679477   0.459485   0.566368   0.478687   0.748486   0.678431   0.711988   0.800529   0.793589   0.829793   0.859980   0.665501   0.733650   0.728957   0.713827   0.756148   0.695756   0.873596   0.785718   0.790092   0.730083   0.906490]
ar[124]  Pbcm[0,1/2,1/2]T1T2(a,b,c,d)[Al1:e:rot]A_1(d)      +0.013928  +0.035477  -0.054582  +0.008394  -0.041280  +0.003638  +0.046368  -0.091693  -0.007448  +0.027919  -0.008669  +0.011120  -0.239367  -0.440041  +0.676228  -0.343328  +0.383401  -0.011290  +0.085078  -0.010364  +0.015974  -0.000155  +0.013945  -0.032669  +0.007682  -0.002539  +0.002395  -0.003094  +0.001496  +0.005363
ar[128]  Pbcm[0,1/2,1/2]T1T2(a,b,c,d)[Al1:e:rot]A_2(d)      +0.011922  -0.060469  +0.083176  +0.025560  -0.011838  +0.032269  +0.067462  -0.167078  +0.065096  -0.096203  -0.104930  +0.004244  +0.167085  +0.246005  -0.374471  -0.212767  +0.786729  -0.018170  +0.174858  +0.036262  -0.029347  +0.000301  -0.002204  -0.053976  +0.011949  -0.015219  +0.015464  -0.028019  +0.013419  +0.002536
ar[132]  Pbcm[0,1/2,1/2]T1T2(a,b,c,d)[Al1:e:rot]A_3(d)      -0.020939  +0.032484  -0.018209  -0.017876  +0.055575  +0.030158  -0.005981  +0.077484  +0.102569  -0.245470  -0.177237  -0.009459  +0.036842  -0.006900  +0.055860  +0.074788  +0.008831  -0.007837  +0.046834  +0.100813  +0.639390  -0.001126  -0.327591  -0.003291  -0.429514  -0.142669  +0.070980  -0.073783  +0.028691  -0.361435
ar[136]  Pbcm[0,1/2,1/2]T1T2(a,b,c,d)[Al1:e:rot]A_4(d)      +0.021677  -0.040236  +0.010570  +0.006003  -0.033583  +0.042936  -0.010373  -0.058760  -0.083642  +0.204922  +0.149893  +0.009073  +0.013586  -0.000993  -0.000511  +0.010495  +0.011222  -0.000711  +0.015985  +0.151847  -0.404345  -0.005656  +0.273935  -0.067326  -0.417082  +0.061024  -0.002118  -0.056173  +0.023442  -0.686634
ar[140]  Pbcm[0,1/2,1/2]T1T2(a,b,c,d)[Al1:e:rot]A_5(d)      +0.000258  +0.007509  +0.026823  +0.014189  -0.002868  +0.023812  -0.002990  -0.037733  -0.001807  +0.057389  +0.071512  +0.003398  -0.015093  -0.009522  +0.013220  +0.035097  -0.033877  -0.001026  +0.050444  -0.035229  -0.380616  -0.000229  -0.746926  -0.515333  -0.073971  -0.075235  +0.007450  +0.018272  -0.011508  +0.044099
ar[144]  Pbcm[0,1/2,1/2]T1T2(a,b,c,d)[Al1:e:rot]A_6(d)      +0.017344  +0.010501  -0.005915  +0.012599  -0.006164  +0.036958  +0.017047  +0.023107  +0.022321  -0.066035  -0.050368  -0.010382  +0.020838  +0.021331  +0.015552  +0.033888  -0.066733  -0.005419  +0.042721  -0.074486  +0.222392  -0.006215  +0.468706  -0.831244  +0.007026  -0.048217  +0.040050  -0.059366  +0.023236  +0.085654
ar[256]  Pbcm[0,1/2,1/2]T1T2(a,b,c,d)[Al2:d:rot]A'(d)       +0.187287  -0.347359  +0.046408  +0.021982  -0.171890  +0.079307  -0.040108  +0.067316  +0.023911  -0.241396  -0.308387  -0.059725  +0.040968  +0.062885  +0.096594  -0.053796  -0.060765  -0.024142  -0.032604  +0.043560  -0.060150  -0.007709  +0.004271  -0.054357  +0.106332  +0.075351  -0.218871  +0.638423  -0.325939  -0.178005
ar[260]  Pbcm[0,1/2,1/2]T1T2(a,b,c,d)[Al2:d:rot]A''_1(d)    -0.146051  -0.186309  -0.164544  -0.216077  +0.061194  -0.377931  +0.027448  -0.164012  -0.142762  +0.085169  -0.209121  +0.065945  -0.101123  -0.128352  -0.206809  -0.251199  +0.030291  +0.054021  -0.679654  -0.027888  +0.042716  +0.005869  -0.036043  -0.093369  -0.080342  -0.018901  -0.025514  -0.027514  -0.023606  -0.021925
ar[264]  Pbcm[0,1/2,1/2]T1T2(a,b,c,d)[Al2:d:rot]A''_2(d)    +0.000838  +0.010678  +0.001993  +0.003177  +0.002702  +0.005380  -0.007747  +0.006609  -0.002841  +0.014242  +0.017562  +0.009508  +0.077526  -0.002077  +0.039349  -0.036319  -0.034768  +0.006398  -0.089478  +0.615637  +0.014262  +0.001994  -0.032676  -0.053478  +0.566048  -0.420301  +0.177078  -0.079118  +0.041699  -0.247833
ar[352]  Pbcm[0,1/2,1/2]T1T2(a,b,c,d)[Al3:d:rot]A'(d)       +0.298619  -0.360918  +0.104496  -0.091628  -0.183922  +0.077761  -0.045587  -0.016104  +0.063732  +0.105636  -0.288965  -0.322911  -0.031011  +0.146312  +0.137258  +0.018055  -0.052359  -0.028611  -0.038713  +0.020535  -0.015349  +0.040633  -0.054541  +0.013438  +0.060974  +0.104998  -0.272831  -0.395556  +0.467094  +0.012956
ar[356]  Pbcm[0,1/2,1/2]T1T2(a,b,c,d)[Al3:d:rot]A''_1(d)    -0.117586  -0.152438  -0.140090  -0.488401  +0.091057  -0.132135  +0.082362  -0.230682  -0.265319  -0.113826  -0.034663  +0.038147  -0.123051  +0.158364  +0.016355  -0.128053  -0.179059  +0.424724  +0.501150  +0.052187  +0.000215  -0.091967  +0.003078  +0.013117  +0.020418  -0.011182  -0.000806  +0.011255  +0.022233  -0.001913
ar[360]  Pbcm[0,1/2,1/2]T1T2(a,b,c,d)[Al3:d:rot]A''_2(d)    +0.126429  +0.099130  +0.100680  -0.228144  +0.000590  -0.007327  -0.096523  -0.015005  +0.030627  +0.198328  -0.283734  +0.248846  +0.001202  -0.197562  -0.156702  -0.093732  -0.094605  -0.330755  +0.168852  +0.013189  -0.000815  +0.047729  -0.004473  -0.002327  -0.001216  +0.130549  +0.395378  +0.346512  +0.452274  -0.001817
ar[448]  Pbcm[0,1/2,1/2]T1T2(a,b,c,d)[Al4:c:rot]A(d)        -0.070111  -0.011253  +0.034342  +0.192205  -0.092367  +0.070081  -0.074626  +0.096292  +0.134427  +0.176380  -0.192260  -0.265987  +0.183569  -0.580399  -0.319128  -0.070086  -0.049848  +0.519088  +0.147320  +0.005665  +0.000914  -0.016156  +0.002592  +0.000605  -0.000707  -0.008192  -0.005763  +0.000743  -0.017336  -0.000175
ar[452]  Pbcm[0,1/2,1/2]T1T2(a,b,c,d)[Al4:c:rot]B_1(d)      +0.142160  +0.107073  +0.105591  -0.264121  +0.024776  -0.028764  -0.063293  -0.039563  +0.101394  +0.238469  -0.261119  -0.124117  -0.023327  +0.020582  -0.006606  -0.045229  -0.063260  -0.174267  +0.127154  +0.019179  -0.003340  +0.406462  -0.006650  +0.005381  +0.017673  +0.089647  +0.168336  -0.300605  -0.619160  -0.000187
ar[456]  Pbcm[0,1/2,1/2]T1T2(a,b,c,d)[Al4:c:rot]B_2(d)      -0.087633  -0.060438  -0.046435  +0.100003  -0.033499  +0.016549  +0.028640  +0.003063  -0.095319  -0.146480  +0.131796  +0.063253  -0.001413  +0.024489  +0.022140  +0.021329  +0.023905  +0.195306  -0.034224  -0.004259  -0.000919  +0.900379  +0.007470  -0.006914  -0.014429  -0.019672  -0.012880  +0.132040  +0.227899  -0.000070
ad[124]  Pbcm[0,1/2,1/2]T1T2(a,b,c,d)[Al1:e:dsp]A_1(d)      -0.020804  +0.037701  -0.014308  -0.010412  +0.047054  -0.031057  +0.008232  +0.097205  +0.136588  -0.339570  -0.253204  -0.016016  +0.051591  +0.019704  +0.052721  -0.088475  -0.073760  -0.002021  -0.003243  -0.561925  -0.303796  -0.000010  +0.080149  +0.096423  +0.096079  -0.473432  +0.213016  -0.145287  +0.060557  -0.200997
ad[128]  Pbcm[0,1/2,1/2]T1T2(a,b,c,d)[Al1:e:dsp]A_2(d)      +0.026012  -0.047495  +0.016825  +0.015091  -0.060997  +0.001614  +0.005024  -0.098042  -0.129209  +0.305832  +0.216504  +0.003738  -0.136269  -0.011942  -0.101681  +0.087601  +0.075137  -0.001463  +0.051971  -0.484512  +0.321385  +0.006336  -0.133353  -0.049327  +0.454572  +0.114094  -0.060976  +0.044980  -0.015534  -0.443931
ad[132]  Pbcm[0,1/2,1/2]T1T2(a,b,c,d)[Al1:e:dsp]A_3(d)      -0.068429  -0.014057  +0.437717  +0.118550  +0.319850  +0.263103  +0.705580  -0.062982  -0.234705  +0.061438  -0.201029  +0.001714  -0.041082  -0.040066  +0.008294  +0.000029  -0.086258  +0.005971  -0.074536  +0.001029  +0.001024  +0.000181  -0.002121  +0.019065  -0.000411  +0.002261  -0.004208  +0.006981  -0.003861  -0.002203
ad[136]  Pbcm[0,1/2,1/2]T1T2(a,b,c,d)[Al1:e:dsp]A_4(d)      +0.130667  +0.253056  -0.342273  +0.086109  -0.281003  +0.310051  +0.187429  -0.697315  +0.207699  -0.086790  -0.081249  +0.027186  -0.021802  -0.014106  -0.061095  +0.042340  -0.154022  +0.009186  -0.092521  +0.002992  +0.002634  +0.000215  +0.000097  +0.033227  +0.000146  +0.003455  -0.005109  +0.009020  -0.004884  -0.003005
ad[140]  Pbcm[0,1/2,1/2]T1T2(a,b,c,d)[Al1:e:dsp]A_5(d)      +0.030057  +0.004498  +0.049334  +0.081901  -0.159811  -0.435171  +0.163559  -0.177140  -0.107424  +0.140092  -0.031441  +0.097123  +0.757337  +0.018763  +0.283841  +0.076571  -0.041558  -0.007559  +0.063609  -0.075822  +0.048614  +0.000130  -0.021639  +0.010930  -0.010958  +0.009848  -0.004308  +0.003346  -0.001248  +0.013622
ad[144]  Pbcm[0,1/2,1/2]T1T2(a,b,c,d)[Al1:e:dsp]A_6(d)      +0.026463  +0.045883  +0.044712  +0.095035  -0.153476  -0.486208  +0.166636  -0.055150  +0.004558  -0.135151  -0.200878  -0.016014  -0.375533  -0.164469  -0.059038  +0.627830  +0.179463  -0.020310  +0.123162  +0.093468  -0.103937  -0.000384  +0.045712  -0.001246  +0.031468  -0.007186  +0.004244  -0.002434  +0.001674  -0.016985
ad[256]  Pbcm[0,1/2,1/2]T1T2(a,b,c,d)[Al2:d:dsp]A'_1(d)     +0.182541  -0.339424  +0.059122  +0.036143  -0.221598  +0.102298  -0.033171  -0.108819  -0.201747  +0.341453  +0.139246  -0.032521  -0.114635  +0.020567  -0.028945  +0.102552  +0.045990  -0.021251  +0.026639  -0.068280  +0.110760  -0.007748  +0.053550  +0.080053  -0.263905  -0.597058  +0.181968  +0.134653  -0.092187  +0.236831
ad[260]  Pbcm[0,1/2,1/2]T1T2(a,b,c,d)[Al2:d:dsp]A'_2(d)     -0.203658  -0.248989  +0.574196  -0.007415  +0.170081  -0.088768  -0.289754  -0.460711  +0.387657  -0.133399  +0.196792  +0.061265  -0.029525  -0.087022  +0.046223  +0.026898  -0.096395  +0.008830  -0.021432  -0.003343  +0.023868  -0.000296  +0.037440  +0.005963  +0.000950  +0.000257  +0.004004  +0.003285  -0.004410  +0.000014
ad[264]  Pbcm[0,1/2,1/2]T1T2(a,b,c,d)[Al2:d:dsp]A''(d)      +0.171124  +0.181730  +0.221718  +0.322902  -0.307202  -0.387019  +0.156528  +0.049641  +0.060265  -0.042645  +0.128348  -0.085146  -0.259943  +0.190091  -0.129526  -0.530200  -0.240314  +0.004890  +0.111970  +0.042662  +0.067854  -0.003690  -0.024174  -0.004578  -0.059644  -0.005858  +0.021218  +0.004706  +0.015775  -0.026617
ad[352]  Pbcm[0,1/2,1/2]T1T2(a,b,c,d)[Al3:d:dsp]A'_1(d)     -0.070984  +0.416272  +0.021932  -0.217902  +0.239063  -0.128090  +0.011242  -0.041247  +0.229283  +0.285003  -0.036772  -0.377803  -0.011016  +0.144023  +0.058983  +0.019744  +0.055248  -0.008560  -0.006414  -0.013437  +0.011803  +0.059145  +0.049561  -0.008779  -0.051322  -0.303159  -0.401459  +0.338713  +0.125310  -0.007579
ad[356]  Pbcm[0,1/2,1/2]T1T2(a,b,c,d)[Al3:d:dsp]A'_2(d)     +0.651804  -0.187253  -0.197888  -0.057025  +0.443025  -0.155047  +0.233165  +0.035295  +0.304261  -0.055766  +0.280450  +0.072623  +0.048475  -0.160538  -0.085276  -0.005096  +0.001661  +0.073917  +0.011358  -0.002349  +0.001898  +0.027112  +0.003706  -0.000414  -0.003786  -0.005009  +0.010325  +0.012229  -0.008608  +0.000154
ad[360]  Pbcm[0,1/2,1/2]T1T2(a,b,c,d)[Al3:d:dsp]A''(d)      -0.407098  -0.384335  -0.400064  +0.295936  +0.201657  -0.101244  +0.144421  -0.057620  +0.162416  +0.114128  -0.029544  -0.253655  -0.019598  -0.003902  -0.039006  -0.088897  -0.115816  -0.403071  +0.258894  +0.031820  -0.000673  +0.044941  +0.000290  +0.007524  +0.013217  +0.015344  +0.052311  +0.013795  +0.007796  -0.001279
ad[448]  Pbcm[0,1/2,1/2]T1T2(a,b,c,d)[Al4:c:dsp]A(d)        -0.000597  -0.006233  -0.011695  +0.008766  +0.032899  -0.020783  +0.042662  -0.013841  +0.098597  +0.040234  +0.051128  -0.463085  -0.018664  +0.273048  +0.202083  +0.097921  +0.094442  +0.285934  -0.211756  -0.020644  -0.002765  -0.068488  -0.016442  -0.007386  -0.000406  +0.249535  +0.637688  +0.176048  +0.040170  -0.000969
ad[452]  Pbcm[0,1/2,1/2]T1T2(a,b,c,d)[Al4:c:dsp]B_1(d)      +0.244236  +0.129903  -0.041308  +0.450396  +0.447875  -0.064688  -0.433061  -0.259936  -0.425562  -0.011424  -0.245114  -0.057982  -0.043925  +0.078140  +0.031214  -0.017041  -0.026226  +0.043306  +0.048411  +0.004621  -0.000461  -0.004371  -0.001183  +0.000822  +0.002130  +0.001559  -0.004635  -0.005353  +0.006596  +0.000079
ad[456]  Pbcm[0,1/2,1/2]T1T2(a,b,c,d)[Al4:c:dsp]B_2(d)      +0.080255  +0.070355  +0.083357  -0.226447  -0.061187  -0.000652  -0.002107  -0.109368  -0.376564  -0.384832  +0.288119  -0.529937  +0.140091  -0.316791  -0.156380  -0.025664  -0.014454  -0.338450  -0.005986  -0.000123  -0.000151  +0.014581  -0.000461  -0.000388  -0.000315  +0.007580  +0.020255  +0.012479  +0.014380  -0.000031

Block   30                                   RMS deviance = [0.183177   0.238023   0.328036   0.316003   0.492413   0.423584   0.719373   0.755436   0.679458   0.459469   0.566400   0.478656   0.748505   0.678431   0.711981   0.800523   0.793590   0.829807   0.859988   0.665502   0.733649   0.728955   0.713819   0.756138   0.695772   0.873603   0.785717   0.790112   0.730066   0.906492]
ar[122]  Pbcm[0,1/2,1/2]T1T2(a,b,c,d)[Al1:e:rot]A_1(b)      +0.013925  +0.035480  -0.054578  +0.008391  -0.041279  +0.003629  +0.046369  -0.091688  -0.007440  +0.027883  -0.008701  +0.011119  -0.239286  -0.439985  +0.676274  -0.343346  +0.383417  -0.011262  +0.085109  -0.010368  +0.015958  -0.000156  +0.013955  -0.032666  +0.007673  -0.002538  +0.002394  -0.003095  +0.001496  +0.005365
ar[126]  Pbcm[0,1/2,1/2]T1T2(a,b,c,d)[Al1:e:rot]A_2(b)      +0.011927  -0.060470  +0.083173  +0.025562  -0.011848  +0.032260  +0.067461  -0.167056  +0.065093  -0.096232  -0.104899  +0.004247  +0.167021  +0.245979  -0.374536  -0.212696  +0.786738  -0.018104  +0.174901  +0.036261  -0.029338  +0.000301  -0.002210  -0.053972  +0.011932  -0.015222  +0.015461  -0.028022  +0.013414  +0.002539
ar[130]  Pbcm[0,1/2,1/2]T1T2(a,b,c,d)[Al1:e:rot]A_3(b)      -0.020938  +0.032479  -0.018210  -0.017875  +0.055576  +0.030152  -0.005980  +0.077527  +0.102586  -0.245503  -0.177160  -0.009459  +0.036847  -0.006909  +0.055851  +0.074788  +0.008837  -0.007833  +0.046824  +0.100802  +0.639461  -0.001129  -0.327478  -0.003154  -0.429509  -0.142657  +0.070961  -0.073764  +0.028667  -0.361440
ar[134]  Pbcm[0,1/2,1/2]T1T2(a,b,c,d)[Al1:e:rot]A_4(b)      +0.021675  -0.040229  +0.010570  +0.006002  -0.033578  +0.042937  -0.010371  -0.058801  -0.083657  +0.204952  +0.149829  +0.009074  +0.013593  -0.000994  -0.000504  +0.010496  +0.011227  -0.000709  +0.015983  +0.151860  -0.404398  -0.005664  +0.273849  -0.067144  -0.417115  +0.061023  -0.002136  -0.056162  +0.023421  -0.686634
ar[138]  Pbcm[0,1/2,1/2]T1T2(a,b,c,d)[Al1:e:rot]A_5(b)      +0.000257  +0.007510  +0.026821  +0.014188  -0.002868  +0.023812  -0.002993  -0.037745  -0.001813  +0.057406  +0.071496  +0.003399  -0.015086  -0.009519  +0.013230  +0.035096  -0.033876  -0.001027  +0.050436  -0.035187  -0.380453  -0.000224  -0.746969  -0.515377  -0.074148  -0.075167  +0.007426  +0.018295  -0.011512  +0.044103
ar[142]  Pbcm[0,1/2,1/2]T1T2(a,b,c,d)[Al1:e:rot]A_6(b)      +0.017343  +0.010500  -0.005915  +0.012598  -0.006162  +0.036956  +0.017045  +0.023126  +0.022327  -0.066049  -0.050350  -0.010383  +0.020845  +0.021328  +0.015548  +0.033880  -0.066728  -0.005423  +0.042710  -0.074434  +0.222290  -0.006227  +0.468822  -0.831209  +0.006687  -0.048245  +0.040058  -0.059385  +0.023231  +0.085670
ar[254]  Pbcm[0,1/2,1/2]T1T2(a,b,c,d)[Al2:d:rot]A'(b)       +0.187314  -0.347358  +0.046402  +0.021978  -0.171900  +0.079326  -0.040110  +0.067375  +0.023928  -0.241476  -0.308327  -0.059735  +0.040980  +0.062874  +0.096552  -0.053798  -0.060754  -0.024154  -0.032600  +0.043564  -0.060144  -0.007719  +0.004289  -0.054399  +0.106333  +0.075424  -0.218811  +0.638492  -0.325803  -0.177986
ar[258]  Pbcm[0,1/2,1/2]T1T2(a,b,c,d)[Al2:d:rot]A''_1(b)    -0.146034  -0.186322  -0.164542  -0.216078  +0.061187  -0.377950  +0.027442  -0.164015  -0.142762  +0.085096  -0.209165  +0.065963  -0.101178  -0.128346  -0.206800  -0.251225  +0.030315  +0.054001  -0.679627  -0.027889  +0.042719  +0.005873  -0.036027  -0.093335  -0.080373  -0.018896  -0.025516  -0.027504  -0.023616  -0.021921
ar[262]  Pbcm[0,1/2,1/2]T1T2(a,b,c,d)[Al2:d:rot]A''_2(b)    +0.000838  +0.010676  +0.001992  +0.003177  +0.002702  +0.005380  -0.007745  +0.006604  -0.002842  +0.014244  +0.017552  +0.009507  +0.077531  -0.002081  +0.039336  -0.036335  -0.034761  +0.006394  -0.089482  +0.615637  +0.014266  +0.001999  -0.032681  -0.053669  +0.566012  -0.420321  +0.177087  -0.079103  +0.041680  -0.247837
ar[350]  Pbcm[0,1/2,1/2]T1T2(a,b,c,d)[Al3:d:rot]A'(b)       +0.298650  -0.360914  +0.104495  -0.091619  -0.183927  +0.077783  -0.045588  -0.016093  +0.063748  +0.105570  -0.288996  -0.322946  -0.030964  +0.146265  +0.137222  +0.018048  -0.052356  -0.028623  -0.038713  +0.020530  -0.015340  +0.040603  -0.054539  +0.013421  +0.060970  +0.104938  -0.272856  -0.395681  +0.466970  +0.012950
ar[354]  Pbcm[0,1/2,1/2]T1T2(a,b,c,d)[Al3:d:rot]A''_1(b)    -0.117566  -0.152444  -0.140081  -0.488416  +0.091083  -0.132152  +0.082361  -0.230677  -0.265320  -0.113871  -0.034664  +0.038140  -0.123047  +0.158450  +0.016417  -0.128011  -0.179097  +0.424676  +0.501135  +0.052186  +0.000214  -0.091955  +0.003074  +0.013109  +0.020423  -0.011180  -0.000804  +0.011246  +0.022231  -0.001914
ar[358]  Pbcm[0,1/2,1/2]T1T2(a,b,c,d)[Al3:d:rot]A''_2(b)    +0.126424  +0.099140  +0.100689  -0.228124  +0.000602  -0.007327  -0.096527  -0.015005  +0.030633  +0.198254  -0.283783  +0.248881  +0.001168  -0.197585  -0.156704  -0.093711  -0.094579  -0.330734  +0.168874  +0.013189  -0.000814  +0.047657  -0.004472  -0.002328  -0.001220  +0.130558  +0.395332  +0.346383  +0.452414  -0.001818
ar[446]  Pbcm[0,1/2,1/2]T1T2(a,b,c,d)[Al4:c:rot]A(b)        -0.070112  -0.011263  +0.034328  +0.192187  -0.092364  +0.070081  -0.074612  +0.096271  +0.134413  +0.176320  -0.192259  -0.265850  +0.183452  -0.580412  -0.319136  -0.070086  -0.049896  +0.519210  +0.147327  +0.005665  +0.000914  -0.016149  +0.002592  +0.000605  -0.000706  -0.008192  -0.005763  +0.000747  -0.017339  -0.000175
ar[450]  Pbcm[0,1/2,1/2]T1T2(a,b,c,d)[Al4:c:rot]B_1(b)      +0.142158  +0.107086  +0.105603  -0.264105  +0.024790  -0.028767  -0.063297  -0.039569  +0.101410  +0.238408  -0.261187  -0.124113  -0.023310  +0.020531  -0.006634  -0.045223  -0.063251  -0.174277  +0.127175  +0.019180  -0.003338  +0.406535  -0.006642  +0.005371  +0.017661  +0.089633  +0.168381  -0.300437  -0.619174  -0.000186
ar[454]  Pbcm[0,1/2,1/2]T1T2(a,b,c,d)[Al4:c:rot]B_2(b)      -0.087626  -0.060441  -0.046439  +0.099989  -0.033501  +0.016549  +0.028641  +0.003069  -0.095320  -0.146444  +0.131827  +0.063240  -0.001418  +0.024526  +0.022160  +0.021325  +0.023890  +0.195274  -0.034237  -0.004258  -0.000919  +0.900356  +0.007481  -0.006916  -0.014444  -0.019682  -0.012910  +0.132042  +0.228019  -0.000071
ad[122]  Pbcm[0,1/2,1/2]T1T2(a,b,c,d)[Al1:e:dsp]A_1(b)      -0.020803  +0.037697  -0.014309  -0.010411  +0.047053  -0.031061  +0.008230  +0.097270  +0.136613  -0.339621  -0.253097  -0.016018  +0.051581  +0.019705  +0.052673  -0.088466  -0.073749  -0.002030  -0.003232  -0.561928  -0.303839  -0.000010  +0.080040  +0.096346  +0.096083  -0.473460  +0.213009  -0.145257  +0.060517  -0.201003
ad[126]  Pbcm[0,1/2,1/2]T1T2(a,b,c,d)[Al1:e:dsp]A_2(b)      +0.026011  -0.047488  +0.016825  +0.015090  -0.060996  +0.001620  +0.005022  -0.098097  -0.129232  +0.305880  +0.216415  +0.003741  -0.136266  -0.011937  -0.101623  +0.087601  +0.075114  -0.001454  +0.051969  -0.484516  +0.321410  +0.006344  -0.133251  -0.049554  +0.454569  +0.114101  -0.060967  +0.044971  -0.015525  -0.443929
ad[130]  Pbcm[0,1/2,1/2]T1T2(a,b,c,d)[Al1:e:dsp]A_3(b)      -0.068431  -0.014067  +0.437716  +0.118572  +0.319851  +0.263072  +0.705591  -0.062981  -0.234688  +0.061362  -0.201063  +0.001716  -0.041084  -0.040061  +0.008301  +0.000019  -0.086254  +0.005961  -0.074537  +0.001026  +0.001022  +0.000181  -0.002125  +0.019061  -0.000404  +0.002262  -0.004207  +0.006982  -0.003859  -0.002203
ad[134]  Pbcm[0,1/2,1/2]T1T2(a,b,c,d)[Al1:e:dsp]A_4(b)      +0.130650  +0.253076  -0.342273  +0.086084  -0.280994  +0.310053  +0.187431  -0.697300  +0.207708  -0.086896  -0.081268  +0.027195  -0.021814  -0.014104  -0.061085  +0.042329  -0.154016  +0.009171  -0.092526  +0.002988  +0.002635  +0.000215  +0.000097  +0.033220  +0.000159  +0.003456  -0.005108  +0.009021  -0.004882  -0.003005
ad[138]  Pbcm[0,1/2,1/2]T1T2(a,b,c,d)[Al1:e:dsp]A_5(b)      +0.030056  +0.004503  +0.049334  +0.081898  -0.159841  -0.435155  +0.163550  -0.177134  -0.107412  +0.140025  -0.031512  +0.097119  +0.757404  +0.018727  +0.283725  +0.076547  -0.041557  -0.007556  +0.063590  -0.075824  +0.048608  +0.000130  -0.021626  +0.010929  -0.010950  +0.009851  -0.004309  +0.003345  -0.001247  +0.013623
ad[142]  Pbcm[0,1/2,1/2]T1T2(a,b,c,d)[Al1:e:dsp]A_6(b)      +0.026463  +0.045879  +0.044713  +0.095031  -0.153516  -0.486197  +0.166627  -0.055114  +0.004568  -0.135187  -0.200816  -0.016006  -0.375543  -0.164455  -0.058939  +0.627872  +0.179431  -0.020279  +0.123133  +0.093467  -0.103934  -0.000384  +0.045687  -0.001253  +0.031470  -0.007189  +0.004245  -0.002433  +0.001674  -0.016981
ad[254]  Pbcm[0,1/2,1/2]T1T2(a,b,c,d)[Al2:d:dsp]A'_1(b)     +0.182549  -0.339392  +0.059116  +0.036137  -0.221593  +0.102316  -0.033170  -0.108880  -0.201776  +0.341491  +0.139157  -0.032520  -0.114618  +0.020555  -0.028903  +0.102551  +0.045980  -0.021247  +0.026636  -0.068289  +0.110745  -0.007760  +0.053519  +0.080144  -0.263891  -0.597040  +0.181977  +0.134737  -0.092168  +0.236828
ad[258]  Pbcm[0,1/2,1/2]T1T2(a,b,c,d)[Al2:d:dsp]A'_2(b)     -0.203644  -0.249015  +0.574194  -0.007390  +0.170066  -0.088773  -0.289760  -0.460708  +0.387649  -0.133400  +0.196809  +0.061280  -0.029522  -0.087003  +0.046239  +0.026888  -0.096393  +0.008823  -0.021436  -0.003345  +0.023859  -0.000296  +0.037444  +0.005964  +0.000952  +0.000255  +0.004005  +0.003286  -0.004409  +0.000014
ad[262]  Pbcm[0,1/2,1/2]T1T2(a,b,c,d)[Al2:d:dsp]A''(b)      +0.171101  +0.181730  +0.221709  +0.322886  -0.307250  -0.387012  +0.156526  +0.049642  +0.060259  -0.042598  +0.128366  -0.085152  -0.259957  +0.190109  -0.129515  -0.530185  -0.240304  +0.004858  +0.112004  +0.042664  +0.067857  -0.003694  -0.024163  -0.004555  -0.059650  -0.005856  +0.021216  +0.004704  +0.015778  -0.026619
ad[350]  Pbcm[0,1/2,1/2]T1T2(a,b,c,d)[Al3:d:dsp]A'_1(b)     -0.070995  +0.416245  +0.021948  -0.217878  +0.239068  -0.128108  +0.011241  -0.041274  +0.229305  +0.284997  -0.036856  -0.377842  -0.010975  +0.143975  +0.058957  +0.019739  +0.055244  -0.008560  -0.006414  -0.013432  +0.011795  +0.059092  +0.049556  -0.008763  -0.051309  -0.303123  -0.401468  +0.338730  +0.125351  -0.007576
ad[354]  Pbcm[0,1/2,1/2]T1T2(a,b,c,d)[Al3:d:dsp]A'_2(b)     +0.651822  -0.187221  -0.197883  -0.056997  +0.443013  -0.155072  +0.233162  +0.035274  +0.304240  -0.055681  +0.280496  +0.072671  +0.048438  -0.160518  -0.085263  -0.005096  +0.001655  +0.073928  +0.011355  -0.002349  +0.001897  +0.027111  +0.003706  -0.000413  -0.003787  -0.005007  +0.010325  +0.012233  -0.008603  +0.000154
ad[358]  Pbcm[0,1/2,1/2]T1T2(a,b,c,d)[Al3:d:dsp]A''(b)      -0.407071  -0.384361  -0.400074  +0.295947  +0.201630  -0.101251  +0.144418  -0.057629  +0.162420  +0.114118  -0.029572  -0.253651  -0.019577  -0.003980  -0.039044  -0.088876  -0.115791  -0.403058  +0.258923  +0.031821  -0.000673  +0.044929  +0.000290  +0.007518  +0.013217  +0.015344  +0.052312  +0.013792  +0.007807  -0.001279
ad[446]  Pbcm[0,1/2,1/2]T1T2(a,b,c,d)[Al4:c:dsp]A(b)        -0.000596  -0.006234  -0.011695  +0.008766  +0.032899  -0.020786  +0.042663  -0.013849  +0.098607  +0.040253  +0.051115  -0.463117  -0.018601  +0.273015  +0.202047  +0.097892  +0.094419  +0.285903  -0.211767  -0.020646  -0.002762  -0.068485  -0.016439  -0.007385  -0.000416  +0.249556  +0.637709  +0.175996  +0.040263  -0.000969
ad[450]  Pbcm[0,1/2,1/2]T1T2(a,b,c,d)[Al4:c:dsp]B_1(b)      +0.244226  +0.129923  -0.041307  +0.450432  +0.447844  -0.064711  -0.433050  -0.259915  -0.425547  -0.011538  -0.245153  -0.058002  -0.043912  +0.078146  +0.031220  -0.017036  -0.026230  +0.043300  +0.048412  +0.004621  -0.000460  -0.004371  -0.001183  +0.000821  +0.002131  +0.001558  -0.004636  -0.005355  +0.006594  +0.000079
ad[454]  Pbcm[0,1/2,1/2]T1T2(a,b,c,d)[Al4:c:dsp]B_2(b)      +0.080256  +0.070365  +0.083366  -0.226444  -0.061173  -0.000651  -0.002109  -0.109340  -0.376553  -0.384778  +0.288198  -0.529902  +0.140060  -0.316897  -0.156444  -0.025669  -0.014432  -0.338405  -0.005960  -0.000122  -0.000151  +0.014572  -0.000460  -0.000388  -0.000315  +0.007580  +0.020254  +0.012474  +0.014386  -0.000031
