# Supplementary material for: The ISOTILT software for discovering cooperative rigid-unit rotations in networks of interconnected rigid units
Source: J Appl Crystallogr. 2021 Nov 2;54(Pt 6):1847–56. doi: 10.1107/S1600576721009353 (PMC8662972; doi:10.1107/S1600576721009353)
Supplement: Supplementary file 1 [file j-54-01847-sup1.zip › SI_CAZO-results-svals.txt]

ISOTILT: singular-value scan results

Ca3Al4ZnO10 2x2x2 P1
Pivot atoms: Al
Shared atoms: O
Maximum pivot-to-shared atom distance: 2.500
Consider pivot-atom displacements.
RUM-detection tolerance: 1.00E+00
Blocks to be included:1-40
Perform a tolerance scan.
Number of decimal places in output: 6
Maximum displacement of shared atoms: 0.500

Singular values of each block

Block    6  Pbcm[0,0,0]GM2-(a)(a)
   0.000000
   0.000009
   0.000016
   0.027268
   0.048209
   0.067228
   0.075461
   0.085564
   0.119337
   0.131761
   0.137653
   0.147168
   0.206929
   0.279272
   0.282564
   0.322282

Block    7  Pbcm[0,0,0]GM3-(a)(a)
   0.000000
   0.013209
   0.025254
   0.031110
   0.035253
   0.072203
   0.074956
   0.088873
   0.116684
   0.144522
   0.190788
   0.252990
   0.266848
   0.278585

Block    8  Pbcm[0,0,0]GM4-(a)(a)
   0.000000
   0.000008
   0.010589
   0.026379
   0.033057
   0.067533
   0.070170
   0.078800
   0.086623
   0.088105
   0.113541
   0.140562
   0.249719
   0.267645
   0.278023
   0.283170

Block   12  Pbcm[1/2,0,0]X4+(a)(a)
   0.000005
   0.000006
   0.000010
   0.042635
   0.052089
   0.058468
   0.068327
   0.083222
   0.114802
   0.135327
   0.137626
   0.144719
   0.214936
   0.279317
   0.282965
   0.319571

Block   10  Pbcm[1/2,0,0]X2+(a)(a)
   0.000008
   0.000017
   0.017846
   0.042562
   0.060600
   0.067882
   0.072256
   0.079415
   0.085670
   0.087981
   0.125293
   0.174981
   0.215292
   0.266231
   0.274804
   0.284437

Block   25  Pbcm[1/2,1/2,0]S1(a,b)(a)
   0.000010
   0.006351
   0.011099
   0.020158
   0.027663
   0.042381
   0.045157
   0.054000
   0.060957
   0.069275
   0.078416
   0.083034
   0.090146
   0.107456
   0.111785
   0.114245
   0.137103
   0.138446
   0.143403
   0.145514
   0.157408
   0.188326
   0.209159
   0.224354
   0.276230
   0.279346
   0.280851
   0.292077
   0.319708
   0.324804

Block    5  Pbcm[0,0,0]GM1-(a)(a)
   0.000011
   0.019349
   0.023811
   0.048901
   0.059810
   0.081347
   0.098302
   0.121609
   0.135185
   0.151183
   0.194356
   0.218137
   0.278464
   0.322198

Block   17  Pbcm[0,1/2,0]Y1(a,b)(a)
   0.000011
   0.007305
   0.011791
   0.019067
   0.028932
   0.035113
   0.042349
   0.052792
   0.062861
   0.070515
   0.077697
   0.082949
   0.086929
   0.103149
   0.120671
   0.129976
   0.134872
   0.138035
   0.140753
   0.147886
   0.157930
   0.186901
   0.204541
   0.218779
   0.273702
   0.279118
   0.280761
   0.291859
   0.322430
   0.327322

Block   18  Pbcm[0,1/2,0]Y1(a,b)(b)
   0.000011
   0.007306
   0.011790
   0.019066
   0.028932
   0.035113
   0.042349
   0.052792
   0.062860
   0.070515
   0.077697
   0.082949
   0.086930
   0.103149
   0.120671
   0.129976
   0.134870
   0.138034
   0.140754
   0.147885
   0.157929
   0.186904
   0.204542
   0.218778
   0.273704
   0.279125
   0.280762
   0.291858
   0.322430
   0.327322

Block   26  Pbcm[1/2,1/2,0]S1(a,b)(b)
   0.000011
   0.006352
   0.011099
   0.020158
   0.027661
   0.042381
   0.045157
   0.054000
   0.060957
   0.069275
   0.078416
   0.083035
   0.090147
   0.107457
   0.111784
   0.114245
   0.137101
   0.138445
   0.143403
   0.145513
   0.157407
   0.188329
   0.209161
   0.224352
   0.276232
   0.279354
   0.280852
   0.292076
   0.319708
   0.324804

Block   11  Pbcm[1/2,0,0]X3+(a)(a)
   0.000014
   0.014135
   0.029357
   0.045497
   0.054070
   0.078703
   0.103797
   0.113615
   0.140133
   0.149901
   0.192563
   0.225721
   0.278739
   0.319464

Block   33  Pbcm[1/2,0,1/2]U1(a,b)(a)
   0.000599
   0.011933
   0.021044
   0.022974
   0.032247
   0.040550
   0.046630
   0.047877
   0.053405
   0.065643
   0.067686
   0.075406
   0.081940
   0.091441
   0.107353
   0.116624
   0.120646
   0.138354
   0.144994
   0.148813
   0.178606
   0.190006
   0.202858
   0.221748
   0.267363
   0.275678
   0.277805
   0.279394
   0.294609
   0.322473

Block   34  Pbcm[1/2,0,1/2]U1(a,b)(b)
   0.000599
   0.011932
   0.021043
   0.022975
   0.032247
   0.040550
   0.046630
   0.047877
   0.053405
   0.065644
   0.067686
   0.075406
   0.081941
   0.091441
   0.107352
   0.116626
   0.120646
   0.138352
   0.144994
   0.148814
   0.178606
   0.190006
   0.202860
   0.221749
   0.267365
   0.275675
   0.277806
   0.279395
   0.294610
   0.322473

Block   21  Pbcm[0,0,1/2]Z1(a,b)(a)
   0.001887
   0.011970
   0.012716
   0.021814
   0.025597
   0.031119
   0.039580
   0.040479
   0.057719
   0.059359
   0.072092
   0.072952
   0.080845
   0.089301
   0.105677
   0.107813
   0.120746
   0.127529
   0.140088
   0.143513
   0.155915
   0.189816
   0.212362
   0.250114
   0.270597
   0.272020
   0.278970
   0.282925
   0.290763
   0.324974

Block   22  Pbcm[0,0,1/2]Z1(a,b)(b)
   0.001888
   0.011971
   0.012715
   0.021814
   0.025598
   0.031119
   0.039580
   0.040479
   0.057719
   0.059360
   0.072092
   0.072952
   0.080846
   0.089303
   0.105678
   0.107813
   0.120746
   0.127528
   0.140090
   0.143511
   0.155916
   0.189817
   0.212361
   0.250114
   0.270601
   0.272019
   0.278972
   0.282925
   0.290764
   0.324974

Block   23  Pbcm[0,0,1/2]Z2(a,b)(a)
   0.001927
   0.007367
   0.017070
   0.022061
   0.027622
   0.032108
   0.039308
   0.045646
   0.051126
   0.061530
   0.073568
   0.076763
   0.078293
   0.083267
   0.104241
   0.110843
   0.120017
   0.130985
   0.138936
   0.147237
   0.152212
   0.192301
   0.209093
   0.252422
   0.265941
   0.273181
   0.278674
   0.281224
   0.294135
   0.325068

Block   24  Pbcm[0,0,1/2]Z2(a,b)(b)
   0.001927
   0.007365
   0.017071
   0.022060
   0.027623
   0.032108
   0.039307
   0.045646
   0.051125
   0.061529
   0.073568
   0.076763
   0.078293
   0.083268
   0.104240
   0.110843
   0.120016
   0.130985
   0.138937
   0.147237
   0.152211
   0.192300
   0.209093
   0.252423
   0.265939
   0.273182
   0.278672
   0.281224
   0.294134
   0.325068

Block   19  Pbcm[0,1/2,0]Y2(a,b)(a)
   0.004814
   0.005688
   0.012631
   0.018946
   0.022172
   0.029714
   0.031418
   0.042455
   0.046123
   0.061708
   0.070512
   0.075981
   0.076261
   0.077855
   0.084592
   0.088203
   0.094188
   0.114839
   0.132908
   0.139961
   0.148771
   0.192048
   0.250545
   0.251383
   0.266216
   0.269578
   0.272248
   0.278297
   0.283010
   0.293905

Block   20  Pbcm[0,1/2,0]Y2(a,b)(b)
   0.004815
   0.005686
   0.012631
   0.018946
   0.022171
   0.029714
   0.031418
   0.042453
   0.046123
   0.061707
   0.070512
   0.075981
   0.076261
   0.077855
   0.084592
   0.088202
   0.094189
   0.114838
   0.132909
   0.139958
   0.148771
   0.192052
   0.250545
   0.251384
   0.266218
   0.269579
   0.272252
   0.278297
   0.283010
   0.293904

Block   35  Pbcm[1/2,0,1/2]U2(a,b)(a)
   0.005204
   0.011999
   0.012759
   0.024207
   0.030883
   0.037618
   0.049756
   0.055426
   0.059424
   0.066106
   0.067917
   0.070848
   0.078457
   0.091301
   0.106771
   0.117934
   0.123359
   0.129615
   0.142072
   0.155552
   0.177824
   0.183086
   0.214534
   0.219002
   0.264605
   0.276337
   0.278403
   0.283743
   0.290800
   0.322386

Block   36  Pbcm[1/2,0,1/2]U2(a,b)(b)
   0.005204
   0.011998
   0.012759
   0.024207
   0.030884
   0.037617
   0.049756
   0.055426
   0.059424
   0.066106
   0.067916
   0.070847
   0.078456
   0.091301
   0.106773
   0.117933
   0.123361
   0.129616
   0.142072
   0.155552
   0.177824
   0.183084
   0.214534
   0.218999
   0.264603
   0.276339
   0.278402
   0.283743
   0.290799
   0.322386

Block   27  Pbcm[1/2,1/2,0]S2(a,b)(a)
   0.005696
   0.013009
   0.014417
   0.020935
   0.029031
   0.044175
   0.044693
   0.050666
   0.057636
   0.062376
   0.071505
   0.072604
   0.078558
   0.082516
   0.085199
   0.088756
   0.121967
   0.130046
   0.145441
   0.175530
   0.178481
   0.182457
   0.208856
   0.218181
   0.264018
   0.268052
   0.274536
   0.277972
   0.281246
   0.294575

Block   28  Pbcm[1/2,1/2,0]S2(a,b)(b)
   0.005696
   0.013010
   0.014416
   0.020935
   0.029031
   0.044174
   0.044692
   0.050666
   0.057636
   0.062377
   0.071505
   0.072603
   0.078558
   0.082516
   0.085199
   0.088756
   0.121967
   0.130044
   0.145439
   0.175530
   0.178483
   0.182460
   0.208860
   0.218179
   0.264020
   0.268052
   0.274540
   0.277974
   0.281246
   0.294574

Block    2  Pbcm[0,0,0]GM2+(a)(a)
   0.005794
   0.024511
   0.035581
   0.041028
   0.061104
   0.072634
   0.078465
   0.085040
   0.097397
   0.130758
   0.145529
   0.251023
   0.264733
   0.272914
   0.282736
   0.295266

Block    4  Pbcm[0,0,0]GM4+(a)(a)
   0.007824
   0.026282
   0.030857
   0.053499
   0.067673
   0.078971
   0.091885
   0.128685
   0.136868
   0.141722
   0.154436
   0.198752
   0.273640
   0.279803
   0.293277
   0.327192

Block    1  Pbcm[0,0,0]GM1+(a)(a)
   0.008964
   0.031715
   0.037940
   0.049268
   0.072253
   0.078991
   0.087475
   0.132156
   0.149039
   0.193241
   0.250300
   0.270858
   0.272929
   0.292138

Block    9  Pbcm[1/2,0,0]X1+(a)(a)
   0.009368
   0.019768
   0.028110
   0.048046
   0.053859
   0.073121
   0.076243
   0.089610
   0.136010
   0.175869
   0.185012
   0.218705
   0.270305
   0.274324

Block   14  Pbcm[1/2,0,0]X2-(a)(a)
   0.011511
   0.013490
   0.037614
   0.053729
   0.075262
   0.082950
   0.096510
   0.110121
   0.136749
   0.143984
   0.153266
   0.202765
   0.276333
   0.279678
   0.293537
   0.324668

Block   16  Pbcm[1/2,0,0]X4-(a)(a)
   0.013019
   0.030292
   0.037484
   0.049054
   0.057084
   0.077352
   0.080501
   0.086542
   0.121425
   0.140558
   0.180216
   0.203122
   0.264395
   0.277079
   0.278899
   0.296031

Block   13  Pbcm[1/2,0,0]X1-(a)(a)
   0.015472
   0.039080
   0.052361
   0.076454
   0.085483
   0.107878
   0.115229
   0.141988
   0.159432
   0.185707
   0.221555
   0.276109
   0.289912
   0.324447

Block   38  Pbcm[1/2,1/2,1/2]R1R2(a,b,c,d)(b)
   0.017981
   0.027468
   0.040094
   0.041404
   0.051257
   0.062171
   0.065906
   0.072667
   0.075030
   0.078456
   0.096151
   0.099339
   0.105934
   0.109040
   0.112567
   0.130697
   0.133757
   0.143030
   0.147493
   0.169295
   0.178291
   0.207468
   0.215781
   0.218946
   0.225200
   0.241362
   0.249308
   0.270401
   0.278863
   0.332118

Block   40  Pbcm[1/2,1/2,1/2]R1R2(a,b,c,d)(d)
   0.017981
   0.027468
   0.040093
   0.041404
   0.051257
   0.062171
   0.065905
   0.072666
   0.075029
   0.078455
   0.096152
   0.099339
   0.105932
   0.109038
   0.112566
   0.130695
   0.133756
   0.143031
   0.147493
   0.169295
   0.178291
   0.207458
   0.215777
   0.218942
   0.225201
   0.241363
   0.249312
   0.270402
   0.278866
   0.332117

Block   37  Pbcm[1/2,1/2,1/2]R1R2(a,b,c,d)(a)
   0.018431
   0.026082
   0.040465
   0.042956
   0.050178
   0.062695
   0.065400
   0.072319
   0.075123
   0.078670
   0.096138
   0.099289
   0.106625
   0.108596
   0.112460
   0.130681
   0.133722
   0.143061
   0.147494
   0.169295
   0.178292
   0.207468
   0.215780
   0.218944
   0.225240
   0.241238
   0.249419
   0.270370
   0.278878
   0.332117

Block   39  Pbcm[1/2,1/2,1/2]R1R2(a,b,c,d)(c)
   0.018431
   0.026081
   0.040466
   0.042954
   0.050178
   0.062695
   0.065399
   0.072319
   0.075124
   0.078670
   0.096139
   0.099289
   0.106624
   0.108595
   0.112459
   0.130679
   0.133721
   0.143061
   0.147494
   0.169294
   0.178292
   0.207458
   0.215776
   0.218940
   0.225241
   0.241238
   0.249419
   0.270370
   0.278877
   0.332117

Block   15  Pbcm[1/2,0,0]X3-(a)(a)
   0.018518
   0.023031
   0.045119
   0.058641
   0.065288
   0.079860
   0.123552
   0.148048
   0.175874
   0.181837
   0.215721
   0.263749
   0.277952
   0.292249

Block    3  Pbcm[0,0,0]GM3+(a)(a)
   0.021449
   0.031487
   0.044322
   0.076339
   0.079656
   0.106156
   0.135252
   0.139630
   0.159725
   0.182279
   0.219369
   0.273655
   0.289788
   0.326969

Block   29  Pbcm[0,1/2,1/2]T1T2(a,b,c,d)(a)
   0.022250
   0.027764
   0.031991
   0.040294
   0.047278
   0.053792
   0.066587
   0.069692
   0.074510
   0.076839
   0.079926
   0.096518
   0.102726
   0.107470
   0.109582
   0.123977
   0.132327
   0.133875
   0.143668
   0.168018
   0.198996
   0.207468
   0.216616
   0.218728
   0.223406
   0.243776
   0.249908
   0.271125
   0.278935
   0.338961

Block   31  Pbcm[0,1/2,1/2]T1T2(a,b,c,d)(c)
   0.022250
   0.027764
   0.031991
   0.040294
   0.047278
   0.053792
   0.066587
   0.069692
   0.074511
   0.076840
   0.079927
   0.096518
   0.102727
   0.107469
   0.109580
   0.123978
   0.132325
   0.133875
   0.143669
   0.168018
   0.198995
   0.207458
   0.216612
   0.218724
   0.223407
   0.243776
   0.249908
   0.271125
   0.278934
   0.338961

Block   30  Pbcm[0,1/2,1/2]T1T2(a,b,c,d)(b)
   0.022924
   0.026447
   0.032208
   0.040394
   0.047823
   0.054614
   0.063373
   0.073166
   0.073597
   0.076436
   0.079939
   0.096489
   0.102657
   0.107174
   0.110010
   0.123964
   0.132366
   0.133733
   0.143721
   0.168018
   0.198996
   0.207467
   0.216613
   0.218730
   0.223434
   0.243533
   0.250179
   0.271014
   0.278984
   0.338961

Block   32  Pbcm[0,1/2,1/2]T1T2(a,b,c,d)(d)
   0.022924
   0.026447
   0.032208
   0.040394
   0.047823
   0.054614
   0.063373
   0.073166
   0.073597
   0.076436
   0.079940
   0.096490
   0.102656
   0.107171
   0.110009
   0.123965
   0.132364
   0.133732
   0.143721
   0.168018
   0.198995
   0.207457
   0.216610
   0.218726
   0.223435
   0.243534
   0.250184
   0.271015
   0.278987
   0.338961
