# Supplementary material for: The ISOTILT software for discovering cooperative rigid-unit rotations in networks of interconnected rigid units
Source: J Appl Crystallogr. 2021 Nov 2;54(Pt 6):1847–56. doi: 10.1107/S1600576721009353 (PMC8662972; doi:10.1107/S1600576721009353)
Supplement: Supplementary file 1 [file j-54-01847-sup1.zip › SI_CAZO-sg57_parent.cif]

data_isocif-output
_audit_creation_method ISOCIF
 
_cell_length_a    5.13640
_cell_length_b    16.74030
_cell_length_c    10.70190
_cell_angle_alpha 90.00000
_cell_angle_beta  90.00000
_cell_angle_gamma 90.00000
_cell_volume      920.20155
 
_symmetry_space_group_name_H-M "P 2/b 21/c 21/m"
_symmetry_Int_Tables_number 57
_space_group.reference_setting '057:-P 2c 2b'
_space_group.transform_Pp_abc a,b,c;0,0,0
 
loop_
_space_group_symop_id
_space_group_symop_operation_xyz
1 x,y,z
2 x,-y+1/2,-z
3 -x,y+1/2,-z+1/2
4 -x,-y,z+1/2
5 -x,-y,-z
6 -x,y+1/2,z
7 x,-y+1/2,z+1/2
8 x,y,-z+1/2
 
loop_
_atom_site_label
_atom_site_type_symbol
_atom_site_symmetry_multiplicity
_atom_site_Wyckoff_label
_atom_site_fract_x
_atom_site_fract_y
_atom_site_fract_z
_atom_site_occupancy
_atom_site_fract_symmform
Al1   Al   8 e 0.63487  -0.07796 0.59996 1.00000 Dx,Dy,Dz 
Al2   Al   4 d 0.13217  0.52944  0.25000 1.00000 Dx,Dy,0  
Al3   Al   4 d 0.24710  0.33422  0.25000 1.00000 Dx,Dy,0  
Al4   Al   4 c 0.30591  0.25000  0.00000 1.00000 Dx,0,0   
Ca1   Ca   8 e 0.80337  0.10819  0.57543 1.00000 Dx,Dy,Dz 
Ca2   Ca   4 d 0.78414  0.20781  0.25000 1.00000 Dx,Dy,0  
O1    O    4 d 0.58240  0.33347  0.25000 1.00000 Dx,Dy,0  
O2    O    4 d 0.07670  0.42572  0.25000 1.00000 Dx,Dy,0  
O3    O    4 d 0.46460  0.56172  0.25000 1.00000 Dx,Dy,0  
O4    O    8 e 0.10040  0.21477  0.62029 1.00000 Dx,Dy,Dz 
O5    O    4 b 0.50000  0.00000  0.00000 1.00000 0,0,0    
O6    O    8 e 0.49050  0.82617  0.55656 1.00000 Dx,Dy,Dz 
O7    O    8 e -0.01780 -0.07805 0.88250 1.00000 Dx,Dy,Dz 
 
# end of cif
