# Supplementary material for: The ISOTILT software for discovering cooperative rigid-unit rotations in networks of interconnected rigid units
Source: J Appl Crystallogr. 2021 Nov 2;54(Pt 6):1847–56. doi: 10.1107/S1600576721009353 (PMC8662972; doi:10.1107/S1600576721009353)
Supplement: Supplementary file 1 [file j-54-01847-sup1.zip › SI_HTB-results-rums.txt]

ISOTILT: RUM search results

Hexagonal Tungsten Bronze 2r3x2r3x2 P1
Pivot atoms: W
Shared atoms: O
Maximum pivot-to-shared atom distance: 2.500
RUM-detection tolerance: 1.00E+00
Blocks to be included:1-132
Number of decimal places in output: 6
Maximum displacement of shared atoms: 0.500


RUM details
Mode     Label                                                 Coefficient

Block   38                                     RMS deviance = [0.000012   0.695018]
ar[70]   P6/mmm[0,0,1/2]A6+(a,b)[W:f:rot]B3g(b)               -0.501575  -0.865114
ar[72]   P6/mmm[0,0,1/2]A6+(a,b)[W:f:rot]B2g(b)               -0.865114  +0.501575

Block   79                                     RMS deviance = [0.000013   0.491718]
ar[124]  P6/mmm[1/2,0,1/2]L2-(a;b;c)[W:f:rot]B3g(a)           -0.708809  -0.705401
ar[127]  P6/mmm[1/2,0,1/2]L2-(a;b;c)[W:f:rot]B2g(a)           -0.705401  +0.708809

Block   81                                     RMS deviance = [0.000013   0.491718]
ar[126]  P6/mmm[1/2,0,1/2]L2-(a;b;c)[W:f:rot]B3g(c)           -0.708809  -0.705401
ar[129]  P6/mmm[1/2,0,1/2]L2-(a;b;c)[W:f:rot]B2g(c)           -0.705401  +0.708809

Block   33                                     RMS deviance = [0.000031]
ar[65]   P6/mmm[0,0,1/2]A3+(a)[W:f:rot]B3g(a)                 -1.000000

Block   37                                     RMS deviance = [0.000037   0.695015]
ar[69]   P6/mmm[0,0,1/2]A6+(a,b)[W:f:rot]B3g(a)               -0.502240  -0.864728
ar[71]   P6/mmm[0,0,1/2]A6+(a,b)[W:f:rot]B2g(a)               -0.864728  +0.502240

Block   80                                     RMS deviance = [0.000046   0.491718]
ar[125]  P6/mmm[1/2,0,1/2]L2-(a;b;c)[W:f:rot]B3g(b)           -0.708809  -0.705401
ar[128]  P6/mmm[1/2,0,1/2]L2-(a;b;c)[W:f:rot]B2g(b)           -0.705401  +0.708809

Block  120                                     RMS deviance = [0.179882   0.347678   0.671339]
ar[174]  P6/mmm[1/6,1/6,1/2]Q2(a,b;c,d;e,f)[W:f:rot]B3g_1(f)  -0.501390  -0.707086  -0.498637
ar[180]  P6/mmm[1/6,1/6,1/2]Q2(a,b;c,d;e,f)[W:f:rot]B3g_2(f)  +0.707651  -0.003530  -0.706553
ar[186]  P6/mmm[1/6,1/6,1/2]Q2(a,b;c,d;e,f)[W:f:rot]B2g(f)    -0.497834  +0.707119  -0.502140

Block  115                                     RMS deviance = [0.179884   0.347697   0.671336]
ar[169]  P6/mmm[1/6,1/6,1/2]Q2(a,b;c,d;e,f)[W:f:rot]B3g_1(a)  -0.500975  -0.707100  -0.499033
ar[175]  P6/mmm[1/6,1/6,1/2]Q2(a,b;c,d;e,f)[W:f:rot]B3g_2(a)  +0.707929  -0.003110  -0.706277
ar[181]  P6/mmm[1/6,1/6,1/2]Q2(a,b;c,d;e,f)[W:f:rot]B2g(a)    -0.497856  +0.707107  -0.502134

Block  116                                     RMS deviance = [0.179884   0.347697   0.671336]
ar[170]  P6/mmm[1/6,1/6,1/2]Q2(a,b;c,d;e,f)[W:f:rot]B3g_1(b)  -0.501371  -0.707119  -0.498608
ar[176]  P6/mmm[1/6,1/6,1/2]Q2(a,b;c,d;e,f)[W:f:rot]B3g_2(b)  +0.707647  -0.003534  -0.706557
ar[182]  P6/mmm[1/6,1/6,1/2]Q2(a,b;c,d;e,f)[W:f:rot]B2g(b)    -0.497858  +0.707085  -0.502163

Block  117                                     RMS deviance = [0.179884   0.347697   0.671336]
ar[171]  P6/mmm[1/6,1/6,1/2]Q2(a,b;c,d;e,f)[W:f:rot]B3g_1(c)  -0.500975  -0.707100  -0.499033
ar[177]  P6/mmm[1/6,1/6,1/2]Q2(a,b;c,d;e,f)[W:f:rot]B3g_2(c)  +0.707929  -0.003110  -0.706277
ar[183]  P6/mmm[1/6,1/6,1/2]Q2(a,b;c,d;e,f)[W:f:rot]B2g(c)    -0.497856  +0.707107  -0.502134

Block  118                                     RMS deviance = [0.179884   0.347697   0.671336]
ar[172]  P6/mmm[1/6,1/6,1/2]Q2(a,b;c,d;e,f)[W:f:rot]B3g_1(d)  -0.501371  -0.707119  -0.498608
ar[178]  P6/mmm[1/6,1/6,1/2]Q2(a,b;c,d;e,f)[W:f:rot]B3g_2(d)  +0.707647  -0.003534  -0.706557
ar[184]  P6/mmm[1/6,1/6,1/2]Q2(a,b;c,d;e,f)[W:f:rot]B2g(d)    -0.497858  +0.707085  -0.502163

Block  119                                     RMS deviance = [0.179885   0.347717   0.671335]
ar[173]  P6/mmm[1/6,1/6,1/2]Q2(a,b;c,d;e,f)[W:f:rot]B3g_1(e)  -0.501214  -0.707130  -0.498750
ar[179]  P6/mmm[1/6,1/6,1/2]Q2(a,b;c,d;e,f)[W:f:rot]B3g_2(e)  +0.707564  -0.003114  -0.706643
ar[185]  P6/mmm[1/6,1/6,1/2]Q2(a,b;c,d;e,f)[W:f:rot]B2g(e)    -0.498135  +0.707077  -0.501900

Block  125                                     RMS deviance = [0.180074   0.602232   0.672073]
ar[191]  P6/mmm[1/6,1/6,1/2]Q3(a,b;c,d;e,f)[W:f:rot]B3g(e)    +0.501793  +0.712105  -0.491029
ar[197]  P6/mmm[1/6,1/6,1/2]Q3(a,b;c,d;e,f)[W:f:rot]B2g_1(e)  +0.499644  -0.702011  -0.507480
ar[203]  P6/mmm[1/6,1/6,1/2]Q3(a,b;c,d;e,f)[W:f:rot]B2g_2(e)  +0.706087  -0.009310  +0.708064

Block  122                                     RMS deviance = [0.180077   0.602229   0.672067]
ar[188]  P6/mmm[1/6,1/6,1/2]Q3(a,b;c,d;e,f)[W:f:rot]B3g(b)    +0.501972  +0.712733  -0.489935
ar[194]  P6/mmm[1/6,1/6,1/2]Q3(a,b;c,d;e,f)[W:f:rot]B2g_1(b)  +0.499535  -0.701357  -0.508491
ar[200]  P6/mmm[1/6,1/6,1/2]Q3(a,b;c,d;e,f)[W:f:rot]B2g_2(b)  +0.706038  -0.010508  +0.708096

Block  124                                     RMS deviance = [0.180077   0.602229   0.672067]
ar[190]  P6/mmm[1/6,1/6,1/2]Q3(a,b;c,d;e,f)[W:f:rot]B3g(d)    +0.501972  +0.712733  -0.489935
ar[196]  P6/mmm[1/6,1/6,1/2]Q3(a,b;c,d;e,f)[W:f:rot]B2g_1(d)  +0.499535  -0.701357  -0.508491
ar[202]  P6/mmm[1/6,1/6,1/2]Q3(a,b;c,d;e,f)[W:f:rot]B2g_2(d)  +0.706038  -0.010508  +0.708096

Block  121                                     RMS deviance = [0.180081   0.602228   0.672063]
ar[187]  P6/mmm[1/6,1/6,1/2]Q3(a,b;c,d;e,f)[W:f:rot]B3g(a)    +0.501780  +0.712036  -0.491143
ar[193]  P6/mmm[1/6,1/6,1/2]Q3(a,b;c,d;e,f)[W:f:rot]B2g_1(a)  +0.499620  -0.702083  -0.507405
ar[199]  P6/mmm[1/6,1/6,1/2]Q3(a,b;c,d;e,f)[W:f:rot]B2g_2(a)  +0.706114  -0.009220  +0.708038

Block  123                                     RMS deviance = [0.180081   0.602228   0.672063]
ar[189]  P6/mmm[1/6,1/6,1/2]Q3(a,b;c,d;e,f)[W:f:rot]B3g(c)    +0.501780  +0.712036  -0.491143
ar[195]  P6/mmm[1/6,1/6,1/2]Q3(a,b;c,d;e,f)[W:f:rot]B2g_1(c)  +0.499620  -0.702083  -0.507405
ar[201]  P6/mmm[1/6,1/6,1/2]Q3(a,b;c,d;e,f)[W:f:rot]B2g_2(c)  +0.706114  -0.009220  +0.708038

Block  126                                     RMS deviance = [0.180084   0.602225   0.672057]
ar[192]  P6/mmm[1/6,1/6,1/2]Q3(a,b;c,d;e,f)[W:f:rot]B3g(f)    +0.501959  +0.712663  -0.490049
ar[198]  P6/mmm[1/6,1/6,1/2]Q3(a,b;c,d;e,f)[W:f:rot]B2g_1(f)  +0.499510  -0.701429  -0.508416
ar[204]  P6/mmm[1/6,1/6,1/2]Q3(a,b;c,d;e,f)[W:f:rot]B2g_2(f)  +0.706064  -0.010419  +0.708071

Block   49                                     RMS deviance = [0.347507   0.602558]
ar[83]   P6/mmm[1/3,1/3,1/2]H6(a,b,c,d)[W:f:rot]B3g(a)        +0.868023  +0.496524
ar[87]   P6/mmm[1/3,1/3,1/2]H6(a,b,c,d)[W:f:rot]B2g(a)        +0.496524  -0.868023

Block   50                                     RMS deviance = [0.347507   0.602558]
ar[84]   P6/mmm[1/3,1/3,1/2]H6(a,b,c,d)[W:f:rot]B3g(b)        +0.868023  +0.496524
ar[88]   P6/mmm[1/3,1/3,1/2]H6(a,b,c,d)[W:f:rot]B2g(b)        +0.496524  -0.868023

Block   51                                     RMS deviance = [0.347511   0.602554]
ar[85]   P6/mmm[1/3,1/3,1/2]H6(a,b,c,d)[W:f:rot]B3g(c)        +0.867827  +0.496866
ar[89]   P6/mmm[1/3,1/3,1/2]H6(a,b,c,d)[W:f:rot]B2g(c)        +0.496866  -0.867827

Block   52                                     RMS deviance = [0.347511   0.602554]
ar[86]   P6/mmm[1/3,1/3,1/2]H6(a,b,c,d)[W:f:rot]B3g(d)        +0.867827  +0.496866
ar[90]   P6/mmm[1/3,1/3,1/2]H6(a,b,c,d)[W:f:rot]B2g(d)        +0.496866  -0.867827

Block   41                                     RMS deviance = [0.348070]
ar[75]   P6/mmm[1/3,1/3,1/2]H3(a,b)[W:f:rot]B2g(a)            -1.000000

Block   42                                     RMS deviance = [0.348079]
ar[76]   P6/mmm[1/3,1/3,1/2]H3(a,b)[W:f:rot]B2g(b)            -1.000000

Block   70                                     RMS deviance = [0.491186]
ar[112]  P6/mmm[1/2,0,1/2]L3+(a;b;c)[W:f:rot]B3g(a)           -1.000000

Block   71                                     RMS deviance = [0.491186]
ar[113]  P6/mmm[1/2,0,1/2]L3+(a;b;c)[W:f:rot]B3g(b)           -1.000000

Block   72                                     RMS deviance = [0.491186]
ar[114]  P6/mmm[1/2,0,1/2]L3+(a;b;c)[W:f:rot]B3g(c)           -1.000000

Block   76                                     RMS deviance = [0.491719   0.695393]
ar[118]  P6/mmm[1/2,0,1/2]L1-(a;b;c)[W:f:rot]B3g(a)           +0.712200  -0.701977
ar[121]  P6/mmm[1/2,0,1/2]L1-(a;b;c)[W:f:rot]B2g(a)           -0.701977  -0.712200

Block   77                                     RMS deviance = [0.491719   0.695393]
ar[119]  P6/mmm[1/2,0,1/2]L1-(a;b;c)[W:f:rot]B3g(b)           +0.712200  -0.701977
ar[122]  P6/mmm[1/2,0,1/2]L1-(a;b;c)[W:f:rot]B2g(b)           -0.701977  -0.712200

Block   78                                     RMS deviance = [0.491719   0.695393]
ar[120]  P6/mmm[1/2,0,1/2]L1-(a;b;c)[W:f:rot]B3g(c)           +0.712200  -0.701977
ar[123]  P6/mmm[1/2,0,1/2]L1-(a;b;c)[W:f:rot]B2g(c)           -0.701977  -0.712200

Block   73                                     RMS deviance = [0.492252]
ar[115]  P6/mmm[1/2,0,1/2]L4+(a;b;c)[W:f:rot]B2g(a)           -1.000000

Block   74                                     RMS deviance = [0.492252]
ar[116]  P6/mmm[1/2,0,1/2]L4+(a;b;c)[W:f:rot]B2g(b)           -1.000000

Block   75                                     RMS deviance = [0.492252]
ar[117]  P6/mmm[1/2,0,1/2]L4+(a;b;c)[W:f:rot]B2g(c)           -1.000000

Block   44                                     RMS deviance = [0.532930]
ar[78]   P6/mmm[1/3,1/3,1/2]H4(a,b)[W:f:rot]B1g(b)            -1.000000

Block   58                                     RMS deviance = [0.532930]
ar[96]   P6/mmm[1/3,1/3,0]K4(a,b)[W:f:rot]B1g(b)              -1.000000

Block    4                                     RMS deviance = [0.532936]
ar[4]    P6/mmm[0,0,0]GM5+(a,b)[W:f:rot]B1g(a)                -1.000000

Block    5                                     RMS deviance = [0.532936]
ar[5]    P6/mmm[0,0,0]GM5+(a,b)[W:f:rot]B1g(b)                -1.000000

Block   35                                     RMS deviance = [0.532936]
ar[67]   P6/mmm[0,0,1/2]A5+(a,b)[W:f:rot]B1g(a)               -1.000000

Block   36                                     RMS deviance = [0.532936]
ar[68]   P6/mmm[0,0,1/2]A5+(a,b)[W:f:rot]B1g(b)               -1.000000

Block   85                                     RMS deviance = [0.532936]
ar[133]  P6/mmm[1/2,0,1/2]L4-(a;b;c)[W:f:rot]B1g(a)           -1.000000

Block   86                                     RMS deviance = [0.532936]
ar[134]  P6/mmm[1/2,0,1/2]L4-(a;b;c)[W:f:rot]B1g(b)           -1.000000

Block   87                                     RMS deviance = [0.532936]
ar[135]  P6/mmm[1/2,0,1/2]L4-(a;b;c)[W:f:rot]B1g(c)           -1.000000

Block  106                                     RMS deviance = [0.532936]
ar[160]  P6/mmm[1/2,0,0]M4-(a;b;c)[W:f:rot]B1g(a)             -1.000000

Block  107                                     RMS deviance = [0.532936]
ar[161]  P6/mmm[1/2,0,0]M4-(a;b;c)[W:f:rot]B1g(b)             -1.000000

Block  108                                     RMS deviance = [0.532936]
ar[162]  P6/mmm[1/2,0,0]M4-(a;b;c)[W:f:rot]B1g(c)             -1.000000

Block   43                                     RMS deviance = [0.532941]
ar[77]   P6/mmm[1/3,1/3,1/2]H4(a,b)[W:f:rot]B1g(a)            -1.000000

Block   57                                     RMS deviance = [0.532941]
ar[95]   P6/mmm[1/3,1/3,0]K4(a,b)[W:f:rot]B1g(a)              -1.000000

Block   27                                     RMS deviance = [0.533623   0.907321]
ar[53]   P6/mmm[1/6,1/6,0]LD4(a,b;c,d;e,f)[W:f:rot]B1g_1(b)   +0.660722  -0.750630
ar[59]   P6/mmm[1/6,1/6,0]LD4(a,b;c,d;e,f)[W:f:rot]B1g_2(b)   -0.750630  -0.660722

Block   29                                     RMS deviance = [0.533623   0.907321]
ar[55]   P6/mmm[1/6,1/6,0]LD4(a,b;c,d;e,f)[W:f:rot]B1g_1(d)   +0.660722  -0.750630
ar[61]   P6/mmm[1/6,1/6,0]LD4(a,b;c,d;e,f)[W:f:rot]B1g_2(d)   -0.750630  -0.660722

Block  128                                     RMS deviance = [0.533623   0.907321]
ar[206]  P6/mmm[1/6,1/6,1/2]Q4(a,b;c,d;e,f)[W:f:rot]B1g_1(b)  +0.660722  -0.750630
ar[212]  P6/mmm[1/6,1/6,1/2]Q4(a,b;c,d;e,f)[W:f:rot]B1g_2(b)  -0.750630  -0.660722

Block  130                                     RMS deviance = [0.533623   0.907321]
ar[208]  P6/mmm[1/6,1/6,1/2]Q4(a,b;c,d;e,f)[W:f:rot]B1g_1(d)  +0.660722  -0.750630
ar[214]  P6/mmm[1/6,1/6,1/2]Q4(a,b;c,d;e,f)[W:f:rot]B1g_2(d)  -0.750630  -0.660722

Block   26                                     RMS deviance = [0.533633   0.907322]
ar[52]   P6/mmm[1/6,1/6,0]LD4(a,b;c,d;e,f)[W:f:rot]B1g_1(a)   +0.660592  -0.750745
ar[58]   P6/mmm[1/6,1/6,0]LD4(a,b;c,d;e,f)[W:f:rot]B1g_2(a)   -0.750745  -0.660592

Block   28                                     RMS deviance = [0.533633   0.907322]
ar[54]   P6/mmm[1/6,1/6,0]LD4(a,b;c,d;e,f)[W:f:rot]B1g_1(c)   +0.660592  -0.750745
ar[60]   P6/mmm[1/6,1/6,0]LD4(a,b;c,d;e,f)[W:f:rot]B1g_2(c)   -0.750745  -0.660592

Block  127                                     RMS deviance = [0.533633   0.907322]
ar[205]  P6/mmm[1/6,1/6,1/2]Q4(a,b;c,d;e,f)[W:f:rot]B1g_1(a)  +0.660592  -0.750745
ar[211]  P6/mmm[1/6,1/6,1/2]Q4(a,b;c,d;e,f)[W:f:rot]B1g_2(a)  -0.750745  -0.660592

Block  129                                     RMS deviance = [0.533633   0.907322]
ar[207]  P6/mmm[1/6,1/6,1/2]Q4(a,b;c,d;e,f)[W:f:rot]B1g_1(c)  +0.660592  -0.750745
ar[213]  P6/mmm[1/6,1/6,1/2]Q4(a,b;c,d;e,f)[W:f:rot]B1g_2(c)  -0.750745  -0.660592

Block   31                                     RMS deviance = [0.539059   0.904106]
ar[57]   P6/mmm[1/6,1/6,0]LD4(a,b;c,d;e,f)[W:f:rot]B1g_1(f)   +0.543288  -0.839547
ar[63]   P6/mmm[1/6,1/6,0]LD4(a,b;c,d;e,f)[W:f:rot]B1g_2(f)   -0.839547  -0.543288

Block  132                                     RMS deviance = [0.539059   0.904106]
ar[210]  P6/mmm[1/6,1/6,1/2]Q4(a,b;c,d;e,f)[W:f:rot]B1g_1(f)  +0.543288  -0.839547
ar[216]  P6/mmm[1/6,1/6,1/2]Q4(a,b;c,d;e,f)[W:f:rot]B1g_2(f)  -0.839547  -0.543288

Block   30                                     RMS deviance = [0.539062   0.904096]
ar[56]   P6/mmm[1/6,1/6,0]LD4(a,b;c,d;e,f)[W:f:rot]B1g_1(e)   +0.543037  -0.839708
ar[62]   P6/mmm[1/6,1/6,0]LD4(a,b;c,d;e,f)[W:f:rot]B1g_2(e)   -0.839708  -0.543037

Block  131                                     RMS deviance = [0.539062   0.904096]
ar[209]  P6/mmm[1/6,1/6,1/2]Q4(a,b;c,d;e,f)[W:f:rot]B1g_1(e)  +0.543037  -0.839708
ar[215]  P6/mmm[1/6,1/6,1/2]Q4(a,b;c,d;e,f)[W:f:rot]B1g_2(e)  -0.839708  -0.543037

Block   39                                     RMS deviance = [0.601576]
ar[73]   P6/mmm[1/3,1/3,1/2]H2(a,b)[W:f:rot]B3g(a)            -1.000000

Block   40                                     RMS deviance = [0.601579]
ar[74]   P6/mmm[1/3,1/3,1/2]H2(a,b)[W:f:rot]B3g(b)            -1.000000

Block   12                                     RMS deviance = [0.626103]
ar[14]   P6/mmm[1/6,1/6,0]LD1(a,b;c,d;e,f)[W:f:rot]B1g(e)     -1.000000

Block  113                                     RMS deviance = [0.626103]
ar[167]  P6/mmm[1/6,1/6,1/2]Q1(a,b;c,d;e,f)[W:f:rot]B1g(e)    -1.000000

Block    8                                     RMS deviance = [0.626106]
ar[10]   P6/mmm[1/6,1/6,0]LD1(a,b;c,d;e,f)[W:f:rot]B1g(a)     -1.000000

Block   10                                     RMS deviance = [0.626106]
ar[12]   P6/mmm[1/6,1/6,0]LD1(a,b;c,d;e,f)[W:f:rot]B1g(c)     -1.000000

Block  109                                     RMS deviance = [0.626106]
ar[163]  P6/mmm[1/6,1/6,1/2]Q1(a,b;c,d;e,f)[W:f:rot]B1g(a)    -1.000000

Block  111                                     RMS deviance = [0.626106]
ar[165]  P6/mmm[1/6,1/6,1/2]Q1(a,b;c,d;e,f)[W:f:rot]B1g(c)    -1.000000

Block    9                                     RMS deviance = [0.626108]
ar[11]   P6/mmm[1/6,1/6,0]LD1(a,b;c,d;e,f)[W:f:rot]B1g(b)     -1.000000

Block   11                                     RMS deviance = [0.626108]
ar[13]   P6/mmm[1/6,1/6,0]LD1(a,b;c,d;e,f)[W:f:rot]B1g(d)     -1.000000

Block  110                                     RMS deviance = [0.626108]
ar[164]  P6/mmm[1/6,1/6,1/2]Q1(a,b;c,d;e,f)[W:f:rot]B1g(b)    -1.000000

Block  112                                     RMS deviance = [0.626108]
ar[166]  P6/mmm[1/6,1/6,1/2]Q1(a,b;c,d;e,f)[W:f:rot]B1g(d)    -1.000000

Block   13                                     RMS deviance = [0.626111]
ar[15]   P6/mmm[1/6,1/6,0]LD1(a,b;c,d;e,f)[W:f:rot]B1g(f)     -1.000000

Block  114                                     RMS deviance = [0.626111]
ar[168]  P6/mmm[1/6,1/6,1/2]Q1(a,b;c,d;e,f)[W:f:rot]B1g(f)    -1.000000

Block   34                                     RMS deviance = [0.696149]
ar[66]   P6/mmm[0,0,1/2]A4+(a)[W:f:rot]B2g(a)                 -1.000000

Block   67                                     RMS deviance = [0.707107]
ar[109]  P6/mmm[1/2,0,1/2]L2+(a;b;c)[W:f:rot]B1g(a)           -1.000000

Block   68                                     RMS deviance = [0.707107]
ar[110]  P6/mmm[1/2,0,1/2]L2+(a;b;c)[W:f:rot]B1g(b)           -1.000000

Block   69                                     RMS deviance = [0.707107]
ar[111]  P6/mmm[1/2,0,1/2]L2+(a;b;c)[W:f:rot]B1g(c)           -1.000000

Block   88                                     RMS deviance = [0.707107]
ar[136]  P6/mmm[1/2,0,0]M2+(a;b;c)[W:f:rot]B1g(a)             -1.000000

Block   89                                     RMS deviance = [0.707107]
ar[137]  P6/mmm[1/2,0,0]M2+(a;b;c)[W:f:rot]B1g(b)             -1.000000

Block   90                                     RMS deviance = [0.707107]
ar[138]  P6/mmm[1/2,0,0]M2+(a;b;c)[W:f:rot]B1g(c)             -1.000000

Block    6                                     RMS deviance = [0.718349   0.999950]
ar[6]    P6/mmm[0,0,0]GM6+(a,b)[W:f:rot]B3g(a)                +0.485940  -0.873992
ar[8]    P6/mmm[0,0,0]GM6+(a,b)[W:f:rot]B2g(a)                +0.873992  +0.485940

Block    7                                     RMS deviance = [0.718372   0.999889]
ar[7]    P6/mmm[0,0,0]GM6+(a,b)[W:f:rot]B3g(b)                +0.516178  -0.856481
ar[9]    P6/mmm[0,0,0]GM6+(a,b)[W:f:rot]B2g(b)                +0.856481  +0.516178

Block  100                                     RMS deviance = [0.718815   0.870622]
ar[151]  P6/mmm[1/2,0,0]M2-(a;b;c)[W:f:rot]B3g(a)             +0.681531  -0.731790
ar[154]  P6/mmm[1/2,0,0]M2-(a;b;c)[W:f:rot]B2g(a)             +0.731790  +0.681531

Block  102                                     RMS deviance = [0.718815   0.870622]
ar[153]  P6/mmm[1/2,0,0]M2-(a;b;c)[W:f:rot]B3g(c)             +0.681531  -0.731790
ar[156]  P6/mmm[1/2,0,0]M2-(a;b;c)[W:f:rot]B2g(c)             +0.731790  +0.681531

Block  101                                     RMS deviance = [0.719206   0.870232]
ar[152]  P6/mmm[1/2,0,0]M2-(a;b;c)[W:f:rot]B3g(b)             -0.746153  -0.665775
ar[155]  P6/mmm[1/2,0,0]M2-(a;b;c)[W:f:rot]B2g(b)             -0.665775  +0.746153

Block    2                                     RMS deviance = [0.719356]
ar[2]    P6/mmm[0,0,0]GM3+(a)[W:f:rot]B3g(a)                  -1.000000

Block   21                                     RMS deviance = [0.740951   0.937710   0.983196]
ar[35]   P6/mmm[1/6,1/6,0]LD3(a,b;c,d;e,f)[W:f:rot]B3g(b)     -0.507526  +0.686506  -0.520698
ar[41]   P6/mmm[1/6,1/6,0]LD3(a,b;c,d;e,f)[W:f:rot]B2g_1(b)   -0.529821  -0.725211  -0.439726
ar[47]   P6/mmm[1/6,1/6,0]LD3(a,b;c,d;e,f)[W:f:rot]B2g_2(b)   -0.679491  +0.052705  +0.731789

Block   23                                     RMS deviance = [0.740951   0.937710   0.983196]
ar[37]   P6/mmm[1/6,1/6,0]LD3(a,b;c,d;e,f)[W:f:rot]B3g(d)     +0.507526  +0.686506  -0.520698
ar[43]   P6/mmm[1/6,1/6,0]LD3(a,b;c,d;e,f)[W:f:rot]B2g_1(d)   +0.529821  -0.725211  -0.439726
ar[49]   P6/mmm[1/6,1/6,0]LD3(a,b;c,d;e,f)[W:f:rot]B2g_2(d)   +0.679491  +0.052705  +0.731789

Block   20                                     RMS deviance = [0.740955   0.937717   0.983188]
ar[34]   P6/mmm[1/6,1/6,0]LD3(a,b;c,d;e,f)[W:f:rot]B3g(a)     -0.507280  +0.685504  -0.522256
ar[40]   P6/mmm[1/6,1/6,0]LD3(a,b;c,d;e,f)[W:f:rot]B2g_1(a)   -0.529952  -0.726028  -0.438217
ar[46]   P6/mmm[1/6,1/6,0]LD3(a,b;c,d;e,f)[W:f:rot]B2g_2(a)   -0.679572  +0.054472  +0.731583

Block   22                                     RMS deviance = [0.740955   0.937717   0.983188]
ar[36]   P6/mmm[1/6,1/6,0]LD3(a,b;c,d;e,f)[W:f:rot]B3g(c)     -0.507280  +0.685504  +0.522256
ar[42]   P6/mmm[1/6,1/6,0]LD3(a,b;c,d;e,f)[W:f:rot]B2g_1(c)   -0.529952  -0.726028  +0.438217
ar[48]   P6/mmm[1/6,1/6,0]LD3(a,b;c,d;e,f)[W:f:rot]B2g_2(c)   -0.679572  +0.054472  -0.731583

Block   15                                     RMS deviance = [0.741251   0.798297   0.983646]
ar[17]   P6/mmm[1/6,1/6,0]LD2(a,b;c,d;e,f)[W:f:rot]B3g_1(b)   +0.464745  -0.721343  -0.513494
ar[23]   P6/mmm[1/6,1/6,0]LD2(a,b;c,d;e,f)[W:f:rot]B3g_2(b)   -0.708265  +0.045184  -0.704499
ar[29]   P6/mmm[1/6,1/6,0]LD2(a,b;c,d;e,f)[W:f:rot]B2g(b)     +0.531388  +0.691102  -0.489903

Block   17                                     RMS deviance = [0.741251   0.798297   0.983646]
ar[19]   P6/mmm[1/6,1/6,0]LD2(a,b;c,d;e,f)[W:f:rot]B3g_1(d)   +0.464745  +0.721343  -0.513494
ar[25]   P6/mmm[1/6,1/6,0]LD2(a,b;c,d;e,f)[W:f:rot]B3g_2(d)   -0.708265  -0.045184  -0.704499
ar[31]   P6/mmm[1/6,1/6,0]LD2(a,b;c,d;e,f)[W:f:rot]B2g(d)     +0.531388  -0.691102  -0.489903

Block   14                                     RMS deviance = [0.741252   0.798296   0.983641]
ar[16]   P6/mmm[1/6,1/6,0]LD2(a,b;c,d;e,f)[W:f:rot]B3g_1(a)   +0.464265  -0.721254  -0.514052
ar[22]   P6/mmm[1/6,1/6,0]LD2(a,b;c,d;e,f)[W:f:rot]B3g_2(a)   -0.708576  +0.045757  -0.704150
ar[28]   P6/mmm[1/6,1/6,0]LD2(a,b;c,d;e,f)[W:f:rot]B2g(a)     +0.531393  +0.691157  -0.489820

Block   16                                     RMS deviance = [0.741252   0.798296   0.983641]
ar[18]   P6/mmm[1/6,1/6,0]LD2(a,b;c,d;e,f)[W:f:rot]B3g_1(c)   -0.464265  -0.721254  -0.514052
ar[24]   P6/mmm[1/6,1/6,0]LD2(a,b;c,d;e,f)[W:f:rot]B3g_2(c)   +0.708576  +0.045757  -0.704150
ar[30]   P6/mmm[1/6,1/6,0]LD2(a,b;c,d;e,f)[W:f:rot]B2g(c)     -0.531393  +0.691157  -0.489820

Block   24                                     RMS deviance = [0.742178   0.938066   0.981951]
ar[38]   P6/mmm[1/6,1/6,0]LD3(a,b;c,d;e,f)[W:f:rot]B3g(e)     +0.489310  +0.745283  +0.452912
ar[44]   P6/mmm[1/6,1/6,0]LD3(a,b;c,d;e,f)[W:f:rot]B2g_1(e)   +0.437743  -0.659055  +0.611578
ar[50]   P6/mmm[1/6,1/6,0]LD3(a,b;c,d;e,f)[W:f:rot]B2g_2(e)   +0.754292  -0.100992  -0.648725

Block   25                                     RMS deviance = [0.742193   0.938088   0.981935]
ar[39]   P6/mmm[1/6,1/6,0]LD3(a,b;c,d;e,f)[W:f:rot]B3g(f)     +0.489524  +0.745678  -0.452028
ar[45]   P6/mmm[1/6,1/6,0]LD3(a,b;c,d;e,f)[W:f:rot]B2g_1(f)   +0.437574  -0.658459  -0.612340
ar[51]   P6/mmm[1/6,1/6,0]LD3(a,b;c,d;e,f)[W:f:rot]B2g_2(f)   +0.754251  -0.101960  +0.648621

Block   18                                     RMS deviance = [0.748139   0.791964   0.983503]
ar[20]   P6/mmm[1/6,1/6,0]LD2(a,b;c,d;e,f)[W:f:rot]B3g_1(e)   +0.715736  +0.511516  -0.475472
ar[26]   P6/mmm[1/6,1/6,0]LD2(a,b;c,d;e,f)[W:f:rot]B3g_2(e)   -0.655732  +0.257975  -0.709552
ar[32]   P6/mmm[1/6,1/6,0]LD2(a,b;c,d;e,f)[W:f:rot]B2g(e)     +0.240287  -0.819634  -0.520059

Block   19                                     RMS deviance = [0.748169   0.791933   0.983499]
ar[21]   P6/mmm[1/6,1/6,0]LD2(a,b;c,d;e,f)[W:f:rot]B3g_1(f)   +0.716230  +0.510914  -0.475374
ar[27]   P6/mmm[1/6,1/6,0]LD2(a,b;c,d;e,f)[W:f:rot]B3g_2(f)   -0.655529  +0.258907  -0.709400
ar[33]   P6/mmm[1/6,1/6,0]LD2(a,b;c,d;e,f)[W:f:rot]B2g(f)     +0.239365  -0.819716  -0.520356

Block   47                                     RMS deviance = [0.779736]
ar[81]   P6/mmm[1/3,1/3,1/2]H5(a,b,c,d)[W:f:rot]B1g(c)        -1.000000

Block   48                                     RMS deviance = [0.779736]
ar[82]   P6/mmm[1/3,1/3,1/2]H5(a,b,c,d)[W:f:rot]B1g(d)        -1.000000

Block   61                                     RMS deviance = [0.779736]
ar[99]   P6/mmm[1/3,1/3,0]K5(a,b,c,d)[W:f:rot]B1g(c)          -1.000000

Block   62                                     RMS deviance = [0.779736]
ar[100]  P6/mmm[1/3,1/3,0]K5(a,b,c,d)[W:f:rot]B1g(d)          -1.000000

Block   45                                     RMS deviance = [0.779738]
ar[79]   P6/mmm[1/3,1/3,1/2]H5(a,b,c,d)[W:f:rot]B1g(a)        -1.000000

Block   46                                     RMS deviance = [0.779738]
ar[80]   P6/mmm[1/3,1/3,1/2]H5(a,b,c,d)[W:f:rot]B1g(b)        -1.000000

Block   59                                     RMS deviance = [0.779738]
ar[97]   P6/mmm[1/3,1/3,0]K5(a,b,c,d)[W:f:rot]B1g(a)          -1.000000

Block   60                                     RMS deviance = [0.779738]
ar[98]   P6/mmm[1/3,1/3,0]K5(a,b,c,d)[W:f:rot]B1g(b)          -1.000000

Block   56                                     RMS deviance = [0.797829]
ar[94]   P6/mmm[1/3,1/3,0]K3(a,b)[W:f:rot]B2g(b)              -1.000000

Block   55                                     RMS deviance = [0.797830]
ar[93]   P6/mmm[1/3,1/3,0]K3(a,b)[W:f:rot]B2g(a)              -1.000000

Block   65                                     RMS deviance = [0.798571   0.937536]
ar[103]  P6/mmm[1/3,1/3,0]K6(a,b,c,d)[W:f:rot]B3g(c)          +0.867827  +0.496866
ar[107]  P6/mmm[1/3,1/3,0]K6(a,b,c,d)[W:f:rot]B2g(c)          +0.496866  -0.867827

Block   66                                     RMS deviance = [0.798571   0.937536]
ar[104]  P6/mmm[1/3,1/3,0]K6(a,b,c,d)[W:f:rot]B3g(d)          +0.867827  +0.496866
ar[108]  P6/mmm[1/3,1/3,0]K6(a,b,c,d)[W:f:rot]B2g(d)          +0.496866  -0.867827

Block   63                                     RMS deviance = [0.798572   0.937526]
ar[101]  P6/mmm[1/3,1/3,0]K6(a,b,c,d)[W:f:rot]B3g(a)          +0.868074  -0.496435
ar[105]  P6/mmm[1/3,1/3,0]K6(a,b,c,d)[W:f:rot]B2g(a)          +0.496435  +0.868074

Block   64                                     RMS deviance = [0.798572   0.937526]
ar[102]  P6/mmm[1/3,1/3,0]K6(a,b,c,d)[W:f:rot]B3g(b)          +0.868074  +0.496435
ar[106]  P6/mmm[1/3,1/3,0]K6(a,b,c,d)[W:f:rot]B2g(b)          +0.496435  -0.868074

Block   82                                     RMS deviance = [0.846156]
ar[130]  P6/mmm[1/2,0,1/2]L3-(a;b;c)[W:f:rot]B1g(a)           -1.000000

Block   83                                     RMS deviance = [0.846156]
ar[131]  P6/mmm[1/2,0,1/2]L3-(a;b;c)[W:f:rot]B1g(b)           -1.000000

Block   84                                     RMS deviance = [0.846156]
ar[132]  P6/mmm[1/2,0,1/2]L3-(a;b;c)[W:f:rot]B1g(c)           -1.000000

Block  103                                     RMS deviance = [0.846156]
ar[157]  P6/mmm[1/2,0,0]M3-(a;b;c)[W:f:rot]B1g(a)             -1.000000

Block  104                                     RMS deviance = [0.846156]
ar[158]  P6/mmm[1/2,0,0]M3-(a;b;c)[W:f:rot]B1g(b)             -1.000000

Block  105                                     RMS deviance = [0.846156]
ar[159]  P6/mmm[1/2,0,0]M3-(a;b;c)[W:f:rot]B1g(c)             -1.000000

Block   94                                     RMS deviance = [0.870453]
ar[142]  P6/mmm[1/2,0,0]M4+(a;b;c)[W:f:rot]B2g(a)             -1.000000

Block   95                                     RMS deviance = [0.870453]
ar[143]  P6/mmm[1/2,0,0]M4+(a;b;c)[W:f:rot]B2g(b)             -1.000000

Block   96                                     RMS deviance = [0.870453]
ar[144]  P6/mmm[1/2,0,0]M4+(a;b;c)[W:f:rot]B2g(c)             -1.000000

Block   97                                     RMS deviance = [0.870834   0.999945]
ar[145]  P6/mmm[1/2,0,0]M1-(a;b;c)[W:f:rot]B3g(a)             -0.690098  -0.723716
ar[148]  P6/mmm[1/2,0,0]M1-(a;b;c)[W:f:rot]B2g(a)             +0.723716  -0.690098

Block   99                                     RMS deviance = [0.870834   0.999945]
ar[147]  P6/mmm[1/2,0,0]M1-(a;b;c)[W:f:rot]B3g(c)             +0.690098  -0.723716
ar[150]  P6/mmm[1/2,0,0]M1-(a;b;c)[W:f:rot]B2g(c)             -0.723716  -0.690098

Block   91                                     RMS deviance = [0.871055]
ar[139]  P6/mmm[1/2,0,0]M3+(a;b;c)[W:f:rot]B3g(a)             -1.000000

Block   92                                     RMS deviance = [0.871055]
ar[140]  P6/mmm[1/2,0,0]M3+(a;b;c)[W:f:rot]B3g(b)             -1.000000

Block   93                                     RMS deviance = [0.871055]
ar[141]  P6/mmm[1/2,0,0]M3+(a;b;c)[W:f:rot]B3g(c)             -1.000000

Block   98                                     RMS deviance = [0.872059   0.998801]
ar[146]  P6/mmm[1/2,0,0]M1-(a;b;c)[W:f:rot]B3g(b)             +0.772491  -0.635026
ar[149]  P6/mmm[1/2,0,0]M1-(a;b;c)[W:f:rot]B2g(b)             -0.635026  -0.772491

Block   54                                     RMS deviance = [0.937743]
ar[92]   P6/mmm[1/3,1/3,0]K2(a,b)[W:f:rot]B3g(b)              -1.000000

Block   53                                     RMS deviance = [0.937749]
ar[91]   P6/mmm[1/3,1/3,0]K2(a,b)[W:f:rot]B3g(a)              -1.000000

Block    1                                     RMS deviance = [0.965380]
ar[1]    P6/mmm[0,0,0]GM2+(a)[W:f:rot]B1g(a)                  -1.000000

Block   32                                     RMS deviance = [0.965380]
ar[64]   P6/mmm[0,0,1/2]A2+(a)[W:f:rot]B1g(a)                 -1.000000

Block    3                                     RMS deviance = [1.000000]
ar[3]    P6/mmm[0,0,0]GM4+(a)[W:f:rot]B2g(a)                  -1.000000
