# Supplementary material for: The ISOTILT software for discovering cooperative rigid-unit rotations in networks of interconnected rigid units
Source: J Appl Crystallogr. 2021 Nov 2;54(Pt 6):1847–56. doi: 10.1107/S1600576721009353 (PMC8662972; doi:10.1107/S1600576721009353)
Supplement: Supplementary file 1 [file j-54-01847-sup1.zip › SI_HTB-results-svals.txt]

ISOTILT: singular-value scan results

Hexagonal Tungsten Bronze 2r3x2r3x2 P1
Pivot atoms: W
Shared atoms: O
Maximum pivot-to-shared atom distance: 2.500
RUM-detection tolerance: 1.00E+00
Blocks to be included:1-132
Perform a tolerance scan.
Number of decimal places in output: 6
Maximum displacement of shared atoms: 0.500

Singular values of each block

Block   38  P6/mmm[0,0,1/2]A6+(a,b)(b)
   0.000009
   0.483382

Block   79  P6/mmm[1/2,0,1/2]L2-(a;b;c)(a)
   0.000009
   0.342269

Block   81  P6/mmm[1/2,0,1/2]L2-(a;b;c)(c)
   0.000009
   0.342269

Block   33  P6/mmm[0,0,1/2]A3+(a)(a)
   0.000022

Block   37  P6/mmm[0,0,1/2]A6+(a,b)(a)
   0.000026
   0.483042

Block   80  P6/mmm[1/2,0,1/2]L2-(a;b;c)(b)
   0.000032
   0.342269

Block    4  P6/mmm[0,0,0]GM5+(a,b)(a)
   0.097199

Block   35  P6/mmm[0,0,1/2]A5+(a,b)(a)
   0.097199

Block   86  P6/mmm[1/2,0,1/2]L4-(a;b;c)(b)
   0.097199

Block  107  P6/mmm[1/2,0,0]M4-(a;b;c)(b)
   0.097199

Block   27  P6/mmm[1/6,1/6,0]LD4(a,b;c,d;e,f)(b)
   0.117855
   0.224258

Block   29  P6/mmm[1/6,1/6,0]LD4(a,b;c,d;e,f)(d)
   0.117855
   0.224258

Block  128  P6/mmm[1/6,1/6,1/2]Q4(a,b;c,d;e,f)(b)
   0.117855
   0.224258

Block  130  P6/mmm[1/6,1/6,1/2]Q4(a,b;c,d;e,f)(d)
   0.117855
   0.224258

Block   26  P6/mmm[1/6,1/6,0]LD4(a,b;c,d;e,f)(a)
   0.117856
   0.224253

Block   28  P6/mmm[1/6,1/6,0]LD4(a,b;c,d;e,f)(c)
   0.117856
   0.224253

Block  127  P6/mmm[1/6,1/6,1/2]Q4(a,b;c,d;e,f)(a)
   0.117856
   0.224253

Block  129  P6/mmm[1/6,1/6,1/2]Q4(a,b;c,d;e,f)(c)
   0.117856
   0.224253

Block  120  P6/mmm[1/6,1/6,1/2]Q2(a,b;c,d;e,f)(f)
   0.125061
   0.241749
   0.466743

Block  116  P6/mmm[1/6,1/6,1/2]Q2(a,b;c,d;e,f)(b)
   0.125062
   0.241767
   0.466740

Block  118  P6/mmm[1/6,1/6,1/2]Q2(a,b;c,d;e,f)(d)
   0.125062
   0.241767
   0.466740

Block  115  P6/mmm[1/6,1/6,1/2]Q2(a,b;c,d;e,f)(a)
   0.125068
   0.241854
   0.466763

Block  117  P6/mmm[1/6,1/6,1/2]Q2(a,b;c,d;e,f)(c)
   0.125068
   0.241854
   0.466763

Block  119  P6/mmm[1/6,1/6,1/2]Q2(a,b;c,d;e,f)(e)
   0.125124
   0.241872
   0.466967

Block  122  P6/mmm[1/6,1/6,1/2]Q3(a,b;c,d;e,f)(b)
   0.125307
   0.418745
   0.467671

Block  124  P6/mmm[1/6,1/6,1/2]Q3(a,b;c,d;e,f)(d)
   0.125307
   0.418745
   0.467671

Block  126  P6/mmm[1/6,1/6,1/2]Q3(a,b;c,d;e,f)(f)
   0.125310
   0.418735
   0.467658

Block  125  P6/mmm[1/6,1/6,1/2]Q3(a,b;c,d;e,f)(e)
   0.125345
   0.418909
   0.467820

Block  121  P6/mmm[1/6,1/6,1/2]Q3(a,b;c,d;e,f)(a)
   0.125348
   0.418899
   0.467808

Block  123  P6/mmm[1/6,1/6,1/2]Q3(a,b;c,d;e,f)(c)
   0.125348
   0.418899
   0.467808

Block   44  P6/mmm[1/3,1/3,1/2]H4(a,b)(b)
   0.130112

Block   58  P6/mmm[1/3,1/3,0]K4(a,b)(b)
   0.130112

Block   43  P6/mmm[1/3,1/3,1/2]H4(a,b)(a)
   0.130140

Block   57  P6/mmm[1/3,1/3,0]K4(a,b)(a)
   0.130140

Block  101  P6/mmm[1/2,0,0]M2-(a;b;c)(b)
   0.132655
   0.404072

Block   13  P6/mmm[1/6,1/6,0]LD1(a,b;c,d;e,f)(f)
   0.140054

Block  114  P6/mmm[1/6,1/6,1/2]Q1(a,b;c,d;e,f)(f)
   0.140054

Block   12  P6/mmm[1/6,1/6,0]LD1(a,b;c,d;e,f)(e)
   0.140055

Block  113  P6/mmm[1/6,1/6,1/2]Q1(a,b;c,d;e,f)(e)
   0.140055

Block   85  P6/mmm[1/2,0,1/2]L4-(a;b;c)(a)
   0.143774

Block   87  P6/mmm[1/2,0,1/2]L4-(a;b;c)(c)
   0.143774

Block  106  P6/mmm[1/2,0,0]M4-(a;b;c)(a)
   0.143774

Block  108  P6/mmm[1/2,0,0]M4-(a;b;c)(c)
   0.143774

Block   30  P6/mmm[1/6,1/6,0]LD4(a,b;c,d;e,f)(e)
   0.150393
   0.217244

Block  131  P6/mmm[1/6,1/6,1/2]Q4(a,b;c,d;e,f)(e)
   0.150393
   0.217244

Block   31  P6/mmm[1/6,1/6,0]LD4(a,b;c,d;e,f)(f)
   0.150417
   0.217247

Block  132  P6/mmm[1/6,1/6,1/2]Q4(a,b;c,d;e,f)(f)
   0.150417
   0.217247

Block    5  P6/mmm[0,0,0]GM5+(a,b)(b)
   0.156270

Block   36  P6/mmm[0,0,1/2]A5+(a,b)(b)
   0.156270

Block    9  P6/mmm[1/6,1/6,0]LD1(a,b;c,d;e,f)(b)
   0.158903

Block   11  P6/mmm[1/6,1/6,0]LD1(a,b;c,d;e,f)(d)
   0.158903

Block  110  P6/mmm[1/6,1/6,1/2]Q1(a,b;c,d;e,f)(b)
   0.158903

Block  112  P6/mmm[1/6,1/6,1/2]Q1(a,b;c,d;e,f)(d)
   0.158903

Block    8  P6/mmm[1/6,1/6,0]LD1(a,b;c,d;e,f)(a)
   0.158914

Block   10  P6/mmm[1/6,1/6,0]LD1(a,b;c,d;e,f)(c)
   0.158914

Block  109  P6/mmm[1/6,1/6,1/2]Q1(a,b;c,d;e,f)(a)
   0.158914

Block  111  P6/mmm[1/6,1/6,1/2]Q1(a,b;c,d;e,f)(c)
   0.158914

Block   67  P6/mmm[1/2,0,1/2]L2+(a;b;c)(a)
   0.172563

Block   69  P6/mmm[1/2,0,1/2]L2+(a;b;c)(c)
   0.172563

Block   88  P6/mmm[1/2,0,0]M2+(a;b;c)(a)
   0.172563

Block   90  P6/mmm[1/2,0,0]M2+(a;b;c)(c)
   0.172563

Block   68  P6/mmm[1/2,0,1/2]L2+(a;b;c)(b)
   0.172835

Block   89  P6/mmm[1/2,0,0]M2+(a;b;c)(b)
   0.172835

Block    6  P6/mmm[0,0,0]GM6+(a,b)(a)
   0.175254
   0.500699

Block    2  P6/mmm[0,0,0]GM3+(a)(a)
   0.178310

Block    7  P6/mmm[0,0,0]GM6+(a,b)(b)
   0.181206
   0.529192

Block   47  P6/mmm[1/3,1/3,1/2]H5(a,b,c,d)(c)
   0.190373

Block   48  P6/mmm[1/3,1/3,1/2]H5(a,b,c,d)(d)
   0.190373

Block   61  P6/mmm[1/3,1/3,0]K5(a,b,c,d)(c)
   0.190373

Block   62  P6/mmm[1/3,1/3,0]K5(a,b,c,d)(d)
   0.190373

Block   45  P6/mmm[1/3,1/3,1/2]H5(a,b,c,d)(a)
   0.190401

Block   46  P6/mmm[1/3,1/3,1/2]H5(a,b,c,d)(b)
   0.190401

Block   59  P6/mmm[1/3,1/3,0]K5(a,b,c,d)(a)
   0.190401

Block   60  P6/mmm[1/3,1/3,0]K5(a,b,c,d)(b)
   0.190401

Block  100  P6/mmm[1/2,0,0]M2-(a;b;c)(a)
   0.196523
   0.377141

Block  102  P6/mmm[1/2,0,0]M2-(a;b;c)(c)
   0.196523
   0.377141

Block   82  P6/mmm[1/2,0,1/2]L3-(a;b;c)(a)
   0.197403

Block   84  P6/mmm[1/2,0,1/2]L3-(a;b;c)(c)
   0.197403

Block  103  P6/mmm[1/2,0,0]M3-(a;b;c)(a)
   0.197403

Block  105  P6/mmm[1/2,0,0]M3-(a;b;c)(c)
   0.197403

Block   15  P6/mmm[1/6,1/6,0]LD2(a,b;c,d;e,f)(b)
   0.199760
   0.311789
   0.492220

Block   17  P6/mmm[1/6,1/6,0]LD2(a,b;c,d;e,f)(d)
   0.199760
   0.311789
   0.492220

Block   14  P6/mmm[1/6,1/6,0]LD2(a,b;c,d;e,f)(a)
   0.199767
   0.311904
   0.492249

Block   16  P6/mmm[1/6,1/6,0]LD2(a,b;c,d;e,f)(c)
   0.199767
   0.311904
   0.492249

Block   25  P6/mmm[1/6,1/6,0]LD3(a,b;c,d;e,f)(f)
   0.212608
   0.439111
   0.501213

Block   24  P6/mmm[1/6,1/6,0]LD3(a,b;c,d;e,f)(e)
   0.212675
   0.439300
   0.501370

Block   21  P6/mmm[1/6,1/6,0]LD3(a,b;c,d;e,f)(b)
   0.218423
   0.462544
   0.501465

Block   23  P6/mmm[1/6,1/6,0]LD3(a,b;c,d;e,f)(d)
   0.218423
   0.462544
   0.501465

Block   20  P6/mmm[1/6,1/6,0]LD3(a,b;c,d;e,f)(a)
   0.218493
   0.462704
   0.501623

Block   22  P6/mmm[1/6,1/6,0]LD3(a,b;c,d;e,f)(c)
   0.218493
   0.462704
   0.501623

Block   83  P6/mmm[1/2,0,1/2]L3-(a;b;c)(b)
   0.223825

Block  104  P6/mmm[1/2,0,0]M3-(a;b;c)(b)
   0.223825

Block    1  P6/mmm[0,0,0]GM2+(a)(a)
   0.235736

Block   32  P6/mmm[0,0,1/2]A2+(a)(a)
   0.235736

Block   51  P6/mmm[1/3,1/3,1/2]H6(a,b,c,d)(c)
   0.241690
   0.419496

Block   52  P6/mmm[1/3,1/3,1/2]H6(a,b,c,d)(d)
   0.241690
   0.419496

Block   49  P6/mmm[1/3,1/3,1/2]H6(a,b,c,d)(a)
   0.241757
   0.419723

Block   50  P6/mmm[1/3,1/3,1/2]H6(a,b,c,d)(b)
   0.241757
   0.419723

Block   42  P6/mmm[1/3,1/3,1/2]H3(a,b)(b)
   0.242457

Block   41  P6/mmm[1/3,1/3,1/2]H3(a,b)(a)
   0.242599

Block   19  P6/mmm[1/6,1/6,0]LD2(a,b;c,d;e,f)(f)
   0.245420
   0.279887
   0.514488

Block   18  P6/mmm[1/6,1/6,0]LD2(a,b;c,d;e,f)(e)
   0.245570
   0.279991
   0.514732

Block   65  P6/mmm[1/3,1/3,0]K6(a,b,c,d)(c)
   0.300418
   0.455866

Block   66  P6/mmm[1/3,1/3,0]K6(a,b,c,d)(d)
   0.300418
   0.455866

Block   63  P6/mmm[1/3,1/3,0]K6(a,b,c,d)(a)
   0.300502
   0.456111

Block   64  P6/mmm[1/3,1/3,0]K6(a,b,c,d)(b)
   0.300502
   0.456111

Block   56  P6/mmm[1/3,1/3,0]K3(a,b)(b)
   0.301035

Block   55  P6/mmm[1/3,1/3,0]K3(a,b)(a)
   0.301215

Block   70  P6/mmm[1/2,0,1/2]L3+(a;b;c)(a)
   0.341418

Block   71  P6/mmm[1/2,0,1/2]L3+(a;b;c)(b)
   0.341418

Block   72  P6/mmm[1/2,0,1/2]L3+(a;b;c)(c)
   0.341418

Block   76  P6/mmm[1/2,0,1/2]L1-(a;b;c)(a)
   0.342261
   0.484047

Block   77  P6/mmm[1/2,0,1/2]L1-(a;b;c)(b)
   0.342261
   0.484047

Block   78  P6/mmm[1/2,0,1/2]L1-(a;b;c)(c)
   0.342261
   0.484047

Block   73  P6/mmm[1/2,0,1/2]L4+(a;b;c)(a)
   0.342650

Block   74  P6/mmm[1/2,0,1/2]L4+(a;b;c)(b)
   0.342650

Block   75  P6/mmm[1/2,0,1/2]L4+(a;b;c)(c)
   0.342650

Block   95  P6/mmm[1/2,0,0]M4+(a;b;c)(b)
   0.365111

Block   91  P6/mmm[1/2,0,0]M3+(a;b;c)(a)
   0.374754

Block   93  P6/mmm[1/2,0,0]M3+(a;b;c)(c)
   0.374754

Block   97  P6/mmm[1/2,0,0]M1-(a;b;c)(a)
   0.376871
   0.522609

Block   99  P6/mmm[1/2,0,0]M1-(a;b;c)(c)
   0.376871
   0.522609

Block   94  P6/mmm[1/2,0,0]M4+(a;b;c)(a)
   0.396424

Block   96  P6/mmm[1/2,0,0]M4+(a;b;c)(c)
   0.396424

Block   98  P6/mmm[1/2,0,0]M1-(a;b;c)(b)
   0.402420
   0.503215

Block   92  P6/mmm[1/2,0,0]M3+(a;b;c)(b)
   0.405357

Block   39  P6/mmm[1/3,1/3,1/2]H2(a,b)(a)
   0.418176

Block   40  P6/mmm[1/3,1/3,1/2]H2(a,b)(b)
   0.418260

Block   53  P6/mmm[1/3,1/3,0]K2(a,b)(a)
   0.454652

Block   54  P6/mmm[1/3,1/3,0]K2(a,b)(b)
   0.454741

Block   34  P6/mmm[0,0,1/2]A4+(a)(a)
   0.484869

Block    3  P6/mmm[0,0,0]GM4+(a)(a)
   0.516653
