# Supplementary material for: The ISOTILT software for discovering cooperative rigid-unit rotations in networks of interconnected rigid units
Source: J Appl Crystallogr. 2021 Nov 2;54(Pt 6):1847–56. doi: 10.1107/S1600576721009353 (PMC8662972; doi:10.1107/S1600576721009353)
Supplement: Supplementary file 1 [file j-54-01847-sup1.zip › SI_HTB-sg191_parent.cif]

# This file was generated by ISOCIF, version 2.3.11
# Harold T. Stokes and Branton J. Campbell
# Brigham Young University, Provo, Utah, USA
#
# Space Group: 191 P6/mmm     D6h-1
# 
# Lattice parameters: a=7.38, c=3.95
# M 1b (0,0,1/2)
# W 3f (1/2,0,0)
# O1 3g (1/2,0,1/2)
# O2 6l (x,2x,0), x=0.211
 
data_isocif-output
_audit_creation_method ISOCIF
 
_cell_length_a    7.38000
_cell_length_b    7.38000
_cell_length_c    3.95000
_cell_angle_alpha 90.00000
_cell_angle_beta  90.00000
_cell_angle_gamma 120.00000
 
_symmetry_space_group_name_H-M "P 6/m 2/m 2/m"
_symmetry_Int_Tables_number 191
 
loop_
_space_group_symop_id
_space_group_symop_operation_xyz
1 x,y,z
2 x-y,x,z
3 -y,x-y,z
4 -x,-y,z
5 -x+y,-x,z
6 y,-x+y,z
7 x-y,-y,-z
8 x,x-y,-z
9 y,x,-z
10 -x+y,y,-z
11 -x,-x+y,-z
12 -y,-x,-z
13 -x,-y,-z
14 -x+y,-x,-z
15 y,-x+y,-z
16 x,y,-z
17 x-y,x,-z
18 -y,x-y,-z
19 -x+y,y,z
20 -x,-x+y,z
21 -y,-x,z
22 x-y,-y,z
23 x,x-y,z
24 y,x,z
 
loop_
_atom_site_label
_atom_site_type_symbol
_atom_site_symmetry_multiplicity
_atom_site_Wyckoff_label
_atom_site_fract_x
_atom_site_fract_y
_atom_site_fract_z
_atom_site_occupancy
M  Cs   1 b 0.00000 0.00000 0.50000 1.00000
W  W    3 f 0.50000 0.00000 0.00000 1.00000
O1 O    3 g 0.50000 0.00000 0.50000 1.00000
O2 O    6 l 0.21100 0.42200 0.00000 1.00000

_iso_hide_rotations false
