# Supplementary material for: The ISOTILT software for discovering cooperative rigid-unit rotations in networks of interconnected rigid units
Source: J Appl Crystallogr. 2021 Nov 2;54(Pt 6):1847–56. doi: 10.1107/S1600576721009353 (PMC8662972; doi:10.1107/S1600576721009353)
Supplement: Supplementary file 1 [file j-54-01847-sup1.zip › SI_TTB-results-rums.txt]

ISOTILT: RUM search results

Tetragonal Tungsten Bronze 2x2x2 P1
Pivot atoms: W
Shared atoms: O
Maximum pivot-to-shared atom distance: 2.500
RUM-detection tolerance: 1.00E+00
Blocks to be included:1-64
Number of decimal places in output: 5
Maximum displacement of shared atoms: 0.500


RUM details
Mode     Label                                              Coefficient

Block   19                                  RMS deviance = [0.00000   0.22454   0.38441   0.55992   0.63169   0.68891]
ar[27]   P4/mbm[1/2,1/2,1/2]A5-(a,b)[W1:d:rot]B3g(a)       -0.01716  +0.61921  -0.02809  -0.60629  +0.00881  -0.49783
ar[29]   P4/mbm[1/2,1/2,1/2]A5-(a,b)[W1:d:rot]B2g(a)       +0.48201  +0.00039  -0.70068  +0.02444  -0.52523  -0.01565
ar[161]  P4/mbm[1/2,1/2,1/2]A5-(a,b)[W2:i:rot]A''_1(a)     -0.54356  -0.57002  -0.06142  -0.35258  -0.42584  -0.26493
ar[163]  P4/mbm[1/2,1/2,1/2]A5-(a,b)[W2:i:rot]A''_2(a)     -0.20040  +0.40277  +0.31438  -0.06193  -0.62242  +0.55456
ar[165]  P4/mbm[1/2,1/2,1/2]A5-(a,b)[W2:i:rot]A''_3(a)     +0.23296  +0.00974  +0.48448  +0.45818  -0.39368  -0.58822
ar[167]  P4/mbm[1/2,1/2,1/2]A5-(a,b)[W2:i:rot]A''_4(a)     -0.61439  +0.35964  -0.41343  +0.54197  +0.01819  -0.16790

Block   20                                  RMS deviance = [0.00000   0.22454   0.38441   0.55992   0.63169   0.68891]
ar[28]   P4/mbm[1/2,1/2,1/2]A5-(a,b)[W1:d:rot]B3g(b)       -0.01716  -0.61921  +0.02809  -0.60629  +0.00881  -0.49783
ar[30]   P4/mbm[1/2,1/2,1/2]A5-(a,b)[W1:d:rot]B2g(b)       +0.48201  -0.00039  +0.70068  +0.02444  -0.52523  -0.01565
ar[162]  P4/mbm[1/2,1/2,1/2]A5-(a,b)[W2:i:rot]A''_1(b)     -0.54356  +0.57002  +0.06142  -0.35258  -0.42584  -0.26493
ar[164]  P4/mbm[1/2,1/2,1/2]A5-(a,b)[W2:i:rot]A''_2(b)     -0.20040  -0.40277  -0.31438  -0.06193  -0.62242  +0.55456
ar[166]  P4/mbm[1/2,1/2,1/2]A5-(a,b)[W2:i:rot]A''_3(b)     +0.23296  -0.00974  -0.48448  +0.45818  -0.39368  -0.58822
ar[168]  P4/mbm[1/2,1/2,1/2]A5-(a,b)[W2:i:rot]A''_4(b)     -0.61439  -0.35964  +0.41343  +0.54197  +0.01819  -0.16790

Block   31                                  RMS deviance = [0.00000   0.22559   0.38437   0.55998   0.63142   0.68877]
ar[45]   P4/mbm[0,0,1/2]Z5+(a,b)[W1:d:rot]B3g(a)           -0.04174  -0.61881  -0.02940  -0.60401  +0.04257  -0.49782
ar[47]   P4/mbm[0,0,1/2]Z5+(a,b)[W1:d:rot]B2g(a)           +0.48016  -0.06355  +0.69881  +0.02218  +0.52568  +0.01552
ar[221]  P4/mbm[0,0,1/2]Z5+(a,b)[W2:i:rot]A''_1(a)         +0.32189  +0.65169  -0.26593  -0.18475  +0.16329  -0.58325
ar[223]  P4/mbm[0,0,1/2]Z5+(a,b)[W2:i:rot]A''_2(a)         -0.52390  +0.16758  -0.16034  -0.29609  +0.71659  +0.26563
ar[225]  P4/mbm[0,0,1/2]Z5+(a,b)[W2:i:rot]A''_3(a)         -0.56344  +0.32173  +0.63748  -0.10435  -0.28099  -0.28775
ar[227]  P4/mbm[0,0,1/2]Z5+(a,b)[W2:i:rot]A''_4(a)         -0.26861  -0.23821  -0.08940  +0.70851  +0.32050  -0.50833

Block   32                                  RMS deviance = [0.00000   0.22559   0.38437   0.55998   0.63142   0.68877]
ar[46]   P4/mbm[0,0,1/2]Z5+(a,b)[W1:d:rot]B3g(b)           -0.04174  -0.61881  -0.02940  -0.60401  +0.04257  -0.49782
ar[48]   P4/mbm[0,0,1/2]Z5+(a,b)[W1:d:rot]B2g(b)           +0.48016  -0.06355  +0.69881  +0.02218  +0.52568  +0.01552
ar[222]  P4/mbm[0,0,1/2]Z5+(a,b)[W2:i:rot]A''_1(b)         +0.32189  +0.65169  -0.26593  -0.18475  +0.16329  -0.58325
ar[224]  P4/mbm[0,0,1/2]Z5+(a,b)[W2:i:rot]A''_2(b)         -0.52390  +0.16758  -0.16034  -0.29609  +0.71659  +0.26563
ar[226]  P4/mbm[0,0,1/2]Z5+(a,b)[W2:i:rot]A''_3(b)         -0.56344  +0.32173  +0.63748  -0.10435  -0.28099  -0.28775
ar[228]  P4/mbm[0,0,1/2]Z5+(a,b)[W2:i:rot]A''_4(b)         -0.26861  -0.23821  -0.08940  +0.70851  +0.32050  -0.50833

Block   21                                  RMS deviance = [0.00423   0.19884   0.21765   0.39958   0.41100   0.53582   0.55592   0.65245   0.65838   0.67639]
ar[31]   P4/mbm[0,1/2,1/2]R1(a,b;c,d)[W1:d:rot]B3g(a)      +0.41581  -0.00414  +0.00232  +0.56073  +0.28956  -0.00253  +0.04317  +0.10499  +0.64474  -0.01539
ar[35]   P4/mbm[0,1/2,1/2]R1(a,b;c,d)[W1:d:rot]B2g(a)      +0.00056  +0.30862  +0.64201  -0.02271  +0.04301  -0.61767  -0.04283  +0.01305  -0.00973  -0.32650
ar[169]  P4/mbm[0,1/2,1/2]R1(a,b;c,d)[W2:i:rot]A''_1(a)    -0.14150  +0.20834  -0.49894  -0.37952  +0.11533  -0.29341  -0.31596  +0.47822  +0.31154  -0.13646
ar[173]  P4/mbm[0,1/2,1/2]R1(a,b;c,d)[W2:i:rot]A''_2(a)    +0.42480  +0.14856  +0.18826  -0.20382  +0.44719  +0.11326  -0.49404  +0.02503  -0.25722  +0.44364
ar[177]  P4/mbm[0,1/2,1/2]R1(a,b;c,d)[W2:i:rot]A''_3(a)    +0.14229  -0.11756  -0.30778  +0.50235  -0.30380  -0.30540  -0.53347  -0.11189  -0.34241  -0.13758
ar[181]  P4/mbm[0,1/2,1/2]R1(a,b;c,d)[W2:i:rot]A''_4(a)    -0.42574  +0.47014  +0.05260  +0.13194  -0.22534  +0.05469  -0.28127  -0.38174  +0.35499  +0.41582
ar[185]  P4/mbm[0,1/2,1/2]R1(a,b;c,d)[W2:i:rot]A''_5(a)    -0.42335  -0.28308  +0.10630  +0.03896  +0.48927  +0.26232  -0.38155  -0.24694  +0.07312  -0.45577
ar[189]  P4/mbm[0,1/2,1/2]R1(a,b;c,d)[W2:i:rot]A''_6(a)    -0.18447  +0.55241  +0.01047  +0.38516  +0.10222  +0.38053  +0.07733  +0.45352  -0.34006  -0.17266
ar[193]  P4/mbm[0,1/2,1/2]R1(a,b;c,d)[W2:i:rot]A''_7(a)    +0.42000  +0.45195  -0.25401  -0.23333  -0.03931  +0.19446  +0.05943  -0.49849  +0.02059  -0.45669
ar[197]  P4/mbm[0,1/2,1/2]R1(a,b;c,d)[W2:i:rot]A''_8(a)    +0.18834  -0.12189  +0.36057  -0.15941  -0.55370  +0.41459  -0.36550  +0.29340  +0.23733  -0.19945

Block   22                                  RMS deviance = [0.00423   0.19884   0.21765   0.39958   0.41100   0.53582   0.55592   0.65245   0.65838   0.67639]
ar[32]   P4/mbm[0,1/2,1/2]R1(a,b;c,d)[W1:d:rot]B3g(b)      +0.41581  +0.00414  +0.00232  +0.56073  +0.28956  -0.00253  +0.04317  -0.10499  +0.64474  -0.01539
ar[36]   P4/mbm[0,1/2,1/2]R1(a,b;c,d)[W1:d:rot]B2g(b)      +0.00056  -0.30862  +0.64201  -0.02271  +0.04301  -0.61767  -0.04283  -0.01305  -0.00973  -0.32650
ar[170]  P4/mbm[0,1/2,1/2]R1(a,b;c,d)[W2:i:rot]A''_1(b)    -0.14150  -0.20834  -0.49894  -0.37952  +0.11533  -0.29341  -0.31596  -0.47822  +0.31154  -0.13646
ar[174]  P4/mbm[0,1/2,1/2]R1(a,b;c,d)[W2:i:rot]A''_2(b)    +0.42480  -0.14856  +0.18826  -0.20382  +0.44719  +0.11326  -0.49404  -0.02503  -0.25722  +0.44364
ar[178]  P4/mbm[0,1/2,1/2]R1(a,b;c,d)[W2:i:rot]A''_3(b)    +0.14229  +0.11756  -0.30778  +0.50235  -0.30380  -0.30540  -0.53347  +0.11189  -0.34241  -0.13758
ar[182]  P4/mbm[0,1/2,1/2]R1(a,b;c,d)[W2:i:rot]A''_4(b)    -0.42574  -0.47014  +0.05260  +0.13194  -0.22534  +0.05469  -0.28127  +0.38174  +0.35499  +0.41582
ar[186]  P4/mbm[0,1/2,1/2]R1(a,b;c,d)[W2:i:rot]A''_5(b)    -0.42335  +0.28308  +0.10630  +0.03896  +0.48927  +0.26232  -0.38155  +0.24694  +0.07312  -0.45577
ar[190]  P4/mbm[0,1/2,1/2]R1(a,b;c,d)[W2:i:rot]A''_6(b)    -0.18447  -0.55241  +0.01047  +0.38516  +0.10222  +0.38053  +0.07733  -0.45352  -0.34006  -0.17266
ar[194]  P4/mbm[0,1/2,1/2]R1(a,b;c,d)[W2:i:rot]A''_7(b)    +0.42000  -0.45195  -0.25401  -0.23333  -0.03931  +0.19446  +0.05943  +0.49849  +0.02059  -0.45669
ar[198]  P4/mbm[0,1/2,1/2]R1(a,b;c,d)[W2:i:rot]A''_8(b)    +0.18834  +0.12189  +0.36057  -0.15941  -0.55370  +0.41459  -0.36550  -0.29340  +0.23733  -0.19945

Block   23                                  RMS deviance = [0.00423   0.19884   0.21765   0.39958   0.41100   0.53582   0.55592   0.65245   0.65838   0.67639]
ar[33]   P4/mbm[0,1/2,1/2]R1(a,b;c,d)[W1:d:rot]B3g(c)      +0.41581  +0.00414  +0.00232  +0.56073  +0.28956  -0.00253  +0.04317  -0.10499  +0.64474  -0.01539
ar[37]   P4/mbm[0,1/2,1/2]R1(a,b;c,d)[W1:d:rot]B2g(c)      +0.00056  -0.30862  +0.64201  -0.02271  +0.04301  -0.61767  -0.04283  -0.01305  -0.00973  -0.32650
ar[171]  P4/mbm[0,1/2,1/2]R1(a,b;c,d)[W2:i:rot]A''_1(c)    -0.14150  -0.20834  -0.49894  -0.37952  +0.11533  -0.29341  -0.31596  -0.47822  +0.31154  -0.13646
ar[175]  P4/mbm[0,1/2,1/2]R1(a,b;c,d)[W2:i:rot]A''_2(c)    +0.42480  -0.14856  +0.18826  -0.20382  +0.44719  +0.11326  -0.49404  -0.02503  -0.25722  +0.44364
ar[179]  P4/mbm[0,1/2,1/2]R1(a,b;c,d)[W2:i:rot]A''_3(c)    +0.14229  +0.11756  -0.30778  +0.50235  -0.30380  -0.30540  -0.53347  +0.11189  -0.34241  -0.13758
ar[183]  P4/mbm[0,1/2,1/2]R1(a,b;c,d)[W2:i:rot]A''_4(c)    -0.42574  -0.47014  +0.05260  +0.13194  -0.22534  +0.05469  -0.28127  +0.38174  +0.35499  +0.41582
ar[187]  P4/mbm[0,1/2,1/2]R1(a,b;c,d)[W2:i:rot]A''_5(c)    -0.42335  +0.28308  +0.10630  +0.03896  +0.48927  +0.26232  -0.38155  +0.24694  +0.07312  -0.45577
ar[191]  P4/mbm[0,1/2,1/2]R1(a,b;c,d)[W2:i:rot]A''_6(c)    -0.18447  -0.55241  +0.01047  +0.38516  +0.10222  +0.38053  +0.07733  -0.45352  -0.34006  -0.17266
ar[195]  P4/mbm[0,1/2,1/2]R1(a,b;c,d)[W2:i:rot]A''_7(c)    +0.42000  -0.45195  -0.25401  -0.23333  -0.03931  +0.19446  +0.05943  +0.49849  +0.02059  -0.45669
ar[199]  P4/mbm[0,1/2,1/2]R1(a,b;c,d)[W2:i:rot]A''_8(c)    +0.18834  +0.12189  +0.36057  -0.15941  -0.55370  +0.41459  -0.36550  -0.29340  +0.23733  -0.19945

Block   24                                  RMS deviance = [0.00423   0.19884   0.21765   0.39958   0.41100   0.53582   0.55592   0.65245   0.65838   0.67639]
ar[34]   P4/mbm[0,1/2,1/2]R1(a,b;c,d)[W1:d:rot]B3g(d)      +0.41581  +0.00414  +0.00232  +0.56073  +0.28956  -0.00253  +0.04317  -0.10499  +0.64474  -0.01539
ar[38]   P4/mbm[0,1/2,1/2]R1(a,b;c,d)[W1:d:rot]B2g(d)      +0.00056  -0.30862  +0.64201  -0.02271  +0.04301  -0.61767  -0.04283  -0.01305  -0.00973  -0.32650
ar[172]  P4/mbm[0,1/2,1/2]R1(a,b;c,d)[W2:i:rot]A''_1(d)    -0.14150  -0.20834  -0.49894  -0.37952  +0.11533  -0.29341  -0.31596  -0.47822  +0.31154  -0.13646
ar[176]  P4/mbm[0,1/2,1/2]R1(a,b;c,d)[W2:i:rot]A''_2(d)    +0.42480  -0.14856  +0.18826  -0.20382  +0.44719  +0.11326  -0.49404  -0.02503  -0.25722  +0.44364
ar[180]  P4/mbm[0,1/2,1/2]R1(a,b;c,d)[W2:i:rot]A''_3(d)    +0.14229  +0.11756  -0.30778  +0.50235  -0.30380  -0.30540  -0.53347  +0.11189  -0.34241  -0.13758
ar[184]  P4/mbm[0,1/2,1/2]R1(a,b;c,d)[W2:i:rot]A''_4(d)    -0.42574  -0.47014  +0.05260  +0.13194  -0.22534  +0.05469  -0.28127  +0.38174  +0.35499  +0.41582
ar[188]  P4/mbm[0,1/2,1/2]R1(a,b;c,d)[W2:i:rot]A''_5(d)    -0.42335  +0.28308  +0.10630  +0.03896  +0.48927  +0.26232  -0.38155  +0.24694  +0.07312  -0.45577
ar[192]  P4/mbm[0,1/2,1/2]R1(a,b;c,d)[W2:i:rot]A''_6(d)    -0.18447  -0.55241  +0.01047  +0.38516  +0.10222  +0.38053  +0.07733  -0.45352  -0.34006  -0.17266
ar[196]  P4/mbm[0,1/2,1/2]R1(a,b;c,d)[W2:i:rot]A''_7(d)    +0.42000  -0.45195  -0.25401  -0.23333  -0.03931  +0.19446  +0.05943  +0.49849  +0.02059  -0.45669
ar[200]  P4/mbm[0,1/2,1/2]R1(a,b;c,d)[W2:i:rot]A''_8(d)    +0.18834  +0.12189  +0.36057  -0.15941  -0.55370  +0.41459  -0.36550  -0.29340  +0.23733  -0.19945

Block   60                                  RMS deviance = [0.19891   0.54397]
ar[231]  P4/mbm[0,0,1/2]Z2-(a)[W2:i:rot]A''_1(a)           -0.08221  -0.99661
ar[232]  P4/mbm[0,0,1/2]Z2-(a)[W2:i:rot]A''_2(a)           -0.99661  +0.08221

Block   61                                  RMS deviance = [0.20317   0.56647]
ar[233]  P4/mbm[0,0,1/2]Z3-(a)[W2:i:rot]A''_1(a)           +0.81585  -0.57827
ar[234]  P4/mbm[0,0,1/2]Z3-(a)[W2:i:rot]A''_2(a)           -0.57827  -0.81585

Block   49                                  RMS deviance = [0.32918   0.49045]
ar[145]  P4/mbm[1/2,1/2,1/2]A1+A4+(a,b)[W2:i:rot]A''_1(a)  +0.45627  -0.88984
ar[147]  P4/mbm[1/2,1/2,1/2]A1+A4+(a,b)[W2:i:rot]A''_2(a)  -0.88984  -0.45627

Block   50                                  RMS deviance = [0.32918   0.49045]
ar[146]  P4/mbm[1/2,1/2,1/2]A1+A4+(a,b)[W2:i:rot]A''_1(b)  +0.45627  -0.88984
ar[148]  P4/mbm[1/2,1/2,1/2]A1+A4+(a,b)[W2:i:rot]A''_2(b)  -0.88984  -0.45627

Block   34                                  RMS deviance = [0.38641]
ar[52]   P4/mbm[0,0,0]GM4+(a)[W2:i:rot]A'(a)               -1.00000

Block   58                                  RMS deviance = [0.38641]
ar[220]  P4/mbm[0,0,1/2]Z4+(a)[W2:i:rot]A'(a)              -1.00000

Block   62                                  RMS deviance = [0.39455   0.65190]
ar[235]  P4/mbm[0,0,1/2]Z4-(a)[W2:i:rot]A''_1(a)           -0.53149  -0.84707
ar[236]  P4/mbm[0,0,1/2]Z4-(a)[W2:i:rot]A''_2(a)           -0.84707  +0.53149

Block   59                                  RMS deviance = [0.42345   0.65421]
ar[229]  P4/mbm[0,0,1/2]Z1-(a)[W2:i:rot]A''_1(a)           +0.98896  -0.14819
ar[230]  P4/mbm[0,0,1/2]Z1-(a)[W2:i:rot]A''_2(a)           -0.14819  -0.98896

Block    1                                  RMS deviance = [0.42707   0.82003]
ar[1]    P4/mbm[0,0,0]GM2+(a)[W1:d:rot]B1g(a)              +0.62611  -0.77973
ar[50]   P4/mbm[0,0,0]GM2+(a)[W2:i:rot]A'(a)               -0.77973  -0.62611

Block   29                                  RMS deviance = [0.42707   0.82003]
ar[43]   P4/mbm[0,0,1/2]Z2+(a)[W1:d:rot]B1g(a)             +0.62611  -0.77973
ar[218]  P4/mbm[0,0,1/2]Z2+(a)[W2:i:rot]A'(a)              -0.77973  -0.62611

Block   13                                  RMS deviance = [0.43504   0.58061   0.68909   0.79465   0.92972]
ar[21]   P4/mbm[0,1/2,0]X2(a,b;c,d)[W1:d:rot]B1g(a)        -0.38139  -0.67919  -0.15735  +0.44663  +0.41110
ar[129]  P4/mbm[0,1/2,0]X2(a,b;c,d)[W2:i:rot]A'_1(a)       +0.40191  +0.31321  -0.39503  +0.75955  -0.08606
ar[133]  P4/mbm[0,1/2,0]X2(a,b;c,d)[W2:i:rot]A'_2(a)       -0.44440  +0.64060  -0.09551  -0.00857  +0.61883
ar[137]  P4/mbm[0,1/2,0]X2(a,b;c,d)[W2:i:rot]A'_3(a)       -0.33764  -0.01923  -0.82499  -0.28256  -0.35381
ar[141]  P4/mbm[0,1/2,0]X2(a,b;c,d)[W2:i:rot]A'_4(a)       -0.61767  +0.17280  +0.35981  +0.37907  -0.56166

Block   14                                  RMS deviance = [0.43504   0.58061   0.68909   0.79465   0.92972]
ar[22]   P4/mbm[0,1/2,0]X2(a,b;c,d)[W1:d:rot]B1g(b)        -0.38139  -0.67919  -0.15735  +0.44663  +0.41110
ar[130]  P4/mbm[0,1/2,0]X2(a,b;c,d)[W2:i:rot]A'_1(b)       +0.40191  +0.31321  -0.39503  +0.75955  -0.08606
ar[134]  P4/mbm[0,1/2,0]X2(a,b;c,d)[W2:i:rot]A'_2(b)       -0.44440  +0.64060  -0.09551  -0.00857  +0.61883
ar[138]  P4/mbm[0,1/2,0]X2(a,b;c,d)[W2:i:rot]A'_3(b)       -0.33764  -0.01923  -0.82499  -0.28256  -0.35381
ar[142]  P4/mbm[0,1/2,0]X2(a,b;c,d)[W2:i:rot]A'_4(b)       -0.61767  +0.17280  +0.35981  +0.37907  -0.56166

Block   15                                  RMS deviance = [0.43504   0.58061   0.68909   0.79465   0.92972]
ar[23]   P4/mbm[0,1/2,0]X2(a,b;c,d)[W1:d:rot]B1g(c)        -0.38139  -0.67919  -0.15735  +0.44663  +0.41110
ar[131]  P4/mbm[0,1/2,0]X2(a,b;c,d)[W2:i:rot]A'_1(c)       +0.40191  +0.31321  -0.39503  +0.75955  -0.08606
ar[135]  P4/mbm[0,1/2,0]X2(a,b;c,d)[W2:i:rot]A'_2(c)       -0.44440  +0.64060  -0.09551  -0.00857  +0.61883
ar[139]  P4/mbm[0,1/2,0]X2(a,b;c,d)[W2:i:rot]A'_3(c)       -0.33764  -0.01923  -0.82499  -0.28256  -0.35381
ar[143]  P4/mbm[0,1/2,0]X2(a,b;c,d)[W2:i:rot]A'_4(c)       -0.61767  +0.17280  +0.35981  +0.37907  -0.56166

Block   16                                  RMS deviance = [0.43504   0.58061   0.68909   0.79465   0.92972]
ar[24]   P4/mbm[0,1/2,0]X2(a,b;c,d)[W1:d:rot]B1g(d)        -0.38139  -0.67919  -0.15735  +0.44663  +0.41110
ar[132]  P4/mbm[0,1/2,0]X2(a,b;c,d)[W2:i:rot]A'_1(d)       +0.40191  +0.31321  -0.39503  +0.75955  -0.08606
ar[136]  P4/mbm[0,1/2,0]X2(a,b;c,d)[W2:i:rot]A'_2(d)       -0.44440  +0.64060  -0.09551  -0.00857  +0.61883
ar[140]  P4/mbm[0,1/2,0]X2(a,b;c,d)[W2:i:rot]A'_3(d)       -0.33764  -0.01923  -0.82499  -0.28256  -0.35381
ar[144]  P4/mbm[0,1/2,0]X2(a,b;c,d)[W2:i:rot]A'_4(d)       -0.61767  +0.17280  +0.35981  +0.37907  -0.56166

Block   25                                  RMS deviance = [0.43504   0.58061   0.68909   0.79465   0.92972]
ar[39]   P4/mbm[0,1/2,1/2]R2(a,b;c,d)[W1:d:rot]B1g(a)      -0.38139  -0.67919  -0.15735  +0.44663  +0.41110
ar[201]  P4/mbm[0,1/2,1/2]R2(a,b;c,d)[W2:i:rot]A'_1(a)     +0.40191  +0.31321  -0.39503  +0.75955  -0.08606
ar[205]  P4/mbm[0,1/2,1/2]R2(a,b;c,d)[W2:i:rot]A'_2(a)     -0.44440  +0.64060  -0.09551  -0.00857  +0.61883
ar[209]  P4/mbm[0,1/2,1/2]R2(a,b;c,d)[W2:i:rot]A'_3(a)     -0.33764  -0.01923  -0.82499  -0.28256  -0.35381
ar[213]  P4/mbm[0,1/2,1/2]R2(a,b;c,d)[W2:i:rot]A'_4(a)     -0.61767  +0.17280  +0.35981  +0.37907  -0.56166

Block   26                                  RMS deviance = [0.43504   0.58061   0.68909   0.79465   0.92972]
ar[40]   P4/mbm[0,1/2,1/2]R2(a,b;c,d)[W1:d:rot]B1g(b)      -0.38139  -0.67919  -0.15735  +0.44663  +0.41110
ar[202]  P4/mbm[0,1/2,1/2]R2(a,b;c,d)[W2:i:rot]A'_1(b)     +0.40191  +0.31321  -0.39503  +0.75955  -0.08606
ar[206]  P4/mbm[0,1/2,1/2]R2(a,b;c,d)[W2:i:rot]A'_2(b)     -0.44440  +0.64060  -0.09551  -0.00857  +0.61883
ar[210]  P4/mbm[0,1/2,1/2]R2(a,b;c,d)[W2:i:rot]A'_3(b)     -0.33764  -0.01923  -0.82499  -0.28256  -0.35381
ar[214]  P4/mbm[0,1/2,1/2]R2(a,b;c,d)[W2:i:rot]A'_4(b)     -0.61767  +0.17280  +0.35981  +0.37907  -0.56166

Block   27                                  RMS deviance = [0.43504   0.58061   0.68909   0.79465   0.92972]
ar[41]   P4/mbm[0,1/2,1/2]R2(a,b;c,d)[W1:d:rot]B1g(c)      -0.38139  -0.67919  -0.15735  +0.44663  +0.41110
ar[203]  P4/mbm[0,1/2,1/2]R2(a,b;c,d)[W2:i:rot]A'_1(c)     +0.40191  +0.31321  -0.39503  +0.75955  -0.08606
ar[207]  P4/mbm[0,1/2,1/2]R2(a,b;c,d)[W2:i:rot]A'_2(c)     -0.44440  +0.64060  -0.09551  -0.00857  +0.61883
ar[211]  P4/mbm[0,1/2,1/2]R2(a,b;c,d)[W2:i:rot]A'_3(c)     -0.33764  -0.01923  -0.82499  -0.28256  -0.35381
ar[215]  P4/mbm[0,1/2,1/2]R2(a,b;c,d)[W2:i:rot]A'_4(c)     -0.61767  +0.17280  +0.35981  +0.37907  -0.56166

Block   28                                  RMS deviance = [0.43504   0.58061   0.68909   0.79465   0.92972]
ar[42]   P4/mbm[0,1/2,1/2]R2(a,b;c,d)[W1:d:rot]B1g(d)      -0.38139  -0.67919  -0.15735  +0.44663  +0.41110
ar[204]  P4/mbm[0,1/2,1/2]R2(a,b;c,d)[W2:i:rot]A'_1(d)     +0.40191  +0.31321  -0.39503  +0.75955  -0.08606
ar[208]  P4/mbm[0,1/2,1/2]R2(a,b;c,d)[W2:i:rot]A'_2(d)     -0.44440  +0.64060  -0.09551  -0.00857  +0.61883
ar[212]  P4/mbm[0,1/2,1/2]R2(a,b;c,d)[W2:i:rot]A'_3(d)     -0.33764  -0.01923  -0.82499  -0.28256  -0.35381
ar[216]  P4/mbm[0,1/2,1/2]R2(a,b;c,d)[W2:i:rot]A'_4(d)     -0.61767  +0.17280  +0.35981  +0.37907  -0.56166

Block   45                                  RMS deviance = [0.48175   0.87631]
ar[81]   P4/mbm[1/2,1/2,0]M5+(a,b)[W2:i:rot]A'_1(a)        +0.98035  -0.19727
ar[83]   P4/mbm[1/2,1/2,0]M5+(a,b)[W2:i:rot]A'_2(a)        -0.19727  -0.98035

Block   46                                  RMS deviance = [0.48175   0.87631]
ar[82]   P4/mbm[1/2,1/2,0]M5+(a,b)[W2:i:rot]A'_1(b)        +0.98035  -0.19727
ar[84]   P4/mbm[1/2,1/2,0]M5+(a,b)[W2:i:rot]A'_2(b)        -0.19727  -0.98035

Block   53                                  RMS deviance = [0.48175   0.87631]
ar[153]  P4/mbm[1/2,1/2,1/2]A5+(a,b)[W2:i:rot]A'_1(a)      +0.98035  -0.19727
ar[155]  P4/mbm[1/2,1/2,1/2]A5+(a,b)[W2:i:rot]A'_2(a)      -0.19727  -0.98035

Block   54                                  RMS deviance = [0.48175   0.87631]
ar[154]  P4/mbm[1/2,1/2,1/2]A5+(a,b)[W2:i:rot]A'_1(b)      +0.98035  -0.19727
ar[156]  P4/mbm[1/2,1/2,1/2]A5+(a,b)[W2:i:rot]A'_2(b)      -0.19727  -0.98035

Block   51                                  RMS deviance = [0.49045   0.59464]
ar[149]  P4/mbm[1/2,1/2,1/2]A2+A3+(a,b)[W2:i:rot]A''_1(a)  +0.88988  +0.45619
ar[151]  P4/mbm[1/2,1/2,1/2]A2+A3+(a,b)[W2:i:rot]A''_2(a)  +0.45619  -0.88988

Block   52                                  RMS deviance = [0.49045   0.59464]
ar[150]  P4/mbm[1/2,1/2,1/2]A2+A3+(a,b)[W2:i:rot]A''_1(b)  +0.88988  +0.45619
ar[152]  P4/mbm[1/2,1/2,1/2]A2+A3+(a,b)[W2:i:rot]A''_2(b)  +0.45619  -0.88988

Block    5                                  RMS deviance = [0.55788   0.88895]
ar[7]    P4/mbm[1/2,1/2,0]M1-M4-(a,b)[W1:d:rot]B1g(a)      +0.81030  -0.58602
ar[85]   P4/mbm[1/2,1/2,0]M1-M4-(a,b)[W2:i:rot]A'(a)       -0.58602  -0.81030

Block    6                                  RMS deviance = [0.55788   0.88895]
ar[8]    P4/mbm[1/2,1/2,0]M1-M4-(a,b)[W1:d:rot]B1g(b)      +0.81030  -0.58602
ar[86]   P4/mbm[1/2,1/2,0]M1-M4-(a,b)[W2:i:rot]A'(b)       -0.58602  -0.81030

Block   17                                  RMS deviance = [0.55788   0.88895]
ar[25]   P4/mbm[1/2,1/2,1/2]A1-A4-(a,b)[W1:d:rot]B1g(a)    +0.81030  -0.58602
ar[157]  P4/mbm[1/2,1/2,1/2]A1-A4-(a,b)[W2:i:rot]A'(a)     -0.58602  -0.81030

Block   18                                  RMS deviance = [0.55788   0.88895]
ar[26]   P4/mbm[1/2,1/2,1/2]A1-A4-(a,b)[W1:d:rot]B1g(b)    +0.81030  -0.58602
ar[158]  P4/mbm[1/2,1/2,1/2]A1-A4-(a,b)[W2:i:rot]A'(b)     -0.58602  -0.81030

Block    2                                  RMS deviance = [0.61819   0.98332]
ar[2]    P4/mbm[0,0,0]GM3+(a)[W1:d:rot]B1g(a)              +0.91100  -0.41241
ar[51]   P4/mbm[0,0,0]GM3+(a)[W2:i:rot]A'(a)               -0.41241  -0.91100

Block   30                                  RMS deviance = [0.61819   0.98332]
ar[44]   P4/mbm[0,0,1/2]Z3+(a)[W1:d:rot]B1g(a)             +0.91100  -0.41241
ar[219]  P4/mbm[0,0,1/2]Z3+(a)[W2:i:rot]A'(a)              -0.41241  -0.91100

Block   39                                  RMS deviance = [0.62958   0.77693]
ar[69]   P4/mbm[0,0,0]GM5-(a,b)[W2:i:rot]A'_1(a)           +0.70711  -0.70711
ar[71]   P4/mbm[0,0,0]GM5-(a,b)[W2:i:rot]A'_2(a)           -0.70711  -0.70711

Block   40                                  RMS deviance = [0.62958   0.77693]
ar[70]   P4/mbm[0,0,0]GM5-(a,b)[W2:i:rot]A'_1(b)           +0.70711  -0.70711
ar[72]   P4/mbm[0,0,0]GM5-(a,b)[W2:i:rot]A'_2(b)           -0.70711  -0.70711

Block   47                                  RMS deviance = [0.62958]
ar[87]   P4/mbm[1/2,1/2,0]M2-M3-(a,b)[W2:i:rot]A'(a)       -1.00000

Block   48                                  RMS deviance = [0.62958]
ar[88]   P4/mbm[1/2,1/2,0]M2-M3-(a,b)[W2:i:rot]A'(b)       -1.00000

Block   55                                  RMS deviance = [0.62958]
ar[159]  P4/mbm[1/2,1/2,1/2]A2-A3-(a,b)[W2:i:rot]A'(a)     -1.00000

Block   56                                  RMS deviance = [0.62958]
ar[160]  P4/mbm[1/2,1/2,1/2]A2-A3-(a,b)[W2:i:rot]A'(b)     -1.00000

Block   63                                  RMS deviance = [0.62958   0.77693]
ar[237]  P4/mbm[0,0,1/2]Z5-(a,b)[W2:i:rot]A'_1(a)          -1.00000  -0.00000
ar[239]  P4/mbm[0,0,1/2]Z5-(a,b)[W2:i:rot]A'_2(a)          -0.00000  -1.00000

Block   64                                  RMS deviance = [0.62958   0.77693]
ar[238]  P4/mbm[0,0,1/2]Z5-(a,b)[W2:i:rot]A'_1(b)          -1.00000  -0.00000
ar[240]  P4/mbm[0,0,1/2]Z5-(a,b)[W2:i:rot]A'_2(b)          -0.00000  -1.00000

Block    9                                  RMS deviance = [0.72502   0.75969   0.77560   0.82714   0.83255   0.91847   0.91255   0.97854   0.97451   0.99685]
ar[13]   P4/mbm[0,1/2,0]X1(a,b;c,d)[W1:d:rot]B3g(a)        -0.41576  -0.00414  -0.00231  -0.56057  -0.28985  +0.00253  -0.04317  -0.10493  +0.64478  -0.01541
ar[17]   P4/mbm[0,1/2,0]X1(a,b;c,d)[W1:d:rot]B2g(a)        -0.00056  +0.30798  -0.64227  +0.02274  -0.04300  +0.61770  +0.04284  -0.01305  -0.00974  -0.32654
ar[97]   P4/mbm[0,1/2,0]X1(a,b;c,d)[W2:i:rot]A''_1(a)      +0.14149  +0.20882  +0.49876  +0.37960  -0.11511  +0.29337  +0.31597  -0.47819  +0.31156  -0.13648
ar[101]  P4/mbm[0,1/2,0]X1(a,b;c,d)[W2:i:rot]A''_2(a)      -0.42480  +0.14838  -0.18842  +0.20403  -0.44710  -0.11324  +0.49404  -0.02506  -0.25720  +0.44365
ar[105]  P4/mbm[0,1/2,0]X1(a,b;c,d)[W2:i:rot]A''_3(a)      -0.14228  -0.11727  +0.30791  -0.50254  +0.30352  +0.30536  +0.53347  +0.11186  -0.34242  -0.13757
ar[109]  P4/mbm[0,1/2,0]X1(a,b;c,d)[W2:i:rot]A''_4(a)      +0.42575  +0.47009  -0.05307  -0.13203  +0.22528  -0.05467  +0.28128  +0.38178  +0.35495  +0.41581
ar[113]  P4/mbm[0,1/2,0]X1(a,b;c,d)[W2:i:rot]A''_5(a)      +0.42336  -0.28318  -0.10603  -0.03868  -0.48928  -0.26234  +0.38155  +0.24695  +0.07308  -0.45576
ar[117]  P4/mbm[0,1/2,0]X1(a,b;c,d)[W2:i:rot]A''_6(a)      +0.18449  +0.55240  -0.01103  -0.38510  -0.10243  -0.38052  -0.07734  -0.45356  -0.34000  -0.17264
ar[121]  P4/mbm[0,1/2,0]X1(a,b;c,d)[W2:i:rot]A''_7(a)      -0.42001  +0.45220  +0.25357  +0.23329  +0.03943  -0.19447  -0.05944  +0.49850  +0.02052  -0.45668
ar[125]  P4/mbm[0,1/2,0]X1(a,b;c,d)[W2:i:rot]A''_8(a)      -0.18835  -0.12223  -0.36047  +0.15911  +0.55378  -0.41459  +0.36549  -0.29337  +0.23734  -0.19945

Block   10                                  RMS deviance = [0.72502   0.75969   0.77560   0.82714   0.83255   0.91847   0.91255   0.97854   0.97451   0.99685]
ar[14]   P4/mbm[0,1/2,0]X1(a,b;c,d)[W1:d:rot]B3g(b)        -0.41576  +0.00414  +0.00231  -0.56057  +0.28985  -0.00253  +0.04317  +0.10493  -0.64478  +0.01541
ar[18]   P4/mbm[0,1/2,0]X1(a,b;c,d)[W1:d:rot]B2g(b)        -0.00056  -0.30798  +0.64227  +0.02274  +0.04300  -0.61770  -0.04284  +0.01305  +0.00974  +0.32654
ar[98]   P4/mbm[0,1/2,0]X1(a,b;c,d)[W2:i:rot]A''_1(b)      +0.14149  -0.20882  -0.49876  +0.37960  +0.11511  -0.29337  -0.31597  +0.47819  -0.31156  +0.13648
ar[102]  P4/mbm[0,1/2,0]X1(a,b;c,d)[W2:i:rot]A''_2(b)      -0.42480  -0.14838  +0.18842  +0.20403  +0.44710  +0.11324  -0.49404  +0.02506  +0.25720  -0.44365
ar[106]  P4/mbm[0,1/2,0]X1(a,b;c,d)[W2:i:rot]A''_3(b)      -0.14228  +0.11727  -0.30791  -0.50254  -0.30352  -0.30536  -0.53347  -0.11186  +0.34242  +0.13757
ar[110]  P4/mbm[0,1/2,0]X1(a,b;c,d)[W2:i:rot]A''_4(b)      +0.42575  -0.47009  +0.05307  -0.13203  -0.22528  +0.05467  -0.28128  -0.38178  -0.35495  -0.41581
ar[114]  P4/mbm[0,1/2,0]X1(a,b;c,d)[W2:i:rot]A''_5(b)      +0.42336  +0.28318  +0.10603  -0.03868  +0.48928  +0.26234  -0.38155  -0.24695  -0.07308  +0.45576
ar[118]  P4/mbm[0,1/2,0]X1(a,b;c,d)[W2:i:rot]A''_6(b)      +0.18449  -0.55240  +0.01103  -0.38510  +0.10243  +0.38052  +0.07734  +0.45356  +0.34000  +0.17264
ar[122]  P4/mbm[0,1/2,0]X1(a,b;c,d)[W2:i:rot]A''_7(b)      -0.42001  -0.45220  -0.25357  +0.23329  -0.03943  +0.19447  +0.05944  -0.49850  -0.02052  +0.45668
ar[126]  P4/mbm[0,1/2,0]X1(a,b;c,d)[W2:i:rot]A''_8(b)      -0.18835  +0.12223  +0.36047  +0.15911  -0.55378  +0.41459  -0.36549  +0.29337  -0.23734  +0.19945

Block   11                                  RMS deviance = [0.72502   0.75969   0.77560   0.82714   0.83255   0.91847   0.91255   0.97854   0.97451   0.99685]
ar[15]   P4/mbm[0,1/2,0]X1(a,b;c,d)[W1:d:rot]B3g(c)        -0.41576  -0.00414  -0.00231  -0.56057  -0.28985  +0.00253  -0.04317  +0.10493  -0.64478  +0.01541
ar[19]   P4/mbm[0,1/2,0]X1(a,b;c,d)[W1:d:rot]B2g(c)        -0.00056  +0.30798  -0.64227  +0.02274  -0.04300  +0.61770  +0.04284  +0.01305  +0.00974  +0.32654
ar[99]   P4/mbm[0,1/2,0]X1(a,b;c,d)[W2:i:rot]A''_1(c)      +0.14149  +0.20882  +0.49876  +0.37960  -0.11511  +0.29337  +0.31597  +0.47819  -0.31156  +0.13648
ar[103]  P4/mbm[0,1/2,0]X1(a,b;c,d)[W2:i:rot]A''_2(c)      -0.42480  +0.14838  -0.18842  +0.20403  -0.44710  -0.11324  +0.49404  +0.02506  +0.25720  -0.44365
ar[107]  P4/mbm[0,1/2,0]X1(a,b;c,d)[W2:i:rot]A''_3(c)      -0.14228  -0.11727  +0.30791  -0.50254  +0.30352  +0.30536  +0.53347  -0.11186  +0.34242  +0.13757
ar[111]  P4/mbm[0,1/2,0]X1(a,b;c,d)[W2:i:rot]A''_4(c)      +0.42575  +0.47009  -0.05307  -0.13203  +0.22528  -0.05467  +0.28128  -0.38178  -0.35495  -0.41581
ar[115]  P4/mbm[0,1/2,0]X1(a,b;c,d)[W2:i:rot]A''_5(c)      +0.42336  -0.28318  -0.10603  -0.03868  -0.48928  -0.26234  +0.38155  -0.24695  -0.07308  +0.45576
ar[119]  P4/mbm[0,1/2,0]X1(a,b;c,d)[W2:i:rot]A''_6(c)      +0.18449  +0.55240  -0.01103  -0.38510  -0.10243  -0.38052  -0.07734  +0.45356  +0.34000  +0.17264
ar[123]  P4/mbm[0,1/2,0]X1(a,b;c,d)[W2:i:rot]A''_7(c)      -0.42001  +0.45220  +0.25357  +0.23329  +0.03943  -0.19447  -0.05944  -0.49850  -0.02052  +0.45668
ar[127]  P4/mbm[0,1/2,0]X1(a,b;c,d)[W2:i:rot]A''_8(c)      -0.18835  -0.12223  -0.36047  +0.15911  +0.55378  -0.41459  +0.36549  +0.29337  -0.23734  +0.19945

Block   12                                  RMS deviance = [0.72502   0.75969   0.77560   0.82714   0.83255   0.91847   0.91255   0.97854   0.97451   0.99685]
ar[16]   P4/mbm[0,1/2,0]X1(a,b;c,d)[W1:d:rot]B3g(d)        -0.41576  +0.00414  +0.00231  -0.56057  +0.28985  -0.00253  +0.04317  -0.10493  +0.64478  -0.01541
ar[20]   P4/mbm[0,1/2,0]X1(a,b;c,d)[W1:d:rot]B2g(d)        -0.00056  -0.30798  +0.64227  +0.02274  +0.04300  -0.61770  -0.04284  -0.01305  -0.00974  -0.32654
ar[100]  P4/mbm[0,1/2,0]X1(a,b;c,d)[W2:i:rot]A''_1(d)      +0.14149  -0.20882  -0.49876  +0.37960  +0.11511  -0.29337  -0.31597  -0.47819  +0.31156  -0.13648
ar[104]  P4/mbm[0,1/2,0]X1(a,b;c,d)[W2:i:rot]A''_2(d)      -0.42480  -0.14838  +0.18842  +0.20403  +0.44710  +0.11324  -0.49404  -0.02506  -0.25720  +0.44365
ar[108]  P4/mbm[0,1/2,0]X1(a,b;c,d)[W2:i:rot]A''_3(d)      -0.14228  +0.11727  -0.30791  -0.50254  -0.30352  -0.30536  -0.53347  +0.11186  -0.34242  -0.13757
ar[112]  P4/mbm[0,1/2,0]X1(a,b;c,d)[W2:i:rot]A''_4(d)      +0.42575  -0.47009  +0.05307  -0.13203  -0.22528  +0.05467  -0.28128  +0.38178  +0.35495  +0.41581
ar[116]  P4/mbm[0,1/2,0]X1(a,b;c,d)[W2:i:rot]A''_5(d)      +0.42336  +0.28318  +0.10603  -0.03868  +0.48928  +0.26234  -0.38155  +0.24695  +0.07308  -0.45576
ar[120]  P4/mbm[0,1/2,0]X1(a,b;c,d)[W2:i:rot]A''_6(d)      +0.18449  -0.55240  +0.01103  -0.38510  +0.10243  +0.38052  +0.07734  -0.45356  -0.34000  -0.17264
ar[124]  P4/mbm[0,1/2,0]X1(a,b;c,d)[W2:i:rot]A''_7(d)      -0.42001  -0.45220  -0.25357  +0.23329  -0.03943  +0.19447  +0.05944  +0.49850  +0.02052  -0.45668
ar[128]  P4/mbm[0,1/2,0]X1(a,b;c,d)[W2:i:rot]A''_8(d)      -0.18835  +0.12223  +0.36047  +0.15911  -0.55378  +0.41459  -0.36549  -0.29337  +0.23734  -0.19945

Block    3                                  RMS deviance = [0.73767   0.75358   0.84495   0.91644   0.96959   0.99849]
ar[3]    P4/mbm[0,0,0]GM5+(a,b)[W1:d:rot]B3g(a)            -0.04174  +0.61868  +0.02938  -0.60390  +0.04258  -0.49812
ar[5]    P4/mbm[0,0,0]GM5+(a,b)[W1:d:rot]B2g(a)            -0.48007  -0.06354  +0.69874  -0.02220  -0.52586  -0.01551
ar[53]   P4/mbm[0,0,0]GM5+(a,b)[W2:i:rot]A''_1(a)          +0.59810  -0.34236  +0.07453  +0.07900  -0.39125  -0.60016
ar[55]   P4/mbm[0,0,0]GM5+(a,b)[W2:i:rot]A''_2(a)          -0.14286  -0.57938  +0.30156  -0.33983  +0.62210  -0.22469
ar[57]   P4/mbm[0,0,0]GM5+(a,b)[W2:i:rot]A''_3(a)          -0.20849  -0.39600  -0.51405  -0.57479  -0.42521  +0.15581
ar[59]   P4/mbm[0,0,0]GM5+(a,b)[W2:i:rot]A''_4(a)          -0.58838  -0.05907  -0.38750  +0.42744  +0.02795  -0.56274

Block    4                                  RMS deviance = [0.73767   0.75358   0.84495   0.91644   0.96959   0.99849]
ar[4]    P4/mbm[0,0,0]GM5+(a,b)[W1:d:rot]B3g(b)            -0.04174  +0.61868  +0.02938  -0.60390  +0.04258  -0.49812
ar[6]    P4/mbm[0,0,0]GM5+(a,b)[W1:d:rot]B2g(b)            -0.48007  -0.06354  +0.69874  -0.02220  -0.52586  -0.01551
ar[54]   P4/mbm[0,0,0]GM5+(a,b)[W2:i:rot]A''_1(b)          +0.59810  -0.34236  +0.07453  +0.07900  -0.39125  -0.60016
ar[56]   P4/mbm[0,0,0]GM5+(a,b)[W2:i:rot]A''_2(b)          -0.14286  -0.57938  +0.30156  -0.33983  +0.62210  -0.22469
ar[58]   P4/mbm[0,0,0]GM5+(a,b)[W2:i:rot]A''_3(b)          -0.20849  -0.39600  -0.51405  -0.57479  -0.42521  +0.15581
ar[60]   P4/mbm[0,0,0]GM5+(a,b)[W2:i:rot]A''_4(b)          -0.58838  -0.05907  -0.38750  +0.42744  +0.02795  -0.56274

Block    7                                  RMS deviance = [0.73770   0.75316   0.84509   0.91637   0.96982   0.99855]
ar[9]    P4/mbm[1/2,1/2,0]M5-(a,b)[W1:d:rot]B3g(a)         -0.01716  -0.61921  +0.02809  -0.60629  +0.00881  -0.49783
ar[11]   P4/mbm[1/2,1/2,0]M5-(a,b)[W1:d:rot]B2g(a)         +0.48201  -0.00039  +0.70068  +0.02444  -0.52523  -0.01565
ar[89]   P4/mbm[1/2,1/2,0]M5-(a,b)[W2:i:rot]A''_1(a)       -0.54356  +0.57002  +0.06142  -0.35258  -0.42584  -0.26493
ar[91]   P4/mbm[1/2,1/2,0]M5-(a,b)[W2:i:rot]A''_2(a)       -0.20040  -0.40277  -0.31438  -0.06193  -0.62242  +0.55456
ar[93]   P4/mbm[1/2,1/2,0]M5-(a,b)[W2:i:rot]A''_3(a)       +0.23296  -0.00974  -0.48448  +0.45818  -0.39368  -0.58822
ar[95]   P4/mbm[1/2,1/2,0]M5-(a,b)[W2:i:rot]A''_4(a)       -0.61439  -0.35964  +0.41343  +0.54197  +0.01819  -0.16790

Block    8                                  RMS deviance = [0.73770   0.75316   0.84509   0.91637   0.96982   0.99855]
ar[10]   P4/mbm[1/2,1/2,0]M5-(a,b)[W1:d:rot]B3g(b)         -0.01716  -0.61921  +0.02809  +0.60629  -0.00881  +0.49783
ar[12]   P4/mbm[1/2,1/2,0]M5-(a,b)[W1:d:rot]B2g(b)         +0.48201  -0.00039  +0.70068  -0.02444  +0.52523  +0.01565
ar[90]   P4/mbm[1/2,1/2,0]M5-(a,b)[W2:i:rot]A''_1(b)       -0.54356  +0.57002  +0.06142  +0.35258  +0.42584  +0.26493
ar[92]   P4/mbm[1/2,1/2,0]M5-(a,b)[W2:i:rot]A''_2(b)       -0.20040  -0.40277  -0.31438  +0.06193  +0.62242  -0.55456
ar[94]   P4/mbm[1/2,1/2,0]M5-(a,b)[W2:i:rot]A''_3(b)       +0.23296  -0.00974  -0.48448  -0.45818  +0.39368  +0.58822
ar[96]   P4/mbm[1/2,1/2,0]M5-(a,b)[W2:i:rot]A''_4(b)       -0.61439  -0.35964  +0.41343  -0.54197  -0.01819  +0.16790

Block   36                                  RMS deviance = [0.75640   0.90555]
ar[63]   P4/mbm[0,0,0]GM2-(a)[W2:i:rot]A''_1(a)            -0.08221  -0.99661
ar[64]   P4/mbm[0,0,0]GM2-(a)[W2:i:rot]A''_2(a)            -0.99661  +0.08221

Block   37                                  RMS deviance = [0.75837   0.91857]
ar[65]   P4/mbm[0,0,0]GM3-(a)[W2:i:rot]A''_1(a)            +0.81585  -0.57827
ar[66]   P4/mbm[0,0,0]GM3-(a)[W2:i:rot]A''_2(a)            -0.57827  -0.81585

Block   33                                  RMS deviance = [0.80215]
ar[49]   P4/mbm[0,0,0]GM1+(a)[W2:i:rot]A'(a)               -1.00000

Block   57                                  RMS deviance = [0.80215]
ar[217]  P4/mbm[0,0,1/2]Z1+(a)[W2:i:rot]A'(a)              -1.00000

Block   41                                  RMS deviance = [0.80399   0.87147]
ar[73]   P4/mbm[1/2,1/2,0]M1+M4+(a,b)[W2:i:rot]A''_1(a)    +0.45627  -0.88984
ar[75]   P4/mbm[1/2,1/2,0]M1+M4+(a,b)[W2:i:rot]A''_2(a)    -0.88984  -0.45627

Block   42                                  RMS deviance = [0.80399   0.87147]
ar[74]   P4/mbm[1/2,1/2,0]M1+M4+(a,b)[W2:i:rot]A''_1(b)    +0.45627  -0.88984
ar[76]   P4/mbm[1/2,1/2,0]M1+M4+(a,b)[W2:i:rot]A''_2(b)    -0.88984  -0.45627

Block   38                                  RMS deviance = [0.82428   0.97872]
ar[67]   P4/mbm[0,0,0]GM4-(a)[W2:i:rot]A''_1(a)            -0.53149  -0.84707
ar[68]   P4/mbm[0,0,0]GM4-(a)[W2:i:rot]A''_2(a)            -0.84707  +0.53149

Block   35                                  RMS deviance = [0.83939   0.97948]
ar[61]   P4/mbm[0,0,0]GM1-(a)[W2:i:rot]A''_1(a)            +0.98896  -0.14819
ar[62]   P4/mbm[0,0,0]GM1-(a)[W2:i:rot]A''_2(a)            -0.14819  -0.98896

Block   43                                  RMS deviance = [0.87147   0.94427]
ar[77]   P4/mbm[1/2,1/2,0]M2+M3+(a,b)[W2:i:rot]A''_1(a)    +0.88988  +0.45619
ar[79]   P4/mbm[1/2,1/2,0]M2+M3+(a,b)[W2:i:rot]A''_2(a)    +0.45619  -0.88988

Block   44                                  RMS deviance = [0.87147   0.94427]
ar[78]   P4/mbm[1/2,1/2,0]M2+M3+(a,b)[W2:i:rot]A''_1(b)    +0.88988  +0.45619
ar[80]   P4/mbm[1/2,1/2,0]M2+M3+(a,b)[W2:i:rot]A''_2(b)    +0.45619  -0.88988
