# Supplementary material for: The ISOTILT software for discovering cooperative rigid-unit rotations in networks of interconnected rigid units
Source: J Appl Crystallogr. 2021 Nov 2;54(Pt 6):1847–56. doi: 10.1107/S1600576721009353 (PMC8662972; doi:10.1107/S1600576721009353)
Supplement: Supplementary file 1 [file j-54-01847-sup1.zip › SI_TTB-results-svals.txt]

ISOTILT: singular-value scan results

Tetragonal Tungsten Bronze 2x2x2 P1
Pivot atoms: W
Shared atoms: O
Maximum pivot-to-shared atom distance: 2.500
RUM-detection tolerance: 1.00E-05
Blocks to be included:1-64
Perform a tolerance scan.
Number of decimal places in output: 5
Maximum displacement of shared atoms: 0.500

Singular values of each block

Block   19  P4/mbm[1/2,1/2,1/2]A5-(a,b)(a)
   0.00000
   0.15626
   0.25554
   0.38615
   0.42946
   0.47680

Block   20  P4/mbm[1/2,1/2,1/2]A5-(a,b)(b)
   0.00000
   0.15626
   0.25554
   0.38615
   0.42946
   0.47680

Block   31  P4/mbm[0,0,1/2]Z5+(a,b)(a)
   0.00000
   0.15695
   0.25552
   0.38613
   0.42930
   0.47663

Block   32  P4/mbm[0,0,1/2]Z5+(a,b)(b)
   0.00000
   0.15695
   0.25552
   0.38613
   0.42930
   0.47663

Block   21  P4/mbm[0,1/2,1/2]R1(a,b;c,d)(a)
   0.00292
   0.13564
   0.14625
   0.27598
   0.28393
   0.35929
   0.38422
   0.44747
   0.45838
   0.46201

Block   22  P4/mbm[0,1/2,1/2]R1(a,b;c,d)(b)
   0.00292
   0.13564
   0.14625
   0.27598
   0.28393
   0.35929
   0.38422
   0.44747
   0.45838
   0.46201

Block   23  P4/mbm[0,1/2,1/2]R1(a,b;c,d)(c)
   0.00292
   0.13564
   0.14625
   0.27598
   0.28393
   0.35929
   0.38422
   0.44747
   0.45838
   0.46201

Block   24  P4/mbm[0,1/2,1/2]R1(a,b;c,d)(d)
   0.00292
   0.13564
   0.14625
   0.27598
   0.28393
   0.35929
   0.38422
   0.44747
   0.45838
   0.46201

Block   34  P4/mbm[0,0,0]GM4+(a)(a)
   0.08603

Block   58  P4/mbm[0,0,1/2]Z4+(a)(a)
   0.08603

Block    1  P4/mbm[0,0,0]GM2+(a)(a)
   0.09343
   0.17762

Block   29  P4/mbm[0,0,1/2]Z2+(a)(a)
   0.09343
   0.17762

Block   13  P4/mbm[0,1/2,0]X2(a,b;c,d)(a)
   0.09626
   0.12664
   0.15330
   0.17541
   0.20551

Block   14  P4/mbm[0,1/2,0]X2(a,b;c,d)(b)
   0.09626
   0.12664
   0.15330
   0.17541
   0.20551

Block   15  P4/mbm[0,1/2,0]X2(a,b;c,d)(c)
   0.09626
   0.12664
   0.15330
   0.17541
   0.20551

Block   16  P4/mbm[0,1/2,0]X2(a,b;c,d)(d)
   0.09626
   0.12664
   0.15330
   0.17541
   0.20551

Block   25  P4/mbm[0,1/2,1/2]R2(a,b;c,d)(a)
   0.09626
   0.12664
   0.15330
   0.17541
   0.20551

Block   26  P4/mbm[0,1/2,1/2]R2(a,b;c,d)(b)
   0.09626
   0.12664
   0.15330
   0.17541
   0.20551

Block   27  P4/mbm[0,1/2,1/2]R2(a,b;c,d)(c)
   0.09626
   0.12664
   0.15330
   0.17541
   0.20551

Block   28  P4/mbm[0,1/2,1/2]R2(a,b;c,d)(d)
   0.09626
   0.12664
   0.15330
   0.17541
   0.20551

Block   45  P4/mbm[1/2,1/2,0]M5+(a,b)(a)
   0.10731
   0.19519

Block   46  P4/mbm[1/2,1/2,0]M5+(a,b)(b)
   0.10731
   0.19519

Block   53  P4/mbm[1/2,1/2,1/2]A5+(a,b)(a)
   0.10731
   0.19519

Block   54  P4/mbm[1/2,1/2,1/2]A5+(a,b)(b)
   0.10731
   0.19519

Block    5  P4/mbm[1/2,1/2,0]M1-M4-(a,b)(a)
   0.12058
   0.19496

Block    6  P4/mbm[1/2,1/2,0]M1-M4-(a,b)(b)
   0.12058
   0.19496

Block   17  P4/mbm[1/2,1/2,1/2]A1-A4-(a,b)(a)
   0.12058
   0.19496

Block   18  P4/mbm[1/2,1/2,1/2]A1-A4-(a,b)(b)
   0.12058
   0.19496

Block    2  P4/mbm[0,0,0]GM3+(a)(a)
   0.13251
   0.21728

Block   30  P4/mbm[0,0,1/2]Z3+(a)(a)
   0.13251
   0.21728

Block   60  P4/mbm[0,0,1/2]Z2-(a)(a)
   0.13632
   0.37581

Block   61  P4/mbm[0,0,1/2]Z3-(a)(a)
   0.13908
   0.39182

Block   39  P4/mbm[0,0,0]GM5-(a,b)(a)
   0.14024
   0.17306

Block   40  P4/mbm[0,0,0]GM5-(a,b)(b)
   0.14024
   0.17306

Block   47  P4/mbm[1/2,1/2,0]M2-M3-(a,b)(a)
   0.14024

Block   48  P4/mbm[1/2,1/2,0]M2-M3-(a,b)(b)
   0.14024

Block   55  P4/mbm[1/2,1/2,1/2]A2-A3-(a,b)(a)
   0.14024

Block   56  P4/mbm[1/2,1/2,1/2]A2-A3-(a,b)(b)
   0.14024

Block   63  P4/mbm[0,0,1/2]Z5-(a,b)(a)
   0.14024
   0.17306

Block   64  P4/mbm[0,0,1/2]Z5-(a,b)(b)
   0.14024
   0.17306

Block    9  P4/mbm[0,1/2,0]X1(a,b;c,d)(a)
   0.16675
   0.21493
   0.22179
   0.32244
   0.32926
   0.39609
   0.41883
   0.47752
   0.48776
   0.49117

Block   10  P4/mbm[0,1/2,0]X1(a,b;c,d)(b)
   0.16675
   0.21493
   0.22179
   0.32244
   0.32926
   0.39609
   0.41883
   0.47752
   0.48776
   0.49117

Block   11  P4/mbm[0,1/2,0]X1(a,b;c,d)(c)
   0.16675
   0.21493
   0.22179
   0.32244
   0.32926
   0.39609
   0.41883
   0.47752
   0.48776
   0.49117

Block   12  P4/mbm[0,1/2,0]X1(a,b;c,d)(d)
   0.16675
   0.21493
   0.22179
   0.32244
   0.32926
   0.39609
   0.41883
   0.47752
   0.48776
   0.49117

Block    3  P4/mbm[0,0,0]GM5+(a,b)(a)
   0.16676
   0.22902
   0.30515
   0.42064
   0.46058
   0.50499

Block    4  P4/mbm[0,0,0]GM5+(a,b)(b)
   0.16676
   0.22902
   0.30515
   0.42064
   0.46058
   0.50499

Block    7  P4/mbm[1/2,1/2,0]M5-(a,b)(a)
   0.16676
   0.22853
   0.30514
   0.42062
   0.46070
   0.50513

Block    8  P4/mbm[1/2,1/2,0]M5-(a,b)(b)
   0.16676
   0.22853
   0.30514
   0.42062
   0.46070
   0.50513

Block   33  P4/mbm[0,0,0]GM1+(a)(a)
   0.17859

Block   57  P4/mbm[0,0,1/2]Z1+(a)(a)
   0.17859

Block   36  P4/mbm[0,0,0]GM2-(a)(a)
   0.21536
   0.41114

Block   37  P4/mbm[0,0,0]GM3-(a)(a)
   0.21711
   0.42582

Block   49  P4/mbm[1/2,1/2,1/2]A1+A4+(a,b)(a)
   0.22452
   0.34062

Block   50  P4/mbm[1/2,1/2,1/2]A1+A4+(a,b)(b)
   0.22452
   0.34062

Block   62  P4/mbm[0,0,1/2]Z4-(a)(a)
   0.27267
   0.44664

Block   41  P4/mbm[1/2,1/2,0]M1+M4+(a,b)(a)
   0.27967
   0.37926

Block   42  P4/mbm[1/2,1/2,0]M1+M4+(a,b)(b)
   0.27967
   0.37926

Block   59  P4/mbm[0,0,1/2]Z1-(a)(a)
   0.29223
   0.44888

Block   38  P4/mbm[0,0,0]GM4-(a)(a)
   0.31960
   0.47675

Block   35  P4/mbm[0,0,0]GM1-(a)(a)
   0.33644
   0.47884

Block   51  P4/mbm[1/2,1/2,1/2]A2+A3+(a,b)(a)
   0.34062
   0.40557

Block   52  P4/mbm[1/2,1/2,1/2]A2+A3+(a,b)(b)
   0.34062
   0.40557

Block   43  P4/mbm[1/2,1/2,0]M2+M3+(a,b)(a)
   0.37926
   0.43852

Block   44  P4/mbm[1/2,1/2,0]M2+M3+(a,b)(b)
   0.37926
   0.43852
