# Supplementary material for: The ISOTILT software for discovering cooperative rigid-unit rotations in networks of interconnected rigid units
Source: J Appl Crystallogr. 2021 Nov 2;54(Pt 6):1847–56. doi: 10.1107/S1600576721009353 (PMC8662972; doi:10.1107/S1600576721009353)
Supplement: Supplementary file 1 [file j-54-01847-sup1.zip › SI_TTB-sg127_parent.cif]

# This file was generated by ISOCIF, version 2.3.11
# Harold T. Stokes and Branton J. Campbell
# Brigham Young University, Provo, Utah, USA
#
# Space Group: 127 P4/mbm     D4h-5
# 
# Lattice parameters: a=12, c=4
# M1 4h (x,x+1/2,1/2), x=0.17
# M2 2b (0,0,1/2)
# W1 2d (0,1/2,0)
# W2 8i (x,y,0), x=0.0784, y=0.2074
# O1 2c (0,1/2,1/2)
# O2 8j (x,y,1/2), x=0.0784, y=0.2074
# O3 4g (x,x+1/2,0), x=0.28
# O4 8i (x,y,0), x=0.35, y=0.56
# O5 8i (x,y,0), x=0.4861, y=0.8503
 
data_isocif-output
_audit_creation_method ISOCIF
 
_cell_length_a    12.00000
_cell_length_b    12.00000
_cell_length_c    4.00000
_cell_angle_alpha 90.00000
_cell_angle_beta  90.00000
_cell_angle_gamma 90.00000
 
_symmetry_space_group_name_H-M "P 4/m 21/b 2/m"
_symmetry_Int_Tables_number 127
 
loop_
_space_group_symop_id
_space_group_symop_operation_xyz
1 x,y,z
2 x+1/2,-y+1/2,-z
3 -x+1/2,y+1/2,-z
4 -x,-y,z
5 -y+1/2,-x+1/2,-z
6 -y,x,z
7 y,-x,z
8 y+1/2,x+1/2,-z
9 -x,-y,-z
10 -x+1/2,y+1/2,z
11 x+1/2,-y+1/2,z
12 x,y,-z
13 y+1/2,x+1/2,z
14 y,-x,-z
15 -y,x,-z
16 -y+1/2,-x+1/2,z
 
loop_
_atom_site_label
_atom_site_type_symbol
_atom_site_symmetry_multiplicity
_atom_site_Wyckoff_label
_atom_site_fract_x
_atom_site_fract_y
_atom_site_fract_z
_atom_site_occupancy
M1 In   4 h 0.17000 0.67000 0.50000 1.00000
M2 In   2 b 0.00000 0.00000 0.50000 1.00000
W1 W    2 d 0.00000 0.50000 0.00000 1.00000
W2 W    8 i 0.07840 0.20740 0.00000 1.00000
O1 O    2 c 0.00000 0.50000 0.50000 1.00000
O2 O    8 j 0.07840 0.20740 0.50000 1.00000
O3 O    4 g 0.28    0.78    0.00000 1.00000
O4 O    8 i 0.35000 0.56000 0.00000 1.00000
O5 O    8 i 0.48610 0.85030 0.00000 1.00000
 
_iso_hide_rotations false
