# Supplementary material for: The ISOTILT software for discovering cooperative rigid-unit rotations in networks of interconnected rigid units
Source: J Appl Crystallogr. 2021 Nov 2;54(Pt 6):1847–56. doi: 10.1107/S1600576721009353 (PMC8662972; doi:10.1107/S1600576721009353)
Supplement: Supplementary file 1 [file j-54-01847-sup1.zip › SI_TTB-sg87-R1(a,a,-a,a).cif]

data_isodistort-output

_cell_length_a    24.00000
_cell_length_b    24.00000
_cell_length_c    8.00000
_cell_angle_alpha 90.00000
_cell_angle_beta  90.00000
_cell_angle_gamma 90.00000
_cell_volume      4608.00000

_symmetry_space_group_name_H-M "I 4/m"
_symmetry_Int_Tables_number 87
_space_group.reference_setting '087:-I 4'
_space_group.transform_Pp_abc a,b,c;0,0,0

loop_
_space_group_symop_id
_space_group_symop_operation_xyz
1 x,y,z
2 -x,-y,z
3 -y,x,z
4 y,-x,z
5 -x,-y,-z
6 x,y,-z
7 y,-x,-z
8 -y,x,-z
9 x+1/2,y+1/2,z+1/2
10 -x+1/2,-y+1/2,z+1/2
11 -y+1/2,x+1/2,z+1/2
12 y+1/2,-x+1/2,z+1/2
13 -x+1/2,-y+1/2,-z+1/2
14 x+1/2,y+1/2,-z+1/2
15 y+1/2,-x+1/2,-z+1/2
16 -y+1/2,x+1/2,-z+1/2

loop_
_atom_site_label
_atom_site_type_symbol
_atom_site_symmetry_multiplicity
_atom_site_Wyckoff_label
_atom_site_fract_x
_atom_site_fract_y
_atom_site_fract_z
_atom_site_occupancy
_atom_site_fract_symmform
M1_1 In   8 h 0.83500  0.58500 0.00000 1.00000 Dx,Dy,0  
M1_2 In   8 h 0.33500  0.08500 0.00000 1.00000 Dx,Dy,0  
M1_3 In   8 h 0.83500  0.08500 0.00000 1.00000 Dx,Dy,0  
M1_4 In   8 h 0.33500  0.58500 0.00000 1.00000 Dx,Dy,0  
M2_1 In   8 h 0.75000  0.25000 0.00000 1.00000 Dx,Dy,0  
M2_2 In   4 c 0.00000  0.50000 0.00000 1.00000 0,0,0    
M2_3 In   2 b 0.00000  0.00000 0.50000 1.00000 0,0,0    
M2_4 In   2 a 0.00000  0.00000 0.00000 1.00000 0,0,0    
W1_1 W   16 i 0.75000  0.50000 0.25000 1.00000 Dx,Dy,Dz 
W2_1 W   16 i 0.78920  0.35370 0.25000 1.00000 Dx,Dy,Dz 
W2_2 W   16 i 0.78920  0.85370 0.25000 1.00000 Dx,Dy,Dz 
W2_3 W   16 i 0.03920  0.39630 0.25000 1.00000 Dx,Dy,Dz 
W2_4 W   16 i 0.03920  0.89630 0.25000 1.00000 Dx,Dy,Dz 
O1_1 O    8 h 0.75000  0.50000 0.00000 1.00000 Dx,Dy,0  
O1_2 O    8 h 0.75000  0.00000 0.00000 1.00000 Dx,Dy,0  
O2_1 O    8 h 0.78920  0.35370 0.00000 1.00000 Dx,Dy,0  
O2_2 O    8 h 0.28920  0.85370 0.00000 1.00000 Dx,Dy,0  
O2_3 O    8 h 0.78920  0.85370 0.00000 1.00000 Dx,Dy,0  
O2_4 O    8 h 0.28920  0.35370 0.00000 1.00000 Dx,Dy,0  
O2_5 O    8 h 0.53920  0.89630 0.00000 1.00000 Dx,Dy,0  
O2_6 O    8 h 0.03920  0.39630 0.00000 1.00000 Dx,Dy,0  
O2_7 O    8 h 0.53920  0.39630 0.00000 1.00000 Dx,Dy,0  
O2_8 O    8 h 0.03920  0.89630 0.00000 1.00000 Dx,Dy,0  
O3_1 O   16 i 0.89000  0.64000 0.25000 1.00000 Dx,Dy,Dz 
O3_2 O   16 i 0.89000  0.14000 0.25000 1.00000 Dx,Dy,Dz 
O4_1 O   16 i -0.07500 0.03000 0.25000 1.00000 Dx,Dy,Dz 
O4_2 O   16 i -0.07500 0.53000 0.25000 1.00000 Dx,Dy,Dz 
O4_3 O   16 i 0.17500  0.72000 0.25000 1.00000 Dx,Dy,Dz 
O4_4 O   16 i 0.17500  0.22000 0.25000 1.00000 Dx,Dy,Dz 
O5_1 O   16 i -0.00695 0.17515 0.25000 1.00000 Dx,Dy,Dz 
O5_2 O   16 i -0.00695 0.67515 0.25000 1.00000 Dx,Dy,Dz 
O5_3 O   16 i 0.24305  0.57485 0.25000 1.00000 Dx,Dy,Dz 
O5_4 O   16 i 0.24305  0.07485 0.25000 1.00000 Dx,Dy,Dz 

loop_
_atom_site_rotation.label
_atom_site_rotation.crystalaxis_x
_atom_site_rotation.crystalaxis_y
_atom_site_rotation.crystalaxis_z
_atom_site_rotation.symmform
W1_1 0.00000 0.00000 0.00000 Rx,Ry,Rz 
W2_1 0.00000 0.00000 0.00000 Rx,Ry,Rz 
W2_2 0.00000 0.00000 0.00000 Rx,Ry,Rz 
W2_3 0.00000 0.00000 0.00000 Rx,Ry,Rz 
W2_4 0.00000 0.00000 0.00000 Rx,Ry,Rz 

_iso_displacivemode_number   75

loop_
_iso_displacivemode_ID
_iso_displacivemode_label
_iso_displacivemode_value
   1 P4/mbm[0,1/2,1/2]R1(a,a;-a,a)[M1:h:dsp]A1_1(a) 0.00000
   2 P4/mbm[0,1/2,1/2]R1(a,a;-a,a)[M1:h:dsp]A1_2(a) 0.00000
   3 P4/mbm[0,1/2,1/2]R1(a,a;-a,a)[M1:h:dsp]B1_1(a) 0.00000
   4 P4/mbm[0,1/2,1/2]R1(a,a;-a,a)[M1:h:dsp]B1_2(a) 0.00000
   5 P4/mbm[0,0,0]GM1+(a)[M1:h:dsp]A1(a) 0.00000
   6 P4/mbm[0,0,0]GM3+(a)[M1:h:dsp]B1(a) 0.00000
   7 P4/mbm[1/2,1/2,0]M5+(a,0)[M1:h:dsp]A1(a) 0.00000
   8 P4/mbm[1/2,1/2,0]M5+(a,0)[M1:h:dsp]B1(a) 0.00000
   9 P4/mbm[0,1/2,1/2]R1(a,a;-a,a)[M2:b:dsp]Eu*_1(a) 0.00000
  10 P4/mbm[0,1/2,1/2]R1(a,a;-a,a)[M2:b:dsp]Eu*_2(a) 0.00000
  11 P4/mbm[0,1/2,1/2]R1(a,a;-a,a)[W1:d:dsp]B1u(a) 0.00000
  12 P4/mbm[1/2,1/2,0]M5+(a,0)[W1:d:dsp]B3u(a) 0.00000
  13 P4/mbm[1/2,1/2,0]M5+(a,0)[W1:d:dsp]B2u(a) 0.00000
  14 P4/mbm[0,1/2,1/2]R1(a,a;-a,a)[W2:i:dsp]A''_1(a) 0.00000
  15 P4/mbm[0,1/2,1/2]R1(a,a;-a,a)[W2:i:dsp]A''_2(a) 0.00000
  16 P4/mbm[0,1/2,1/2]R1(a,a;-a,a)[W2:i:dsp]A''_3(a) 0.00000
  17 P4/mbm[0,1/2,1/2]R1(a,a;-a,a)[W2:i:dsp]A''_4(a) 0.00000
  18 P4/mbm[0,0,0]GM1+(a)[W2:i:dsp]A'_1(a) 0.00000
  19 P4/mbm[0,0,0]GM1+(a)[W2:i:dsp]A'_2(a) 0.00000
  20 P4/mbm[0,0,0]GM3+(a)[W2:i:dsp]A'_1(a) 0.00000
  21 P4/mbm[0,0,0]GM3+(a)[W2:i:dsp]A'_2(a) 0.00000
  22 P4/mbm[1/2,1/2,0]M5+(a,0)[W2:i:dsp]A'_1(a) 0.00000
  23 P4/mbm[1/2,1/2,0]M5+(a,0)[W2:i:dsp]A'_2(a) 0.00000
  24 P4/mbm[1/2,1/2,0]M5+(a,0)[W2:i:dsp]A'_3(a) 0.00000
  25 P4/mbm[1/2,1/2,0]M5+(a,0)[W2:i:dsp]A'_4(a) 0.00000
  26 P4/mbm[0,1/2,1/2]R1(a,a;-a,a)[O1:c:dsp]B3u(a) 0.00000
  27 P4/mbm[0,1/2,1/2]R1(a,a;-a,a)[O1:c:dsp]B2u(a) 0.00000
  28 P4/mbm[1/2,1/2,0]M5+(a,0)[O1:c:dsp]B3u(a) 0.00000
  29 P4/mbm[1/2,1/2,0]M5+(a,0)[O1:c:dsp]B2u(a) 0.00000
  30 P4/mbm[0,1/2,1/2]R1(a,a;-a,a)[O2:j:dsp]A'_1(a) 0.00000
  31 P4/mbm[0,1/2,1/2]R1(a,a;-a,a)[O2:j:dsp]A'_2(a) 0.00000
  32 P4/mbm[0,1/2,1/2]R1(a,a;-a,a)[O2:j:dsp]A'_3(a) 0.00000
  33 P4/mbm[0,1/2,1/2]R1(a,a;-a,a)[O2:j:dsp]A'_4(a) 0.00000
  34 P4/mbm[0,1/2,1/2]R1(a,a;-a,a)[O2:j:dsp]A'_5(a) 0.00000
  35 P4/mbm[0,1/2,1/2]R1(a,a;-a,a)[O2:j:dsp]A'_6(a) 0.00000
  36 P4/mbm[0,1/2,1/2]R1(a,a;-a,a)[O2:j:dsp]A'_7(a) 0.00000
  37 P4/mbm[0,1/2,1/2]R1(a,a;-a,a)[O2:j:dsp]A'_8(a) 0.00000
  38 P4/mbm[0,0,0]GM1+(a)[O2:j:dsp]A'_1(a) 0.00000
  39 P4/mbm[0,0,0]GM1+(a)[O2:j:dsp]A'_2(a) 0.00000
  40 P4/mbm[0,0,0]GM3+(a)[O2:j:dsp]A'_1(a) 0.00000
  41 P4/mbm[0,0,0]GM3+(a)[O2:j:dsp]A'_2(a) 0.00000
  42 P4/mbm[1/2,1/2,0]M5+(a,0)[O2:j:dsp]A'_1(a) 0.00000
  43 P4/mbm[1/2,1/2,0]M5+(a,0)[O2:j:dsp]A'_2(a) 0.00000
  44 P4/mbm[1/2,1/2,0]M5+(a,0)[O2:j:dsp]A'_3(a) 0.00000
  45 P4/mbm[1/2,1/2,0]M5+(a,0)[O2:j:dsp]A'_4(a) 0.00000
  46 P4/mbm[0,1/2,1/2]R1(a,a;-a,a)[O3:g:dsp]B2_1(a) 0.00000
  47 P4/mbm[0,1/2,1/2]R1(a,a;-a,a)[O3:g:dsp]B2_2(a) 0.00000
  48 P4/mbm[0,0,0]GM1+(a)[O3:g:dsp]A1(a) 0.00000
  49 P4/mbm[0,0,0]GM3+(a)[O3:g:dsp]B1(a) 0.00000
  50 P4/mbm[1/2,1/2,0]M5+(a,0)[O3:g:dsp]A1(a) 0.00000
  51 P4/mbm[1/2,1/2,0]M5+(a,0)[O3:g:dsp]B1(a) 0.00000
  52 P4/mbm[0,1/2,1/2]R1(a,a;-a,a)[O4:i:dsp]A''_1(a) 0.00000
  53 P4/mbm[0,1/2,1/2]R1(a,a;-a,a)[O4:i:dsp]A''_2(a) 0.00000
  54 P4/mbm[0,1/2,1/2]R1(a,a;-a,a)[O4:i:dsp]A''_3(a) 0.00000
  55 P4/mbm[0,1/2,1/2]R1(a,a;-a,a)[O4:i:dsp]A''_4(a) 0.00000
  56 P4/mbm[0,0,0]GM1+(a)[O4:i:dsp]A'_1(a) 0.00000
  57 P4/mbm[0,0,0]GM1+(a)[O4:i:dsp]A'_2(a) 0.00000
  58 P4/mbm[0,0,0]GM3+(a)[O4:i:dsp]A'_1(a) 0.00000
  59 P4/mbm[0,0,0]GM3+(a)[O4:i:dsp]A'_2(a) 0.00000
  60 P4/mbm[1/2,1/2,0]M5+(a,0)[O4:i:dsp]A'_1(a) 0.00000
  61 P4/mbm[1/2,1/2,0]M5+(a,0)[O4:i:dsp]A'_2(a) 0.00000
  62 P4/mbm[1/2,1/2,0]M5+(a,0)[O4:i:dsp]A'_3(a) 0.00000
  63 P4/mbm[1/2,1/2,0]M5+(a,0)[O4:i:dsp]A'_4(a) 0.00000
  64 P4/mbm[0,1/2,1/2]R1(a,a;-a,a)[O5:i:dsp]A''_1(a) 0.00000
  65 P4/mbm[0,1/2,1/2]R1(a,a;-a,a)[O5:i:dsp]A''_2(a) 0.00000
  66 P4/mbm[0,1/2,1/2]R1(a,a;-a,a)[O5:i:dsp]A''_3(a) 0.00000
  67 P4/mbm[0,1/2,1/2]R1(a,a;-a,a)[O5:i:dsp]A''_4(a) 0.00000
  68 P4/mbm[0,0,0]GM1+(a)[O5:i:dsp]A'_1(a) 0.00000
  69 P4/mbm[0,0,0]GM1+(a)[O5:i:dsp]A'_2(a) 0.00000
  70 P4/mbm[0,0,0]GM3+(a)[O5:i:dsp]A'_1(a) 0.00000
  71 P4/mbm[0,0,0]GM3+(a)[O5:i:dsp]A'_2(a) 0.00000
  72 P4/mbm[1/2,1/2,0]M5+(a,0)[O5:i:dsp]A'_1(a) 0.00000
  73 P4/mbm[1/2,1/2,0]M5+(a,0)[O5:i:dsp]A'_2(a) 0.00000
  74 P4/mbm[1/2,1/2,0]M5+(a,0)[O5:i:dsp]A'_3(a) 0.00000
  75 P4/mbm[1/2,1/2,0]M5+(a,0)[O5:i:dsp]A'_4(a) 0.00000

loop_
_iso_displacivemodenorm_ID
_iso_displacivemodenorm_value
   1 0.01042
   2 0.01042
   3 0.01042
   4 0.01042
   5 0.00737
   6 0.00737
   7 0.00737
   8 0.00737
   9 0.01473
  10 0.01473
  11 0.04419
  12 0.01042
  13 0.01042
  14 0.02210
  15 0.02210
  16 0.02210
  17 0.02210
  18 0.00737
  19 0.00737
  20 0.00737
  21 0.00737
  22 0.01042
  23 0.01042
  24 0.01042
  25 0.01042
  26 0.01042
  27 0.01042
  28 0.01042
  29 0.01042
  30 0.00737
  31 0.00737
  32 0.00737
  33 0.00737
  34 0.00737
  35 0.00737
  36 0.00737
  37 0.00737
  38 0.00737
  39 0.00737
  40 0.00737
  41 0.00737
  42 0.01042
  43 0.01042
  44 0.01042
  45 0.01042
  46 0.04419
  47 0.04419
  48 0.00737
  49 0.00737
  50 0.00737
  51 0.00737
  52 0.02210
  53 0.02210
  54 0.02210
  55 0.02210
  56 0.00737
  57 0.00737
  58 0.00737
  59 0.00737
  60 0.01042
  61 0.01042
  62 0.01042
  63 0.01042
  64 0.02210
  65 0.02210
  66 0.02210
  67 0.02210
  68 0.00737
  69 0.00737
  70 0.00737
  71 0.00737
  72 0.01042
  73 0.01042
  74 0.01042
  75 0.01042

loop_
_iso_deltacoordinate_ID
_iso_deltacoordinate_label
_iso_deltacoordinate_value
   1 M1_1_dx   0.00000
   2 M1_1_dy   0.00000
   3 M1_2_dx   0.00000
   4 M1_2_dy   0.00000
   5 M1_3_dx   0.00000
   6 M1_3_dy   0.00000
   7 M1_4_dx   0.00000
   8 M1_4_dy   0.00000
   9 M2_1_dx   0.00000
  10 M2_1_dy   0.00000
  11 W1_1_dx   0.00000
  12 W1_1_dy   0.00000
  13 W1_1_dz   0.00000
  14 W2_1_dx   0.00000
  15 W2_1_dy   0.00000
  16 W2_1_dz   0.00000
  17 W2_2_dx   0.00000
  18 W2_2_dy   0.00000
  19 W2_2_dz   0.00000
  20 W2_3_dx   0.00000
  21 W2_3_dy   0.00000
  22 W2_3_dz   0.00000
  23 W2_4_dx   0.00000
  24 W2_4_dy   0.00000
  25 W2_4_dz   0.00000
  26 O1_1_dx   0.00000
  27 O1_1_dy   0.00000
  28 O1_2_dx   0.00000
  29 O1_2_dy   0.00000
  30 O2_1_dx   0.00000
  31 O2_1_dy   0.00000
  32 O2_2_dx   0.00000
  33 O2_2_dy   0.00000
  34 O2_3_dx   0.00000
  35 O2_3_dy   0.00000
  36 O2_4_dx   0.00000
  37 O2_4_dy   0.00000
  38 O2_5_dx   0.00000
  39 O2_5_dy   0.00000
  40 O2_6_dx   0.00000
  41 O2_6_dy   0.00000
  42 O2_7_dx   0.00000
  43 O2_7_dy   0.00000
  44 O2_8_dx   0.00000
  45 O2_8_dy   0.00000
  46 O3_1_dx   0.00000
  47 O3_1_dy   0.00000
  48 O3_1_dz   0.00000
  49 O3_2_dx   0.00000
  50 O3_2_dy   0.00000
  51 O3_2_dz   0.00000
  52 O4_1_dx   0.00000
  53 O4_1_dy   0.00000
  54 O4_1_dz   0.00000
  55 O4_2_dx   0.00000
  56 O4_2_dy   0.00000
  57 O4_2_dz   0.00000
  58 O4_3_dx   0.00000
  59 O4_3_dy   0.00000
  60 O4_3_dz   0.00000
  61 O4_4_dx   0.00000
  62 O4_4_dy   0.00000
  63 O4_4_dz   0.00000
  64 O5_1_dx   0.00000
  65 O5_1_dy   0.00000
  66 O5_1_dz   0.00000
  67 O5_2_dx   0.00000
  68 O5_2_dy   0.00000
  69 O5_2_dz   0.00000
  70 O5_3_dx   0.00000
  71 O5_3_dy   0.00000
  72 O5_3_dz   0.00000
  73 O5_4_dx   0.00000
  74 O5_4_dy   0.00000
  75 O5_4_dz   0.00000

loop_
_iso_coordinate_label
_iso_coordinate_formula
M1_1_x                  "   0.83500 + M1_1_dx"
M1_1_y                  "   0.58500 + M1_1_dy"
M1_1_z                  "0"
M1_2_x                  "   0.33500 + M1_2_dx"
M1_2_y                  "   0.08500 + M1_2_dy"
M1_2_z                  "0"
M1_3_x                  "   0.83500 + M1_3_dx"
M1_3_y                  "   0.08500 + M1_3_dy"
M1_3_z                  "0"
M1_4_x                  "   0.33500 + M1_4_dx"
M1_4_y                  "   0.58500 + M1_4_dy"
M1_4_z                  "0"
M2_1_x                  "3/4 + M2_1_dx"
M2_1_y                  "1/4 + M2_1_dy"
M2_1_z                  "0"
M2_2_x                  "0"
M2_2_y                  "1/2"
M2_2_z                  "0"
M2_3_x                  "0"
M2_3_y                  "0"
M2_3_z                  "1/2"
M2_4_x                  "0"
M2_4_y                  "0"
M2_4_z                  "0"
W1_1_x                  "3/4 + W1_1_dx"
W1_1_y                  "1/2 + W1_1_dy"
W1_1_z                  "1/4 + W1_1_dz"
W2_1_x                  "   0.78920 + W2_1_dx"
W2_1_y                  "   0.35370 + W2_1_dy"
W2_1_z                  "1/4 + W2_1_dz"
W2_2_x                  "   0.78920 + W2_2_dx"
W2_2_y                  "   0.85370 + W2_2_dy"
W2_2_z                  "1/4 + W2_2_dz"
W2_3_x                  "   0.03920 + W2_3_dx"
W2_3_y                  "   0.39630 + W2_3_dy"
W2_3_z                  "1/4 + W2_3_dz"
W2_4_x                  "   0.03920 + W2_4_dx"
W2_4_y                  "   0.89630 + W2_4_dy"
W2_4_z                  "1/4 + W2_4_dz"
O1_1_x                  "3/4 + O1_1_dx"
O1_1_y                  "1/2 + O1_1_dy"
O1_1_z                  "0"
O1_2_x                  "3/4 + O1_2_dx"
O1_2_y                  "0 + O1_2_dy"
O1_2_z                  "0"
O2_1_x                  "   0.78920 + O2_1_dx"
O2_1_y                  "   0.35370 + O2_1_dy"
O2_1_z                  "0"
O2_2_x                  "   0.28920 + O2_2_dx"
O2_2_y                  "   0.85370 + O2_2_dy"
O2_2_z                  "0"
O2_3_x                  "   0.78920 + O2_3_dx"
O2_3_y                  "   0.85370 + O2_3_dy"
O2_3_z                  "0"
O2_4_x                  "   0.28920 + O2_4_dx"
O2_4_y                  "   0.35370 + O2_4_dy"
O2_4_z                  "0"
O2_5_x                  "   0.53920 + O2_5_dx"
O2_5_y                  "   0.89630 + O2_5_dy"
O2_5_z                  "0"
O2_6_x                  "   0.03920 + O2_6_dx"
O2_6_y                  "   0.39630 + O2_6_dy"
O2_6_z                  "0"
O2_7_x                  "   0.53920 + O2_7_dx"
O2_7_y                  "   0.39630 + O2_7_dy"
O2_7_z                  "0"
O2_8_x                  "   0.03920 + O2_8_dx"
O2_8_y                  "   0.89630 + O2_8_dy"
O2_8_z                  "0"
O3_1_x                  "   0.89000 + O3_1_dx"
O3_1_y                  "   0.64000 + O3_1_dy"
O3_1_z                  "1/4 + O3_1_dz"
O3_2_x                  "   0.89000 + O3_2_dx"
O3_2_y                  "   0.14000 + O3_2_dy"
O3_2_z                  "1/4 + O3_2_dz"
O4_1_x                  "   0.92500 + O4_1_dx"
O4_1_y                  "   0.03000 + O4_1_dy"
O4_1_z                  "1/4 + O4_1_dz"
O4_2_x                  "   0.92500 + O4_2_dx"
O4_2_y                  "   0.53000 + O4_2_dy"
O4_2_z                  "1/4 + O4_2_dz"
O4_3_x                  "   0.17500 + O4_3_dx"
O4_3_y                  "   0.72000 + O4_3_dy"
O4_3_z                  "1/4 + O4_3_dz"
O4_4_x                  "   0.17500 + O4_4_dx"
O4_4_y                  "   0.22000 + O4_4_dy"
O4_4_z                  "1/4 + O4_4_dz"
O5_1_x                  "  -0.00695 + O5_1_dx"
O5_1_y                  "   0.17515 + O5_1_dy"
O5_1_z                  "1/4 + O5_1_dz"
O5_2_x                  "  -0.00695 + O5_2_dx"
O5_2_y                  "   0.67515 + O5_2_dy"
O5_2_z                  "1/4 + O5_2_dz"
O5_3_x                  "   0.24305 + O5_3_dx"
O5_3_y                  "   0.57485 + O5_3_dy"
O5_3_z                  "1/4 + O5_3_dz"
O5_4_x                  "   0.24305 + O5_4_dx"
O5_4_y                  "   0.07485 + O5_4_dy"
O5_4_z                  "1/4 + O5_4_dz"

# matrix conversion: deltacoords(lattice units) = matrix.(modeamplitudes*modenormfactors)
# Square matrix with _iso_displacivemode_number rows and columns

loop_
_iso_displacivemodematrix_row
_iso_displacivemodematrix_col
_iso_displacivemodematrix_value
    1    2   1.00000
    1    3   1.00000
    1    5   1.00000
    1    6   1.00000
    1    7   1.00000
    1    8   1.00000
    2    2   1.00000
    2    3  -1.00000
    2    5   1.00000
    2    6  -1.00000
    2    7   1.00000
    2    8  -1.00000
    3    2  -1.00000
    3    3  -1.00000
    3    5   1.00000
    3    6   1.00000
    3    7   1.00000
    3    8   1.00000
    4    2  -1.00000
    4    3   1.00000
    4    5   1.00000
    4    6  -1.00000
    4    7   1.00000
    4    8  -1.00000
    5    1  -1.00000
    5    4  -1.00000
    5    5   1.00000
    5    6   1.00000
    5    7  -1.00000
    5    8  -1.00000
    6    1  -1.00000
    6    4   1.00000
    6    5   1.00000
    6    6  -1.00000
    6    7  -1.00000
    6    8   1.00000
    7    1   1.00000
    7    4   1.00000
    7    5   1.00000
    7    6   1.00000
    7    7  -1.00000
    7    8  -1.00000
    8    1   1.00000
    8    4  -1.00000
    8    5   1.00000
    8    6  -1.00000
    8    7  -1.00000
    8    8   1.00000
    9    9   1.00000
    9   10  -1.00000
   10    9   1.00000
   10   10   1.00000
   11   12   1.00000
   11   13   1.00000
   12   12   1.00000
   12   13  -1.00000
   13   11  -1.00000
   14   18   1.00000
   14   20   1.00000
   14   22   1.00000
   15   19   1.00000
   15   21   1.00000
   15   24   1.00000
   16   14  -1.00000
   16   15  -1.00000
   16   16   1.00000
   16   17  -1.00000
   17   18   1.00000
   17   20   1.00000
   17   22  -1.00000
   18   19   1.00000
   18   21   1.00000
   18   24  -1.00000
   19   14   1.00000
   19   15   1.00000
   19   16   1.00000
   19   17  -1.00000
   20   18   1.00000
   20   20  -1.00000
   20   23  -1.00000
   21   19  -1.00000
   21   21   1.00000
   21   25   1.00000
   22   14   1.00000
   22   15  -1.00000
   22   16  -1.00000
   22   17  -1.00000
   23   18   1.00000
   23   20  -1.00000
   23   23   1.00000
   24   19  -1.00000
   24   21   1.00000
   24   25  -1.00000
   25   14  -1.00000
   25   15   1.00000
   25   16  -1.00000
   25   17  -1.00000
   26   26  -1.00000
   26   27   1.00000
   26   28   1.00000
   26   29   1.00000
   27   26  -1.00000
   27   27  -1.00000
   27   28   1.00000
   27   29  -1.00000
   28   26  -1.00000
   28   27   1.00000
   28   28  -1.00000
   28   29  -1.00000
   29   26  -1.00000
   29   27  -1.00000
   29   28  -1.00000
   29   29   1.00000
   30   30   1.00000
   30   31   1.00000
   30   32  -1.00000
   30   33   1.00000
   30   38   1.00000
   30   40   1.00000
   30   42   1.00000
   31   34   1.00000
   31   35   1.00000
   31   36  -1.00000
   31   37   1.00000
   31   39   1.00000
   31   41   1.00000
   31   44   1.00000
   32   30  -1.00000
   32   31  -1.00000
   32   32   1.00000
   32   33  -1.00000
   32   38   1.00000
   32   40   1.00000
   32   42   1.00000
   33   34  -1.00000
   33   35  -1.00000
   33   36   1.00000
   33   37  -1.00000
   33   39   1.00000
   33   41   1.00000
   33   44   1.00000
   34   30  -1.00000
   34   31  -1.00000
   34   32  -1.00000
   34   33   1.00000
   34   38   1.00000
   34   40   1.00000
   34   42  -1.00000
   35   34  -1.00000
   35   35  -1.00000
   35   36  -1.00000
   35   37   1.00000
   35   39   1.00000
   35   41   1.00000
   35   44  -1.00000
   36   30   1.00000
   36   31   1.00000
   36   32   1.00000
   36   33  -1.00000
   36   38   1.00000
   36   40   1.00000
   36   42  -1.00000
   37   34   1.00000
   37   35   1.00000
   37   36   1.00000
   37   37  -1.00000
   37   39   1.00000
   37   41   1.00000
   37   44  -1.00000
   38   30   1.00000
   38   31  -1.00000
   38   32  -1.00000
   38   33  -1.00000
   38   38   1.00000
   38   40  -1.00000
   38   43  -1.00000
   39   34  -1.00000
   39   35   1.00000
   39   36   1.00000
   39   37   1.00000
   39   39  -1.00000
   39   41   1.00000
   39   45   1.00000
   40   30  -1.00000
   40   31   1.00000
   40   32   1.00000
   40   33   1.00000
   40   38   1.00000
   40   40  -1.00000
   40   43  -1.00000
   41   34   1.00000
   41   35  -1.00000
   41   36  -1.00000
   41   37  -1.00000
   41   39  -1.00000
   41   41   1.00000
   41   45   1.00000
   42   30  -1.00000
   42   31   1.00000
   42   32  -1.00000
   42   33  -1.00000
   42   38   1.00000
   42   40  -1.00000
   42   43   1.00000
   43   34   1.00000
   43   35  -1.00000
   43   36   1.00000
   43   37   1.00000
   43   39  -1.00000
   43   41   1.00000
   43   45  -1.00000
   44   30   1.00000
   44   31  -1.00000
   44   32   1.00000
   44   33   1.00000
   44   38   1.00000
   44   40  -1.00000
   44   43   1.00000
   45   34  -1.00000
   45   35   1.00000
   45   36  -1.00000
   45   37  -1.00000
   45   39  -1.00000
   45   41   1.00000
   45   45  -1.00000
   46   48   1.00000
   46   49   1.00000
   46   50   1.00000
   46   51   1.00000
   47   48   1.00000
   47   49  -1.00000
   47   50   1.00000
   47   51  -1.00000
   48   47  -1.00000
   49   48   1.00000
   49   49   1.00000
   49   50  -1.00000
   49   51  -1.00000
   50   48   1.00000
   50   49  -1.00000
   50   50  -1.00000
   50   51   1.00000
   51   46   1.00000
   52   56   1.00000
   52   58   1.00000
   52   60   1.00000
   53   57   1.00000
   53   59   1.00000
   53   62   1.00000
   54   52  -1.00000
   54   53  -1.00000
   54   54   1.00000
   54   55  -1.00000
   55   56   1.00000
   55   58   1.00000
   55   60  -1.00000
   56   57   1.00000
   56   59   1.00000
   56   62  -1.00000
   57   52   1.00000
   57   53   1.00000
   57   54   1.00000
   57   55  -1.00000
   58   56   1.00000
   58   58  -1.00000
   58   61  -1.00000
   59   57  -1.00000
   59   59   1.00000
   59   63   1.00000
   60   52   1.00000
   60   53  -1.00000
   60   54  -1.00000
   60   55  -1.00000
   61   56   1.00000
   61   58  -1.00000
   61   61   1.00000
   62   57  -1.00000
   62   59   1.00000
   62   63  -1.00000
   63   52  -1.00000
   63   53   1.00000
   63   54  -1.00000
   63   55  -1.00000
   64   68   1.00000
   64   70   1.00000
   64   72   1.00000
   65   69   1.00000
   65   71   1.00000
   65   74   1.00000
   66   64  -1.00000
   66   65  -1.00000
   66   66   1.00000
   66   67  -1.00000
   67   68   1.00000
   67   70   1.00000
   67   72  -1.00000
   68   69   1.00000
   68   71   1.00000
   68   74  -1.00000
   69   64   1.00000
   69   65   1.00000
   69   66   1.00000
   69   67  -1.00000
   70   68   1.00000
   70   70  -1.00000
   70   73  -1.00000
   71   69  -1.00000
   71   71   1.00000
   71   75   1.00000
   72   64   1.00000
   72   65  -1.00000
   72   66  -1.00000
   72   67  -1.00000
   73   68   1.00000
   73   70  -1.00000
   73   73   1.00000
   74   69  -1.00000
   74   71   1.00000
   74   75  -1.00000
   75   64  -1.00000
   75   65   1.00000
   75   66  -1.00000
   75   67  -1.00000

_iso_magneticmode_number    0


_iso_rotationalmode_number   15

loop_
_iso_rotationalmode_ID
_iso_rotationalmode_label
_iso_rotationalmode_value
   1 P4/mbm[0,1/2,1/2]R1(a,a;-a,a)[W1:d:rot]B3g(a) 0.00000
   2 P4/mbm[0,1/2,1/2]R1(a,a;-a,a)[W1:d:rot]B2g(a) 0.00000
   3 P4/mbm[0,0,0]GM3+(a)[W1:d:rot]B1g(a) 0.00000
   4 P4/mbm[0,1/2,1/2]R1(a,a;-a,a)[W2:i:rot]A''_1(a) 0.00000
   5 P4/mbm[0,1/2,1/2]R1(a,a;-a,a)[W2:i:rot]A''_2(a) 0.00000
   6 P4/mbm[0,1/2,1/2]R1(a,a;-a,a)[W2:i:rot]A''_3(a) 0.00000
   7 P4/mbm[0,1/2,1/2]R1(a,a;-a,a)[W2:i:rot]A''_4(a) 0.00000
   8 P4/mbm[0,1/2,1/2]R1(a,a;-a,a)[W2:i:rot]A''_5(a) 0.00000
   9 P4/mbm[0,1/2,1/2]R1(a,a;-a,a)[W2:i:rot]A''_6(a) 0.00000
  10 P4/mbm[0,1/2,1/2]R1(a,a;-a,a)[W2:i:rot]A''_7(a) 0.00000
  11 P4/mbm[0,1/2,1/2]R1(a,a;-a,a)[W2:i:rot]A''_8(a) 0.00000
  12 P4/mbm[0,0,0]GM1+(a)[W2:i:rot]A'(a) 0.00000
  13 P4/mbm[0,0,0]GM3+(a)[W2:i:rot]A'(a) 0.00000
  14 P4/mbm[1/2,1/2,0]M5+(a,0)[W2:i:rot]A'_1(a) 0.00000
  15 P4/mbm[1/2,1/2,0]M5+(a,0)[W2:i:rot]A'_2(a) 0.00000

loop_
_iso_rotationalmodenorm_ID
_iso_rotationalmodenorm_value
   1 0.01042
   2 0.01042
   3 0.04419
   4 0.00737
   5 0.00737
   6 0.00737
   7 0.00737
   8 0.00737
   9 0.00737
  10 0.00737
  11 0.00737
  12 0.02210
  13 0.02210
  14 0.03125
  15 0.03125

loop_
_iso_rotationmoment_ID
_iso_rotationmoment_label
_iso_rotationmoment_value
   1 W1_1_drx   0.00000
   2 W1_1_dry   0.00000
   3 W1_1_drz   0.00000
   4 W2_1_drx   0.00000
   5 W2_1_dry   0.00000
   6 W2_1_drz   0.00000
   7 W2_2_drx   0.00000
   8 W2_2_dry   0.00000
   9 W2_2_drz   0.00000
  10 W2_3_drx   0.00000
  11 W2_3_dry   0.00000
  12 W2_3_drz   0.00000
  13 W2_4_drx   0.00000
  14 W2_4_dry   0.00000
  15 W2_4_drz   0.00000

loop_
_iso_rotation_label
_iso_rotation_formula
M1_1_rx             "0"
M1_1_ry             "0"
M1_1_rz             "0"
M1_2_rx             "0"
M1_2_ry             "0"
M1_2_rz             "0"
M1_3_rx             "0"
M1_3_ry             "0"
M1_3_rz             "0"
M1_4_rx             "0"
M1_4_ry             "0"
M1_4_rz             "0"
M2_1_rx             "0"
M2_1_ry             "0"
M2_1_rz             "0"
M2_2_rx             "0"
M2_2_ry             "0"
M2_2_rz             "0"
M2_3_rx             "0"
M2_3_ry             "0"
M2_3_rz             "0"
M2_4_rx             "0"
M2_4_ry             "0"
M2_4_rz             "0"
W1_1_rx             "0 + W1_1_drx"
W1_1_ry             "0 + W1_1_dry"
W1_1_rz             "0 + W1_1_drz"
W2_1_rx             "0 + W2_1_drx"
W2_1_ry             "0 + W2_1_dry"
W2_1_rz             "0 + W2_1_drz"
W2_2_rx             "0 + W2_2_drx"
W2_2_ry             "0 + W2_2_dry"
W2_2_rz             "0 + W2_2_drz"
W2_3_rx             "0 + W2_3_drx"
W2_3_ry             "0 + W2_3_dry"
W2_3_rz             "0 + W2_3_drz"
W2_4_rx             "0 + W2_4_drx"
W2_4_ry             "0 + W2_4_dry"
W2_4_rz             "0 + W2_4_drz"
O1_1_rx             "0"
O1_1_ry             "0"
O1_1_rz             "0"
O1_2_rx             "0"
O1_2_ry             "0"
O1_2_rz             "0"
O2_1_rx             "0"
O2_1_ry             "0"
O2_1_rz             "0"
O2_2_rx             "0"
O2_2_ry             "0"
O2_2_rz             "0"
O2_3_rx             "0"
O2_3_ry             "0"
O2_3_rz             "0"
O2_4_rx             "0"
O2_4_ry             "0"
O2_4_rz             "0"
O2_5_rx             "0"
O2_5_ry             "0"
O2_5_rz             "0"
O2_6_rx             "0"
O2_6_ry             "0"
O2_6_rz             "0"
O2_7_rx             "0"
O2_7_ry             "0"
O2_7_rz             "0"
O2_8_rx             "0"
O2_8_ry             "0"
O2_8_rz             "0"
O3_1_rx             "0"
O3_1_ry             "0"
O3_1_rz             "0"
O3_2_rx             "0"
O3_2_ry             "0"
O3_2_rz             "0"
O4_1_rx             "0"
O4_1_ry             "0"
O4_1_rz             "0"
O4_2_rx             "0"
O4_2_ry             "0"
O4_2_rz             "0"
O4_3_rx             "0"
O4_3_ry             "0"
O4_3_rz             "0"
O4_4_rx             "0"
O4_4_ry             "0"
O4_4_rz             "0"
O5_1_rx             "0"
O5_1_ry             "0"
O5_1_rz             "0"
O5_2_rx             "0"
O5_2_ry             "0"
O5_2_rz             "0"
O5_3_rx             "0"
O5_3_ry             "0"
O5_3_rz             "0"
O5_4_rx             "0"
O5_4_ry             "0"
O5_4_rz             "0"

# matrix conversion: deltamoments(lattice units) = matrix.(modeamplitudes*modenormfactors)
# Note that deltamoment_i(crystalaxis units) = deltamoment_i(lattice units)*strained_cell_length_i
# Square matrix with _iso_rotationalmode_number rows and columns

loop_
_iso_rotationalmodematrix_row
_iso_rotationalmodematrix_col
_iso_rotationalmodematrix_value
    1    1  -1.00000
    1    2   1.00000
    2    1  -1.00000
    2    2  -1.00000
    3    3   1.00000
    4    4  -1.00000
    4    5  -1.00000
    4    6   1.00000
    4    7  -1.00000
    5    8  -1.00000
    5    9  -1.00000
    5   10   1.00000
    5   11  -1.00000
    6   12   1.00000
    6   13   1.00000
    6   14   1.00000
    7    4   1.00000
    7    5   1.00000
    7    6   1.00000
    7    7  -1.00000
    8    8   1.00000
    8    9   1.00000
    8   10   1.00000
    8   11  -1.00000
    9   12   1.00000
    9   13   1.00000
    9   14  -1.00000
   10    4  -1.00000
   10    5   1.00000
   10    6   1.00000
   10    7   1.00000
   11    8   1.00000
   11    9  -1.00000
   11   10  -1.00000
   11   11  -1.00000
   12   12  -1.00000
   12   13   1.00000
   12   15   1.00000
   13    4   1.00000
   13    5  -1.00000
   13    6   1.00000
   13    7   1.00000
   14    8  -1.00000
   14    9   1.00000
   14   10  -1.00000
   14   11  -1.00000
   15   12  -1.00000
   15   13   1.00000
   15   15  -1.00000

_iso_occupancymode_number    0

_iso_strainmode_number    2

loop_
_iso_strainmode_ID
_iso_strainmode_label
_iso_strainmode_value
   1 P4/mbm[0,0,0]GM1+(a)strain_1(a) 0.00000
   2 P4/mbm[0,0,0]GM1+(a)strain_2(a) 0.00000

loop_
_iso_strainmodenorm_ID
_iso_strainmodenorm_value
   1 0.70711
   2 1.00000

loop_
_iso_strain_ID
_iso_strain_label
_iso_strain_value
   1 E_1   0.00000
   2 E_2   0.00000
   3 E_3   0.00000
   4 E_4   0.00000
   5 E_5   0.00000
   6 E_6   0.00000

# matrix conversion: strains(parent) = matrix * modeamplitudes
# Rectangular matrix with 6 rows and _iso_strainmode_number columns

loop_
_iso_strainmodematrix_row
_iso_strainmodematrix_col
_iso_strainmodematrix_value
    1    1   1.00000
    2    1   1.00000
    3    2   1.00000

# end of structure file
# end of cif
