# Supplementary material for: The ISOTILT software for discovering cooperative rigid-unit rotations in networks of interconnected rigid units
Source: J Appl Crystallogr. 2021 Nov 2;54(Pt 6):1847–56. doi: 10.1107/S1600576721009353 (PMC8662972; doi:10.1107/S1600576721009353)
Supplement: Supplementary file 1 [file j-54-01847-sup1.zip › SI_TTB-sg87-R1(a,a,-a,a).isoviz]

#isodistort_version_number 
!isoversion 6.9

#atom_sphere_radius_in_angstroms 
!atommaxradius    0.40000

#angstroms_per_magneton 
!angstromspermagneton    0.50000

#angstroms_per_radian 
!angstromsperradian    8.00000

#default_isotropy_uiso_parameter 
!defaultuiso    0.04000

#maximum_bond_length_in_angstroms 
!maxbondlength    2.30000

#view_width_in_pixels 
!appletwidth   1024

#parentcell_parameters_in_angstroms_and_radians 
!parentcell 
       12.00000       12.00000        4.00000        1.57080        1.57080        1.57080

#parent_origin_in_supercell_units 
!parentorigin 
   0.25000   0.25000   0.25000

#rows_are_parent_basis_vectors_in_supercell_units 
!parentbasis 
   0.50000   0.00000   0.00000
   0.00000   0.50000   0.00000
   0.00000   0.00000   0.50000

#parentatom/label/element 
!atomtypelist 
   1 M1 In 
   2 M2 In 
   3 W1 W 
   4 W2 W 
   5 O1 O 
   6 O2 O 
   7 O3 O 
   8 O4 O 
   9 O5 O 

#parentatom/subatom/label 
!atomsubtypelist 
   1   1 M1_3 
   1   2 M1_4 
   1   3 M1_1 
   1   4 M1_2 
   2   1 M2_1 
   2   2 M2_3 
   2   3 M2_4 
   2   4 M2_2 
   3   1 W1_1 
   4   1 W2_2 
   4   2 W2_1 
   4   3 W2_4 
   4   4 W2_3 
   5   1 O1_2 
   5   2 O1_1 
   6   1 O2_3 
   6   2 O2_4 
   6   3 O2_1 
   6   4 O2_2 
   6   5 O2_7 
   6   6 O2_8 
   6   7 O2_5 
   6   8 O2_6 
   7   1 O3_2 
   7   2 O3_1 
   8   1 O4_2 
   8   2 O4_1 
   8   3 O4_4 
   8   4 O4_3 
   9   1 O5_2 
   9   2 O5_1 
   9   3 O5_4 
   9   4 O5_3 

#parentatom/type/subatom/x/y/z/_for_each_subatom 
!atomcoordlist 
    1    1    1   0.83500   0.08500   1.00000 
    1    1    2   0.33500   0.58500   0.50000 
    1    1    3   0.08500   0.16500   1.00000 
    1    1    4   0.58500   0.66500   0.50000 
    1    1    5   0.91500   0.83500   1.00000 
    1    1    6   0.41500   0.33500   0.50000 
    1    1    7   0.66500   0.41500   0.50000 
    1    1    8   0.16500   0.91500   1.00000 
    1    2    1   0.83500   0.08500   0.50000 
    1    2    2   0.33500   0.58500   1.00000 
    1    2    3   0.08500   0.16500   0.50000 
    1    2    4   0.58500   0.66500   1.00000 
    1    2    5   0.91500   0.83500   0.50000 
    1    2    6   0.41500   0.33500   1.00000 
    1    2    7   0.66500   0.41500   1.00000 
    1    2    8   0.16500   0.91500   0.50000 
    1    3    1   0.83500   0.58500   1.00000 
    1    3    2   0.33500   0.08500   0.50000 
    1    3    3   0.08500   0.66500   0.50000 
    1    3    4   0.58500   0.16500   1.00000 
    1    3    5   0.91500   0.33500   0.50000 
    1    3    6   0.41500   0.83500   1.00000 
    1    3    7   0.66500   0.91500   0.50000 
    1    3    8   0.16500   0.41500   1.00000 
    1    4    1   0.83500   0.58500   0.50000 
    1    4    2   0.33500   0.08500   1.00000 
    1    4    3   0.08500   0.66500   1.00000 
    1    4    4   0.58500   0.16500   0.50000 
    1    4    5   0.91500   0.33500   1.00000 
    1    4    6   0.41500   0.83500   0.50000 
    1    4    7   0.66500   0.91500   1.00000 
    1    4    8   0.16500   0.41500   0.50000 
    2    1    1   0.75000   0.75000   1.00000 
    2    1    2   0.75000   0.75000   0.50000 
    2    1    3   0.75000   0.25000   1.00000 
    2    1    4   0.75000   0.25000   0.50000 
    2    1    5   0.25000   0.75000   1.00000 
    2    1    6   0.25000   0.75000   0.50000 
    2    1    7   0.25000   0.25000   1.00000 
    2    1    8   0.25000   0.25000   0.50000 
    2    2    1   0.00000   0.00000   0.50000 
    2    2    2   0.00000   1.00000   0.50000 
    2    2    3   1.00000   0.00000   0.50000 
    2    2    4   1.00000   1.00000   0.50000 
    2    2    5   0.50000   0.50000   1.00000 
    2    3    1   0.00000   0.00000   1.00000 
    2    3    2   0.00000   1.00000   1.00000 
    2    3    3   1.00000   0.00000   1.00000 
    2    3    4   1.00000   1.00000   1.00000 
    2    3    5   0.50000   0.50000   0.50000 
    2    4    1   0.00000   0.50000   0.50000 
    2    4    2   1.00000   0.50000   0.50000 
    2    4    3   0.00000   0.50000   1.00000 
    2    4    4   1.00000   0.50000   1.00000 
    2    4    5   0.50000   0.00000   0.50000 
    2    4    6   0.50000   1.00000   0.50000 
    2    4    7   0.50000   0.00000   1.00000 
    2    4    8   0.50000   1.00000   1.00000 
    3    1    1   0.75000   0.00000   0.75000 
    3    1    2   0.75000   1.00000   0.75000 
    3    1    3   0.75000   0.50000   0.75000 
    3    1    4   0.25000   0.00000   0.75000 
    3    1    5   0.25000   1.00000   0.75000 
    3    1    6   0.25000   0.50000   0.75000 
    3    1    7   0.00000   0.75000   0.75000 
    3    1    8   1.00000   0.75000   0.75000 
    3    1    9   0.00000   0.25000   0.75000 
    3    1   10   1.00000   0.25000   0.75000 
    3    1   11   0.50000   0.75000   0.75000 
    3    1   12   0.50000   0.25000   0.75000 
    4    1    1   0.78920   0.85370   0.75000 
    4    1    2   0.28920   0.35370   0.75000 
    4    1    3   0.71080   0.64630   0.75000 
    4    1    4   0.21080   0.14630   0.75000 
    4    1    5   0.64630   0.28920   0.75000 
    4    1    6   0.14630   0.78920   0.75000 
    4    1    7   0.85370   0.21080   0.75000 
    4    1    8   0.35370   0.71080   0.75000 
    4    2    1   0.78920   0.35370   0.75000 
    4    2    2   0.28920   0.85370   0.75000 
    4    2    3   0.71080   0.14630   0.75000 
    4    2    4   0.21080   0.64630   0.75000 
    4    2    5   0.64630   0.78920   0.75000 
    4    2    6   0.14630   0.28920   0.75000 
    4    2    7   0.85370   0.71080   0.75000 
    4    2    8   0.35370   0.21080   0.75000 
    4    3    1   0.03920   0.89630   0.75000 
    4    3    2   1.03920   0.89630   0.75000 
    4    3    3   0.53920   0.39630   0.75000 
    4    3    4  -0.03920   0.10370   0.75000 
    4    3    5   0.96080   0.10370   0.75000 
    4    3    6   0.46080   0.60370   0.75000 
    4    3    7   0.89630  -0.03920   0.75000 
    4    3    8   0.89630   0.96080   0.75000 
    4    3    9   0.39630   0.46080   0.75000 
    4    3   10   0.10370   0.03920   0.75000 
    4    3   11   0.10370   1.03920   0.75000 
    4    3   12   0.60370   0.53920   0.75000 
    4    4    1   0.03920   0.39630   0.75000 
    4    4    2   1.03920   0.39630   0.75000 
    4    4    3   0.53920   0.89630   0.75000 
    4    4    4  -0.03920   0.60370   0.75000 
    4    4    5   0.96080   0.60370   0.75000 
    4    4    6   0.46080   0.10370   0.75000 
    4    4    7   0.89630   0.46080   0.75000 
    4    4    8   0.39630  -0.03920   0.75000 
    4    4    9   0.39630   0.96080   0.75000 
    4    4   10   0.10370   0.53920   0.75000 
    4    4   11   0.60370   0.03920   0.75000 
    4    4   12   0.60370   1.03920   0.75000 
    5    1    1   0.75000   0.00000   1.00000 
    5    1    2   0.75000   1.00000   1.00000 
    5    1    3   0.75000   0.50000   0.50000 
    5    1    4   0.25000   0.00000   1.00000 
    5    1    5   0.25000   1.00000   1.00000 
    5    1    6   0.25000   0.50000   0.50000 
    5    1    7   0.00000   0.75000   1.00000 
    5    1    8   1.00000   0.75000   1.00000 
    5    1    9   0.00000   0.25000   1.00000 
    5    1   10   1.00000   0.25000   1.00000 
    5    1   11   0.50000   0.75000   0.50000 
    5    1   12   0.50000   0.25000   0.50000 
    5    2    1   0.75000   0.00000   0.50000 
    5    2    2   0.75000   1.00000   0.50000 
    5    2    3   0.75000   0.50000   1.00000 
    5    2    4   0.25000   0.00000   0.50000 
    5    2    5   0.25000   1.00000   0.50000 
    5    2    6   0.25000   0.50000   1.00000 
    5    2    7   0.00000   0.75000   0.50000 
    5    2    8   1.00000   0.75000   0.50000 
    5    2    9   0.00000   0.25000   0.50000 
    5    2   10   1.00000   0.25000   0.50000 
    5    2   11   0.50000   0.75000   1.00000 
    5    2   12   0.50000   0.25000   1.00000 
    6    1    1   0.78920   0.85370   1.00000 
    6    1    2   0.28920   0.35370   0.50000 
    6    1    3   0.71080   0.64630   0.50000 
    6    1    4   0.21080   0.14630   1.00000 
    6    1    5   0.64630   0.28920   0.50000 
    6    1    6   0.14630   0.78920   1.00000 
    6    1    7   0.85370   0.21080   1.00000 
    6    1    8   0.35370   0.71080   0.50000 
    6    2    1   0.78920   0.85370   0.50000 
    6    2    2   0.28920   0.35370   1.00000 
    6    2    3   0.71080   0.64630   1.00000 
    6    2    4   0.21080   0.14630   0.50000 
    6    2    5   0.64630   0.28920   1.00000 
    6    2    6   0.14630   0.78920   0.50000 
    6    2    7   0.85370   0.21080   0.50000 
    6    2    8   0.35370   0.71080   1.00000 
    6    3    1   0.78920   0.35370   1.00000 
    6    3    2   0.28920   0.85370   0.50000 
    6    3    3   0.71080   0.14630   0.50000 
    6    3    4   0.21080   0.64630   1.00000 
    6    3    5   0.64630   0.78920   1.00000 
    6    3    6   0.14630   0.28920   0.50000 
    6    3    7   0.85370   0.71080   0.50000 
    6    3    8   0.35370   0.21080   1.00000 
    6    4    1   0.78920   0.35370   0.50000 
    6    4    2   0.28920   0.85370   1.00000 
    6    4    3   0.71080   0.14630   1.00000 
    6    4    4   0.21080   0.64630   0.50000 
    6    4    5   0.64630   0.78920   0.50000 
    6    4    6   0.14630   0.28920   1.00000 
    6    4    7   0.85370   0.71080   1.00000 
    6    4    8   0.35370   0.21080   0.50000 
    6    5    1   0.03920   0.89630   0.50000 
    6    5    2   1.03920   0.89630   0.50000 
    6    5    3   0.53920   0.39630   1.00000 
    6    5    4  -0.03920   0.10370   0.50000 
    6    5    5   0.96080   0.10370   0.50000 
    6    5    6   0.46080   0.60370   1.00000 
    6    5    7   0.89630  -0.03920   0.50000 
    6    5    8   0.89630   0.96080   0.50000 
    6    5    9   0.39630   0.46080   1.00000 
    6    5   10   0.10370   0.03920   0.50000 
    6    5   11   0.10370   1.03920   0.50000 
    6    5   12   0.60370   0.53920   1.00000 
    6    6    1   0.03920   0.89630   1.00000 
    6    6    2   1.03920   0.89630   1.00000 
    6    6    3   0.53920   0.39630   0.50000 
    6    6    4  -0.03920   0.10370   1.00000 
    6    6    5   0.96080   0.10370   1.00000 
    6    6    6   0.46080   0.60370   0.50000 
    6    6    7   0.89630  -0.03920   1.00000 
    6    6    8   0.89630   0.96080   1.00000 
    6    6    9   0.39630   0.46080   0.50000 
    6    6   10   0.10370   0.03920   1.00000 
    6    6   11   0.10370   1.03920   1.00000 
    6    6   12   0.60370   0.53920   0.50000 
    6    7    1   0.03920   0.39630   0.50000 
    6    7    2   1.03920   0.39630   0.50000 
    6    7    3   0.53920   0.89630   1.00000 
    6    7    4  -0.03920   0.60370   0.50000 
    6    7    5   0.96080   0.60370   0.50000 
    6    7    6   0.46080   0.10370   1.00000 
    6    7    7   0.89630   0.46080   1.00000 
    6    7    8   0.39630  -0.03920   0.50000 
    6    7    9   0.39630   0.96080   0.50000 
    6    7   10   0.10370   0.53920   1.00000 
    6    7   11   0.60370   0.03920   0.50000 
    6    7   12   0.60370   1.03920   0.50000 
    6    8    1   0.03920   0.39630   1.00000 
    6    8    2   1.03920   0.39630   1.00000 
    6    8    3   0.53920   0.89630   0.50000 
    6    8    4  -0.03920   0.60370   1.00000 
    6    8    5   0.96080   0.60370   1.00000 
    6    8    6   0.46080   0.10370   0.50000 
    6    8    7   0.89630   0.46080   0.50000 
    6    8    8   0.39630  -0.03920   1.00000 
    6    8    9   0.39630   0.96080   1.00000 
    6    8   10   0.10370   0.53920   0.50000 
    6    8   11   0.60370   0.03920   1.00000 
    6    8   12   0.60370   1.03920   1.00000 
    7    1    1   0.89000   0.14000   0.75000 
    7    1    2   0.39000   0.64000   0.75000 
    7    1    3   0.14000   0.11000   0.75000 
    7    1    4   0.64000   0.61000   0.75000 
    7    1    5   0.86000   0.89000   0.75000 
    7    1    6   0.36000   0.39000   0.75000 
    7    1    7   0.61000   0.36000   0.75000 
    7    1    8   0.11000   0.86000   0.75000 
    7    2    1   0.89000   0.64000   0.75000 
    7    2    2   0.39000   0.14000   0.75000 
    7    2    3   0.14000   0.61000   0.75000 
    7    2    4   0.64000   0.11000   0.75000 
    7    2    5   0.86000   0.39000   0.75000 
    7    2    6   0.36000   0.89000   0.75000 
    7    2    7   0.61000   0.86000   0.75000 
    7    2    8   0.11000   0.36000   0.75000 
    8    1    1   0.92500   0.53000   0.75000 
    8    1    2   0.42500   0.03000   0.75000 
    8    1    3   0.42500   1.03000   0.75000 
    8    1    4   0.57500  -0.03000   0.75000 
    8    1    5   0.57500   0.97000   0.75000 
    8    1    6   0.07500   0.47000   0.75000 
    8    1    7  -0.03000   0.42500   0.75000 
    8    1    8   0.97000   0.42500   0.75000 
    8    1    9   0.47000   0.92500   0.75000 
    8    1   10   0.53000   0.07500   0.75000 
    8    1   11   0.03000   0.57500   0.75000 
    8    1   12   1.03000   0.57500   0.75000 
    8    2    1   0.92500   0.03000   0.75000 
    8    2    2   0.92500   1.03000   0.75000 
    8    2    3   0.42500   0.53000   0.75000 
    8    2    4   0.57500   0.47000   0.75000 
    8    2    5   0.07500  -0.03000   0.75000 
    8    2    6   0.07500   0.97000   0.75000 
    8    2    7  -0.03000   0.92500   0.75000 
    8    2    8   0.97000   0.92500   0.75000 
    8    2    9   0.47000   0.42500   0.75000 
    8    2   10   0.53000   0.57500   0.75000 
    8    2   11   0.03000   0.07500   0.75000 
    8    2   12   1.03000   0.07500   0.75000 
    8    3    1   0.17500   0.22000   0.75000 
    8    3    2   0.67500   0.72000   0.75000 
    8    3    3   0.82500   0.78000   0.75000 
    8    3    4   0.32500   0.28000   0.75000 
    8    3    5   0.22000   0.82500   0.75000 
    8    3    6   0.72000   0.32500   0.75000 
    8    3    7   0.78000   0.17500   0.75000 
    8    3    8   0.28000   0.67500   0.75000 
    8    4    1   0.17500   0.72000   0.75000 
    8    4    2   0.67500   0.22000   0.75000 
    8    4    3   0.82500   0.28000   0.75000 
    8    4    4   0.32500   0.78000   0.75000 
    8    4    5   0.22000   0.32500   0.75000 
    8    4    6   0.72000   0.82500   0.75000 
    8    4    7   0.78000   0.67500   0.75000 
    8    4    8   0.28000   0.17500   0.75000 
    9    1    1  -0.00695   0.67515   0.75000 
    9    1    2   0.99305   0.67515   0.75000 
    9    1    3   0.49305   0.17515   0.75000 
    9    1    4   0.50695   0.82485   0.75000 
    9    1    5   0.00695   0.32485   0.75000 
    9    1    6   1.00695   0.32485   0.75000 
    9    1    7   0.82485   0.49305   0.75000 
    9    1    8   0.32485  -0.00695   0.75000 
    9    1    9   0.32485   0.99305   0.75000 
    9    1   10   0.67515   0.00695   0.75000 
    9    1   11   0.67515   1.00695   0.75000 
    9    1   12   0.17515   0.50695   0.75000 
    9    2    1  -0.00695   0.17515   0.75000 
    9    2    2   0.99305   0.17515   0.75000 
    9    2    3   0.49305   0.67515   0.75000 
    9    2    4   0.50695   0.32485   0.75000 
    9    2    5   0.00695   0.82485   0.75000 
    9    2    6   1.00695   0.82485   0.75000 
    9    2    7   0.82485  -0.00695   0.75000 
    9    2    8   0.82485   0.99305   0.75000 
    9    2    9   0.32485   0.49305   0.75000 
    9    2   10   0.67515   0.50695   0.75000 
    9    2   11   0.17515   0.00695   0.75000 
    9    2   12   0.17515   1.00695   0.75000 
    9    3    1   0.24305   0.07485   0.75000 
    9    3    2   0.74305   0.57485   0.75000 
    9    3    3   0.75695   0.92515   0.75000 
    9    3    4   0.25695   0.42515   0.75000 
    9    3    5   0.07485   0.75695   0.75000 
    9    3    6   0.57485   0.25695   0.75000 
    9    3    7   0.92515   0.24305   0.75000 
    9    3    8   0.42515   0.74305   0.75000 
    9    4    1   0.24305   0.57485   0.75000 
    9    4    2   0.74305   0.07485   0.75000 
    9    4    3   0.75695   0.42515   0.75000 
    9    4    4   0.25695   0.92515   0.75000 
    9    4    5   0.07485   0.25695   0.75000 
    9    4    6   0.57485   0.75695   0.75000 
    9    4    7   0.92515   0.74305   0.75000 
    9    4    8   0.42515   0.24305   0.75000 

#occupation_for_each_subatom_(same_order_as_atomcoordlist) 
!atomocclist 
   1.00000 
   1.00000 
   1.00000 
   1.00000 
   1.00000 
   1.00000 
   1.00000 
   1.00000 
   1.00000 
   1.00000 
   1.00000 
   1.00000 
   1.00000 
   1.00000 
   1.00000 
   1.00000 
   1.00000 
   1.00000 
   1.00000 
   1.00000 
   1.00000 
   1.00000 
   1.00000 
   1.00000 
   1.00000 
   1.00000 
   1.00000 
   1.00000 
   1.00000 
   1.00000 
   1.00000 
   1.00000 
   1.00000 
   1.00000 
   1.00000 
   1.00000 
   1.00000 
   1.00000 
   1.00000 
   1.00000 
   1.00000 
   1.00000 
   1.00000 
   1.00000 
   1.00000 
   1.00000 
   1.00000 
   1.00000 
   1.00000 
   1.00000 
   1.00000 
   1.00000 
   1.00000 
   1.00000 
   1.00000 
   1.00000 
   1.00000 
   1.00000 
   1.00000 
   1.00000 
   1.00000 
   1.00000 
   1.00000 
   1.00000 
   1.00000 
   1.00000 
   1.00000 
   1.00000 
   1.00000 
   1.00000 
   1.00000 
   1.00000 
   1.00000 
   1.00000 
   1.00000 
   1.00000 
   1.00000 
   1.00000 
   1.00000 
   1.00000 
   1.00000 
   1.00000 
   1.00000 
   1.00000 
   1.00000 
   1.00000 
   1.00000 
   1.00000 
   1.00000 
   1.00000 
   1.00000 
   1.00000 
   1.00000 
   1.00000 
   1.00000 
   1.00000 
   1.00000 
   1.00000 
   1.00000 
   1.00000 
   1.00000 
   1.00000 
   1.00000 
   1.00000 
   1.00000 
   1.00000 
   1.00000 
   1.00000 
   1.00000 
   1.00000 
   1.00000 
   1.00000 
   1.00000 
   1.00000 
   1.00000 
   1.00000 
   1.00000 
   1.00000 
   1.00000 
   1.00000 
   1.00000 
   1.00000 
   1.00000 
   1.00000 
   1.00000 
   1.00000 
   1.00000 
   1.00000 
   1.00000 
   1.00000 
   1.00000 
   1.00000 
   1.00000 
   1.00000 
   1.00000 
   1.00000 
   1.00000 
   1.00000 
   1.00000 
   1.00000 
   1.00000 
   1.00000 
   1.00000 
   1.00000 
   1.00000 
   1.00000 
   1.00000 
   1.00000 
   1.00000 
   1.00000 
   1.00000 
   1.00000 
   1.00000 
   1.00000 
   1.00000 
   1.00000 
   1.00000 
   1.00000 
   1.00000 
   1.00000 
   1.00000 
   1.00000 
   1.00000 
   1.00000 
   1.00000 
   1.00000 
   1.00000 
   1.00000 
   1.00000 
   1.00000 
   1.00000 
   1.00000 
   1.00000 
   1.00000 
   1.00000 
   1.00000 
   1.00000 
   1.00000 
   1.00000 
   1.00000 
   1.00000 
   1.00000 
   1.00000 
   1.00000 
   1.00000 
   1.00000 
   1.00000 
   1.00000 
   1.00000 
   1.00000 
   1.00000 
   1.00000 
   1.00000 
   1.00000 
   1.00000 
   1.00000 
   1.00000 
   1.00000 
   1.00000 
   1.00000 
   1.00000 
   1.00000 
   1.00000 
   1.00000 
   1.00000 
   1.00000 
   1.00000 
   1.00000 
   1.00000 
   1.00000 
   1.00000 
   1.00000 
   1.00000 
   1.00000 
   1.00000 
   1.00000 
   1.00000 
   1.00000 
   1.00000 
   1.00000 
   1.00000 
   1.00000 
   1.00000 
   1.00000 
   1.00000 
   1.00000 
   1.00000 
   1.00000 
   1.00000 
   1.00000 
   1.00000 
   1.00000 
   1.00000 
   1.00000 
   1.00000 
   1.00000 
   1.00000 
   1.00000 
   1.00000 
   1.00000 
   1.00000 
   1.00000 
   1.00000 
   1.00000 
   1.00000 
   1.00000 
   1.00000 
   1.00000 
   1.00000 
   1.00000 
   1.00000 
   1.00000 
   1.00000 
   1.00000 
   1.00000 
   1.00000 
   1.00000 
   1.00000 
   1.00000 
   1.00000 
   1.00000 
   1.00000 
   1.00000 
   1.00000 
   1.00000 
   1.00000 
   1.00000 
   1.00000 
   1.00000 
   1.00000 
   1.00000 
   1.00000 
   1.00000 
   1.00000 
   1.00000 
   1.00000 
   1.00000 
   1.00000 
   1.00000 
   1.00000 
   1.00000 
   1.00000 
   1.00000 
   1.00000 
   1.00000 
   1.00000 
   1.00000 
   1.00000 
   1.00000 
   1.00000 
   1.00000 
   1.00000 
   1.00000 
   1.00000 
   1.00000 
   1.00000 
   1.00000 
   1.00000 
   1.00000 
   1.00000 
   1.00000 
   1.00000 
   1.00000 
   1.00000 
   1.00000 
   1.00000 
   1.00000 
   1.00000 
   1.00000 
   1.00000 

#magnetic_moment_mx/my/mz_for_each_subatom_(same_order_as_atomcoordlist) 
!atommaglist 
   0.00000   0.00000   0.00000 
   0.00000   0.00000   0.00000 
   0.00000   0.00000   0.00000 
   0.00000   0.00000   0.00000 
   0.00000   0.00000   0.00000 
   0.00000   0.00000   0.00000 
   0.00000   0.00000   0.00000 
   0.00000   0.00000   0.00000 
   0.00000   0.00000   0.00000 
   0.00000   0.00000   0.00000 
   0.00000   0.00000   0.00000 
   0.00000   0.00000   0.00000 
   0.00000   0.00000   0.00000 
   0.00000   0.00000   0.00000 
   0.00000   0.00000   0.00000 
   0.00000   0.00000   0.00000 
   0.00000   0.00000   0.00000 
   0.00000   0.00000   0.00000 
   0.00000   0.00000   0.00000 
   0.00000   0.00000   0.00000 
   0.00000   0.00000   0.00000 
   0.00000   0.00000   0.00000 
   0.00000   0.00000   0.00000 
   0.00000   0.00000   0.00000 
   0.00000   0.00000   0.00000 
   0.00000   0.00000   0.00000 
   0.00000   0.00000   0.00000 
   0.00000   0.00000   0.00000 
   0.00000   0.00000   0.00000 
   0.00000   0.00000   0.00000 
   0.00000   0.00000   0.00000 
   0.00000   0.00000   0.00000 
   0.00000   0.00000   0.00000 
   0.00000   0.00000   0.00000 
   0.00000   0.00000   0.00000 
   0.00000   0.00000   0.00000 
   0.00000   0.00000   0.00000 
   0.00000   0.00000   0.00000 
   0.00000   0.00000   0.00000 
   0.00000   0.00000   0.00000 
   0.00000   0.00000   0.00000 
   0.00000   0.00000   0.00000 
   0.00000   0.00000   0.00000 
   0.00000   0.00000   0.00000 
   0.00000   0.00000   0.00000 
   0.00000   0.00000   0.00000 
   0.00000   0.00000   0.00000 
   0.00000   0.00000   0.00000 
   0.00000   0.00000   0.00000 
   0.00000   0.00000   0.00000 
   0.00000   0.00000   0.00000 
   0.00000   0.00000   0.00000 
   0.00000   0.00000   0.00000 
   0.00000   0.00000   0.00000 
   0.00000   0.00000   0.00000 
   0.00000   0.00000   0.00000 
   0.00000   0.00000   0.00000 
   0.00000   0.00000   0.00000 
   0.00000   0.00000   0.00000 
   0.00000   0.00000   0.00000 
   0.00000   0.00000   0.00000 
   0.00000   0.00000   0.00000 
   0.00000   0.00000   0.00000 
   0.00000   0.00000   0.00000 
   0.00000   0.00000   0.00000 
   0.00000   0.00000   0.00000 
   0.00000   0.00000   0.00000 
   0.00000   0.00000   0.00000 
   0.00000   0.00000   0.00000 
   0.00000   0.00000   0.00000 
   0.00000   0.00000   0.00000 
   0.00000   0.00000   0.00000 
   0.00000   0.00000   0.00000 
   0.00000   0.00000   0.00000 
   0.00000   0.00000   0.00000 
   0.00000   0.00000   0.00000 
   0.00000   0.00000   0.00000 
   0.00000   0.00000   0.00000 
   0.00000   0.00000   0.00000 
   0.00000   0.00000   0.00000 
   0.00000   0.00000   0.00000 
   0.00000   0.00000   0.00000 
   0.00000   0.00000   0.00000 
   0.00000   0.00000   0.00000 
   0.00000   0.00000   0.00000 
   0.00000   0.00000   0.00000 
   0.00000   0.00000   0.00000 
   0.00000   0.00000   0.00000 
   0.00000   0.00000   0.00000 
   0.00000   0.00000   0.00000 
   0.00000   0.00000   0.00000 
   0.00000   0.00000   0.00000 
   0.00000   0.00000   0.00000 
   0.00000   0.00000   0.00000 
   0.00000   0.00000   0.00000 
   0.00000   0.00000   0.00000 
   0.00000   0.00000   0.00000 
   0.00000   0.00000   0.00000 
   0.00000   0.00000   0.00000 
   0.00000   0.00000   0.00000 
   0.00000   0.00000   0.00000 
   0.00000   0.00000   0.00000 
   0.00000   0.00000   0.00000 
   0.00000   0.00000   0.00000 
   0.00000   0.00000   0.00000 
   0.00000   0.00000   0.00000 
   0.00000   0.00000   0.00000 
   0.00000   0.00000   0.00000 
   0.00000   0.00000   0.00000 
   0.00000   0.00000   0.00000 
   0.00000   0.00000   0.00000 
   0.00000   0.00000   0.00000 
   0.00000   0.00000   0.00000 
   0.00000   0.00000   0.00000 
   0.00000   0.00000   0.00000 
   0.00000   0.00000   0.00000 
   0.00000   0.00000   0.00000 
   0.00000   0.00000   0.00000 
   0.00000   0.00000   0.00000 
   0.00000   0.00000   0.00000 
   0.00000   0.00000   0.00000 
   0.00000   0.00000   0.00000 
   0.00000   0.00000   0.00000 
   0.00000   0.00000   0.00000 
   0.00000   0.00000   0.00000 
   0.00000   0.00000   0.00000 
   0.00000   0.00000   0.00000 
   0.00000   0.00000   0.00000 
   0.00000   0.00000   0.00000 
   0.00000   0.00000   0.00000 
   0.00000   0.00000   0.00000 
   0.00000   0.00000   0.00000 
   0.00000   0.00000   0.00000 
   0.00000   0.00000   0.00000 
   0.00000   0.00000   0.00000 
   0.00000   0.00000   0.00000 
   0.00000   0.00000   0.00000 
   0.00000   0.00000   0.00000 
   0.00000   0.00000   0.00000 
   0.00000   0.00000   0.00000 
   0.00000   0.00000   0.00000 
   0.00000   0.00000   0.00000 
   0.00000   0.00000   0.00000 
   0.00000   0.00000   0.00000 
   0.00000   0.00000   0.00000 
   0.00000   0.00000   0.00000 
   0.00000   0.00000   0.00000 
   0.00000   0.00000   0.00000 
   0.00000   0.00000   0.00000 
   0.00000   0.00000   0.00000 
   0.00000   0.00000   0.00000 
   0.00000   0.00000   0.00000 
   0.00000   0.00000   0.00000 
   0.00000   0.00000   0.00000 
   0.00000   0.00000   0.00000 
   0.00000   0.00000   0.00000 
   0.00000   0.00000   0.00000 
   0.00000   0.00000   0.00000 
   0.00000   0.00000   0.00000 
   0.00000   0.00000   0.00000 
   0.00000   0.00000   0.00000 
   0.00000   0.00000   0.00000 
   0.00000   0.00000   0.00000 
   0.00000   0.00000   0.00000 
   0.00000   0.00000   0.00000 
   0.00000   0.00000   0.00000 
   0.00000   0.00000   0.00000 
   0.00000   0.00000   0.00000 
   0.00000   0.00000   0.00000 
   0.00000   0.00000   0.00000 
   0.00000   0.00000   0.00000 
   0.00000   0.00000   0.00000 
   0.00000   0.00000   0.00000 
   0.00000   0.00000   0.00000 
   0.00000   0.00000   0.00000 
   0.00000   0.00000   0.00000 
   0.00000   0.00000   0.00000 
   0.00000   0.00000   0.00000 
   0.00000   0.00000   0.00000 
   0.00000   0.00000   0.00000 
   0.00000   0.00000   0.00000 
   0.00000   0.00000   0.00000 
   0.00000   0.00000   0.00000 
   0.00000   0.00000   0.00000 
   0.00000   0.00000   0.00000 
   0.00000   0.00000   0.00000 
   0.00000   0.00000   0.00000 
   0.00000   0.00000   0.00000 
   0.00000   0.00000   0.00000 
   0.00000   0.00000   0.00000 
   0.00000   0.00000   0.00000 
   0.00000   0.00000   0.00000 
   0.00000   0.00000   0.00000 
   0.00000   0.00000   0.00000 
   0.00000   0.00000   0.00000 
   0.00000   0.00000   0.00000 
   0.00000   0.00000   0.00000 
   0.00000   0.00000   0.00000 
   0.00000   0.00000   0.00000 
   0.00000   0.00000   0.00000 
   0.00000   0.00000   0.00000 
   0.00000   0.00000   0.00000 
   0.00000   0.00000   0.00000 
   0.00000   0.00000   0.00000 
   0.00000   0.00000   0.00000 
   0.00000   0.00000   0.00000 
   0.00000   0.00000   0.00000 
   0.00000   0.00000   0.00000 
   0.00000   0.00000   0.00000 
   0.00000   0.00000   0.00000 
   0.00000   0.00000   0.00000 
   0.00000   0.00000   0.00000 
   0.00000   0.00000   0.00000 
   0.00000   0.00000   0.00000 
   0.00000   0.00000   0.00000 
   0.00000   0.00000   0.00000 
   0.00000   0.00000   0.00000 
   0.00000   0.00000   0.00000 
   0.00000   0.00000   0.00000 
   0.00000   0.00000   0.00000 
   0.00000   0.00000   0.00000 
   0.00000   0.00000   0.00000 
   0.00000   0.00000   0.00000 
   0.00000   0.00000   0.00000 
   0.00000   0.00000   0.00000 
   0.00000   0.00000   0.00000 
   0.00000   0.00000   0.00000 
   0.00000   0.00000   0.00000 
   0.00000   0.00000   0.00000 
   0.00000   0.00000   0.00000 
   0.00000   0.00000   0.00000 
   0.00000   0.00000   0.00000 
   0.00000   0.00000   0.00000 
   0.00000   0.00000   0.00000 
   0.00000   0.00000   0.00000 
   0.00000   0.00000   0.00000 
   0.00000   0.00000   0.00000 
   0.00000   0.00000   0.00000 
   0.00000   0.00000   0.00000 
   0.00000   0.00000   0.00000 
   0.00000   0.00000   0.00000 
   0.00000   0.00000   0.00000 
   0.00000   0.00000   0.00000 
   0.00000   0.00000   0.00000 
   0.00000   0.00000   0.00000 
   0.00000   0.00000   0.00000 
   0.00000   0.00000   0.00000 
   0.00000   0.00000   0.00000 
   0.00000   0.00000   0.00000 
   0.00000   0.00000   0.00000 
   0.00000   0.00000   0.00000 
   0.00000   0.00000   0.00000 
   0.00000   0.00000   0.00000 
   0.00000   0.00000   0.00000 
   0.00000   0.00000   0.00000 
   0.00000   0.00000   0.00000 
   0.00000   0.00000   0.00000 
   0.00000   0.00000   0.00000 
   0.00000   0.00000   0.00000 
   0.00000   0.00000   0.00000 
   0.00000   0.00000   0.00000 
   0.00000   0.00000   0.00000 
   0.00000   0.00000   0.00000 
   0.00000   0.00000   0.00000 
   0.00000   0.00000   0.00000 
   0.00000   0.00000   0.00000 
   0.00000   0.00000   0.00000 
   0.00000   0.00000   0.00000 
   0.00000   0.00000   0.00000 
   0.00000   0.00000   0.00000 
   0.00000   0.00000   0.00000 
   0.00000   0.00000   0.00000 
   0.00000   0.00000   0.00000 
   0.00000   0.00000   0.00000 
   0.00000   0.00000   0.00000 
   0.00000   0.00000   0.00000 
   0.00000   0.00000   0.00000 
   0.00000   0.00000   0.00000 
   0.00000   0.00000   0.00000 
   0.00000   0.00000   0.00000 
   0.00000   0.00000   0.00000 
   0.00000   0.00000   0.00000 
   0.00000   0.00000   0.00000 
   0.00000   0.00000   0.00000 
   0.00000   0.00000   0.00000 
   0.00000   0.00000   0.00000 
   0.00000   0.00000   0.00000 
   0.00000   0.00000   0.00000 
   0.00000   0.00000   0.00000 
   0.00000   0.00000   0.00000 
   0.00000   0.00000   0.00000 
   0.00000   0.00000   0.00000 
   0.00000   0.00000   0.00000 
   0.00000   0.00000   0.00000 
   0.00000   0.00000   0.00000 
   0.00000   0.00000   0.00000 
   0.00000   0.00000   0.00000 
   0.00000   0.00000   0.00000 
   0.00000   0.00000   0.00000 
   0.00000   0.00000   0.00000 
   0.00000   0.00000   0.00000 
   0.00000   0.00000   0.00000 
   0.00000   0.00000   0.00000 
   0.00000   0.00000   0.00000 
   0.00000   0.00000   0.00000 
   0.00000   0.00000   0.00000 
   0.00000   0.00000   0.00000 
   0.00000   0.00000   0.00000 
   0.00000   0.00000   0.00000 
   0.00000   0.00000   0.00000 

#rotation_rx/ry/rz_for_each_subatom_(same_order_as_atomcoordlist) 
!atomrotlist 
   0.00000   0.00000   0.00000 
   0.00000   0.00000   0.00000 
   0.00000   0.00000   0.00000 
   0.00000   0.00000   0.00000 
   0.00000   0.00000   0.00000 
   0.00000   0.00000   0.00000 
   0.00000   0.00000   0.00000 
   0.00000   0.00000   0.00000 
   0.00000   0.00000   0.00000 
   0.00000   0.00000   0.00000 
   0.00000   0.00000   0.00000 
   0.00000   0.00000   0.00000 
   0.00000   0.00000   0.00000 
   0.00000   0.00000   0.00000 
   0.00000   0.00000   0.00000 
   0.00000   0.00000   0.00000 
   0.00000   0.00000   0.00000 
   0.00000   0.00000   0.00000 
   0.00000   0.00000   0.00000 
   0.00000   0.00000   0.00000 
   0.00000   0.00000   0.00000 
   0.00000   0.00000   0.00000 
   0.00000   0.00000   0.00000 
   0.00000   0.00000   0.00000 
   0.00000   0.00000   0.00000 
   0.00000   0.00000   0.00000 
   0.00000   0.00000   0.00000 
   0.00000   0.00000   0.00000 
   0.00000   0.00000   0.00000 
   0.00000   0.00000   0.00000 
   0.00000   0.00000   0.00000 
   0.00000   0.00000   0.00000 
   0.00000   0.00000   0.00000 
   0.00000   0.00000   0.00000 
   0.00000   0.00000   0.00000 
   0.00000   0.00000   0.00000 
   0.00000   0.00000   0.00000 
   0.00000   0.00000   0.00000 
   0.00000   0.00000   0.00000 
   0.00000   0.00000   0.00000 
   0.00000   0.00000   0.00000 
   0.00000   0.00000   0.00000 
   0.00000   0.00000   0.00000 
   0.00000   0.00000   0.00000 
   0.00000   0.00000   0.00000 
   0.00000   0.00000   0.00000 
   0.00000   0.00000   0.00000 
   0.00000   0.00000   0.00000 
   0.00000   0.00000   0.00000 
   0.00000   0.00000   0.00000 
   0.00000   0.00000   0.00000 
   0.00000   0.00000   0.00000 
   0.00000   0.00000   0.00000 
   0.00000   0.00000   0.00000 
   0.00000   0.00000   0.00000 
   0.00000   0.00000   0.00000 
   0.00000   0.00000   0.00000 
   0.00000   0.00000   0.00000 
   0.00000   0.00000   0.00000 
   0.00000   0.00000   0.00000 
   0.00000   0.00000   0.00000 
   0.00000   0.00000   0.00000 
   0.00000   0.00000   0.00000 
   0.00000   0.00000   0.00000 
   0.00000   0.00000   0.00000 
   0.00000   0.00000   0.00000 
   0.00000   0.00000   0.00000 
   0.00000   0.00000   0.00000 
   0.00000   0.00000   0.00000 
   0.00000   0.00000   0.00000 
   0.00000   0.00000   0.00000 
   0.00000   0.00000   0.00000 
   0.00000   0.00000   0.00000 
   0.00000   0.00000   0.00000 
   0.00000   0.00000   0.00000 
   0.00000   0.00000   0.00000 
   0.00000   0.00000   0.00000 
   0.00000   0.00000   0.00000 
   0.00000   0.00000   0.00000 
   0.00000   0.00000   0.00000 
   0.00000   0.00000   0.00000 
   0.00000   0.00000   0.00000 
   0.00000   0.00000   0.00000 
   0.00000   0.00000   0.00000 
   0.00000   0.00000   0.00000 
   0.00000   0.00000   0.00000 
   0.00000   0.00000   0.00000 
   0.00000   0.00000   0.00000 
   0.00000   0.00000   0.00000 
   0.00000   0.00000   0.00000 
   0.00000   0.00000   0.00000 
   0.00000   0.00000   0.00000 
   0.00000   0.00000   0.00000 
   0.00000   0.00000   0.00000 
   0.00000   0.00000   0.00000 
   0.00000   0.00000   0.00000 
   0.00000   0.00000   0.00000 
   0.00000   0.00000   0.00000 
   0.00000   0.00000   0.00000 
   0.00000   0.00000   0.00000 
   0.00000   0.00000   0.00000 
   0.00000   0.00000   0.00000 
   0.00000   0.00000   0.00000 
   0.00000   0.00000   0.00000 
   0.00000   0.00000   0.00000 
   0.00000   0.00000   0.00000 
   0.00000   0.00000   0.00000 
   0.00000   0.00000   0.00000 
   0.00000   0.00000   0.00000 
   0.00000   0.00000   0.00000 
   0.00000   0.00000   0.00000 
   0.00000   0.00000   0.00000 
   0.00000   0.00000   0.00000 
   0.00000   0.00000   0.00000 
   0.00000   0.00000   0.00000 
   0.00000   0.00000   0.00000 
   0.00000   0.00000   0.00000 
   0.00000   0.00000   0.00000 
   0.00000   0.00000   0.00000 
   0.00000   0.00000   0.00000 
   0.00000   0.00000   0.00000 
   0.00000   0.00000   0.00000 
   0.00000   0.00000   0.00000 
   0.00000   0.00000   0.00000 
   0.00000   0.00000   0.00000 
   0.00000   0.00000   0.00000 
   0.00000   0.00000   0.00000 
   0.00000   0.00000   0.00000 
   0.00000   0.00000   0.00000 
   0.00000   0.00000   0.00000 
   0.00000   0.00000   0.00000 
   0.00000   0.00000   0.00000 
   0.00000   0.00000   0.00000 
   0.00000   0.00000   0.00000 
   0.00000   0.00000   0.00000 
   0.00000   0.00000   0.00000 
   0.00000   0.00000   0.00000 
   0.00000   0.00000   0.00000 
   0.00000   0.00000   0.00000 
   0.00000   0.00000   0.00000 
   0.00000   0.00000   0.00000 
   0.00000   0.00000   0.00000 
   0.00000   0.00000   0.00000 
   0.00000   0.00000   0.00000 
   0.00000   0.00000   0.00000 
   0.00000   0.00000   0.00000 
   0.00000   0.00000   0.00000 
   0.00000   0.00000   0.00000 
   0.00000   0.00000   0.00000 
   0.00000   0.00000   0.00000 
   0.00000   0.00000   0.00000 
   0.00000   0.00000   0.00000 
   0.00000   0.00000   0.00000 
   0.00000   0.00000   0.00000 
   0.00000   0.00000   0.00000 
   0.00000   0.00000   0.00000 
   0.00000   0.00000   0.00000 
   0.00000   0.00000   0.00000 
   0.00000   0.00000   0.00000 
   0.00000   0.00000   0.00000 
   0.00000   0.00000   0.00000 
   0.00000   0.00000   0.00000 
   0.00000   0.00000   0.00000 
   0.00000   0.00000   0.00000 
   0.00000   0.00000   0.00000 
   0.00000   0.00000   0.00000 
   0.00000   0.00000   0.00000 
   0.00000   0.00000   0.00000 
   0.00000   0.00000   0.00000 
   0.00000   0.00000   0.00000 
   0.00000   0.00000   0.00000 
   0.00000   0.00000   0.00000 
   0.00000   0.00000   0.00000 
   0.00000   0.00000   0.00000 
   0.00000   0.00000   0.00000 
   0.00000   0.00000   0.00000 
   0.00000   0.00000   0.00000 
   0.00000   0.00000   0.00000 
   0.00000   0.00000   0.00000 
   0.00000   0.00000   0.00000 
   0.00000   0.00000   0.00000 
   0.00000   0.00000   0.00000 
   0.00000   0.00000   0.00000 
   0.00000   0.00000   0.00000 
   0.00000   0.00000   0.00000 
   0.00000   0.00000   0.00000 
   0.00000   0.00000   0.00000 
   0.00000   0.00000   0.00000 
   0.00000   0.00000   0.00000 
   0.00000   0.00000   0.00000 
   0.00000   0.00000   0.00000 
   0.00000   0.00000   0.00000 
   0.00000   0.00000   0.00000 
   0.00000   0.00000   0.00000 
   0.00000   0.00000   0.00000 
   0.00000   0.00000   0.00000 
   0.00000   0.00000   0.00000 
   0.00000   0.00000   0.00000 
   0.00000   0.00000   0.00000 
   0.00000   0.00000   0.00000 
   0.00000   0.00000   0.00000 
   0.00000   0.00000   0.00000 
   0.00000   0.00000   0.00000 
   0.00000   0.00000   0.00000 
   0.00000   0.00000   0.00000 
   0.00000   0.00000   0.00000 
   0.00000   0.00000   0.00000 
   0.00000   0.00000   0.00000 
   0.00000   0.00000   0.00000 
   0.00000   0.00000   0.00000 
   0.00000   0.00000   0.00000 
   0.00000   0.00000   0.00000 
   0.00000   0.00000   0.00000 
   0.00000   0.00000   0.00000 
   0.00000   0.00000   0.00000 
   0.00000   0.00000   0.00000 
   0.00000   0.00000   0.00000 
   0.00000   0.00000   0.00000 
   0.00000   0.00000   0.00000 
   0.00000   0.00000   0.00000 
   0.00000   0.00000   0.00000 
   0.00000   0.00000   0.00000 
   0.00000   0.00000   0.00000 
   0.00000   0.00000   0.00000 
   0.00000   0.00000   0.00000 
   0.00000   0.00000   0.00000 
   0.00000   0.00000   0.00000 
   0.00000   0.00000   0.00000 
   0.00000   0.00000   0.00000 
   0.00000   0.00000   0.00000 
   0.00000   0.00000   0.00000 
   0.00000   0.00000   0.00000 
   0.00000   0.00000   0.00000 
   0.00000   0.00000   0.00000 
   0.00000   0.00000   0.00000 
   0.00000   0.00000   0.00000 
   0.00000   0.00000   0.00000 
   0.00000   0.00000   0.00000 
   0.00000   0.00000   0.00000 
   0.00000   0.00000   0.00000 
   0.00000   0.00000   0.00000 
   0.00000   0.00000   0.00000 
   0.00000   0.00000   0.00000 
   0.00000   0.00000   0.00000 
   0.00000   0.00000   0.00000 
   0.00000   0.00000   0.00000 
   0.00000   0.00000   0.00000 
   0.00000   0.00000   0.00000 
   0.00000   0.00000   0.00000 
   0.00000   0.00000   0.00000 
   0.00000   0.00000   0.00000 
   0.00000   0.00000   0.00000 
   0.00000   0.00000   0.00000 
   0.00000   0.00000   0.00000 
   0.00000   0.00000   0.00000 
   0.00000   0.00000   0.00000 
   0.00000   0.00000   0.00000 
   0.00000   0.00000   0.00000 
   0.00000   0.00000   0.00000 
   0.00000   0.00000   0.00000 
   0.00000   0.00000   0.00000 
   0.00000   0.00000   0.00000 
   0.00000   0.00000   0.00000 
   0.00000   0.00000   0.00000 
   0.00000   0.00000   0.00000 
   0.00000   0.00000   0.00000 
   0.00000   0.00000   0.00000 
   0.00000   0.00000   0.00000 
   0.00000   0.00000   0.00000 
   0.00000   0.00000   0.00000 
   0.00000   0.00000   0.00000 
   0.00000   0.00000   0.00000 
   0.00000   0.00000   0.00000 
   0.00000   0.00000   0.00000 
   0.00000   0.00000   0.00000 
   0.00000   0.00000   0.00000 
   0.00000   0.00000   0.00000 
   0.00000   0.00000   0.00000 
   0.00000   0.00000   0.00000 
   0.00000   0.00000   0.00000 
   0.00000   0.00000   0.00000 
   0.00000   0.00000   0.00000 
   0.00000   0.00000   0.00000 
   0.00000   0.00000   0.00000 
   0.00000   0.00000   0.00000 
   0.00000   0.00000   0.00000 
   0.00000   0.00000   0.00000 
   0.00000   0.00000   0.00000 
   0.00000   0.00000   0.00000 
   0.00000   0.00000   0.00000 
   0.00000   0.00000   0.00000 
   0.00000   0.00000   0.00000 
   0.00000   0.00000   0.00000 
   0.00000   0.00000   0.00000 
   0.00000   0.00000   0.00000 
   0.00000   0.00000   0.00000 
   0.00000   0.00000   0.00000 
   0.00000   0.00000   0.00000 
   0.00000   0.00000   0.00000 
   0.00000   0.00000   0.00000 
   0.00000   0.00000   0.00000 
   0.00000   0.00000   0.00000 
   0.00000   0.00000   0.00000 
   0.00000   0.00000   0.00000 
   0.00000   0.00000   0.00000 
   0.00000   0.00000   0.00000 
   0.00000   0.00000   0.00000 
   0.00000   0.00000   0.00000 
   0.00000   0.00000   0.00000 
   0.00000   0.00000   0.00000 

#ellipsoid_exx/eyy/ezz/eyz/exz/exy_for_each_subatom_(same_order_as_atomcoordlist) 
!atomelplist 
   0.04000   0.04000   0.04000   0.00000   0.00000   0.00000 
   0.04000   0.04000   0.04000   0.00000   0.00000   0.00000 
   0.04000   0.04000   0.04000   0.00000   0.00000   0.00000 
   0.04000   0.04000   0.04000   0.00000   0.00000   0.00000 
   0.04000   0.04000   0.04000   0.00000   0.00000   0.00000 
   0.04000   0.04000   0.04000   0.00000   0.00000   0.00000 
   0.04000   0.04000   0.04000   0.00000   0.00000   0.00000 
   0.04000   0.04000   0.04000   0.00000   0.00000   0.00000 
   0.04000   0.04000   0.04000   0.00000   0.00000   0.00000 
   0.04000   0.04000   0.04000   0.00000   0.00000   0.00000 
   0.04000   0.04000   0.04000   0.00000   0.00000   0.00000 
   0.04000   0.04000   0.04000   0.00000   0.00000   0.00000 
   0.04000   0.04000   0.04000   0.00000   0.00000   0.00000 
   0.04000   0.04000   0.04000   0.00000   0.00000   0.00000 
   0.04000   0.04000   0.04000   0.00000   0.00000   0.00000 
   0.04000   0.04000   0.04000   0.00000   0.00000   0.00000 
   0.04000   0.04000   0.04000   0.00000   0.00000   0.00000 
   0.04000   0.04000   0.04000   0.00000   0.00000   0.00000 
   0.04000   0.04000   0.04000   0.00000   0.00000   0.00000 
   0.04000   0.04000   0.04000   0.00000   0.00000   0.00000 
   0.04000   0.04000   0.04000   0.00000   0.00000   0.00000 
   0.04000   0.04000   0.04000   0.00000   0.00000   0.00000 
   0.04000   0.04000   0.04000   0.00000   0.00000   0.00000 
   0.04000   0.04000   0.04000   0.00000   0.00000   0.00000 
   0.04000   0.04000   0.04000   0.00000   0.00000   0.00000 
   0.04000   0.04000   0.04000   0.00000   0.00000   0.00000 
   0.04000   0.04000   0.04000   0.00000   0.00000   0.00000 
   0.04000   0.04000   0.04000   0.00000   0.00000   0.00000 
   0.04000   0.04000   0.04000   0.00000   0.00000   0.00000 
   0.04000   0.04000   0.04000   0.00000   0.00000   0.00000 
   0.04000   0.04000   0.04000   0.00000   0.00000   0.00000 
   0.04000   0.04000   0.04000   0.00000   0.00000   0.00000 
   0.04000   0.04000   0.04000   0.00000   0.00000   0.00000 
   0.04000   0.04000   0.04000   0.00000   0.00000   0.00000 
   0.04000   0.04000   0.04000   0.00000   0.00000   0.00000 
   0.04000   0.04000   0.04000   0.00000   0.00000   0.00000 
   0.04000   0.04000   0.04000   0.00000   0.00000   0.00000 
   0.04000   0.04000   0.04000   0.00000   0.00000   0.00000 
   0.04000   0.04000   0.04000   0.00000   0.00000   0.00000 
   0.04000   0.04000   0.04000   0.00000   0.00000   0.00000 
   0.04000   0.04000   0.04000   0.00000   0.00000   0.00000 
   0.04000   0.04000   0.04000   0.00000   0.00000   0.00000 
   0.04000   0.04000   0.04000   0.00000   0.00000   0.00000 
   0.04000   0.04000   0.04000   0.00000   0.00000   0.00000 
   0.04000   0.04000   0.04000   0.00000   0.00000   0.00000 
   0.04000   0.04000   0.04000   0.00000   0.00000   0.00000 
   0.04000   0.04000   0.04000   0.00000   0.00000   0.00000 
   0.04000   0.04000   0.04000   0.00000   0.00000   0.00000 
   0.04000   0.04000   0.04000   0.00000   0.00000   0.00000 
   0.04000   0.04000   0.04000   0.00000   0.00000   0.00000 
   0.04000   0.04000   0.04000   0.00000   0.00000   0.00000 
   0.04000   0.04000   0.04000   0.00000   0.00000   0.00000 
   0.04000   0.04000   0.04000   0.00000   0.00000   0.00000 
   0.04000   0.04000   0.04000   0.00000   0.00000   0.00000 
   0.04000   0.04000   0.04000   0.00000   0.00000   0.00000 
   0.04000   0.04000   0.04000   0.00000   0.00000   0.00000 
   0.04000   0.04000   0.04000   0.00000   0.00000   0.00000 
   0.04000   0.04000   0.04000   0.00000   0.00000   0.00000 
   0.04000   0.04000   0.04000   0.00000   0.00000   0.00000 
   0.04000   0.04000   0.04000   0.00000   0.00000   0.00000 
   0.04000   0.04000   0.04000   0.00000   0.00000   0.00000 
   0.04000   0.04000   0.04000   0.00000   0.00000   0.00000 
   0.04000   0.04000   0.04000   0.00000   0.00000   0.00000 
   0.04000   0.04000   0.04000   0.00000   0.00000   0.00000 
   0.04000   0.04000   0.04000   0.00000   0.00000   0.00000 
   0.04000   0.04000   0.04000   0.00000   0.00000   0.00000 
   0.04000   0.04000   0.04000   0.00000   0.00000   0.00000 
   0.04000   0.04000   0.04000   0.00000   0.00000   0.00000 
   0.04000   0.04000   0.04000   0.00000   0.00000   0.00000 
   0.04000   0.04000   0.04000   0.00000   0.00000   0.00000 
   0.04000   0.04000   0.04000   0.00000   0.00000   0.00000 
   0.04000   0.04000   0.04000   0.00000   0.00000   0.00000 
   0.04000   0.04000   0.04000   0.00000   0.00000   0.00000 
   0.04000   0.04000   0.04000   0.00000   0.00000   0.00000 
   0.04000   0.04000   0.04000   0.00000   0.00000   0.00000 
   0.04000   0.04000   0.04000   0.00000   0.00000   0.00000 
   0.04000   0.04000   0.04000   0.00000   0.00000   0.00000 
   0.04000   0.04000   0.04000   0.00000   0.00000   0.00000 
   0.04000   0.04000   0.04000   0.00000   0.00000   0.00000 
   0.04000   0.04000   0.04000   0.00000   0.00000   0.00000 
   0.04000   0.04000   0.04000   0.00000   0.00000   0.00000 
   0.04000   0.04000   0.04000   0.00000   0.00000   0.00000 
   0.04000   0.04000   0.04000   0.00000   0.00000   0.00000 
   0.04000   0.04000   0.04000   0.00000   0.00000   0.00000 
   0.04000   0.04000   0.04000   0.00000   0.00000   0.00000 
   0.04000   0.04000   0.04000   0.00000   0.00000   0.00000 
   0.04000   0.04000   0.04000   0.00000   0.00000   0.00000 
   0.04000   0.04000   0.04000   0.00000   0.00000   0.00000 
   0.04000   0.04000   0.04000   0.00000   0.00000   0.00000 
   0.04000   0.04000   0.04000   0.00000   0.00000   0.00000 
   0.04000   0.04000   0.04000   0.00000   0.00000   0.00000 
   0.04000   0.04000   0.04000   0.00000   0.00000   0.00000 
   0.04000   0.04000   0.04000   0.00000   0.00000   0.00000 
   0.04000   0.04000   0.04000   0.00000   0.00000   0.00000 
   0.04000   0.04000   0.04000   0.00000   0.00000   0.00000 
   0.04000   0.04000   0.04000   0.00000   0.00000   0.00000 
   0.04000   0.04000   0.04000   0.00000   0.00000   0.00000 
   0.04000   0.04000   0.04000   0.00000   0.00000   0.00000 
   0.04000   0.04000   0.04000   0.00000   0.00000   0.00000 
   0.04000   0.04000   0.04000   0.00000   0.00000   0.00000 
   0.04000   0.04000   0.04000   0.00000   0.00000   0.00000 
   0.04000   0.04000   0.04000   0.00000   0.00000   0.00000 
   0.04000   0.04000   0.04000   0.00000   0.00000   0.00000 
   0.04000   0.04000   0.04000   0.00000   0.00000   0.00000 
   0.04000   0.04000   0.04000   0.00000   0.00000   0.00000 
   0.04000   0.04000   0.04000   0.00000   0.00000   0.00000 
   0.04000   0.04000   0.04000   0.00000   0.00000   0.00000 
   0.04000   0.04000   0.04000   0.00000   0.00000   0.00000 
   0.04000   0.04000   0.04000   0.00000   0.00000   0.00000 
   0.04000   0.04000   0.04000   0.00000   0.00000   0.00000 
   0.04000   0.04000   0.04000   0.00000   0.00000   0.00000 
   0.04000   0.04000   0.04000   0.00000   0.00000   0.00000 
   0.04000   0.04000   0.04000   0.00000   0.00000   0.00000 
   0.04000   0.04000   0.04000   0.00000   0.00000   0.00000 
   0.04000   0.04000   0.04000   0.00000   0.00000   0.00000 
   0.04000   0.04000   0.04000   0.00000   0.00000   0.00000 
   0.04000   0.04000   0.04000   0.00000   0.00000   0.00000 
   0.04000   0.04000   0.04000   0.00000   0.00000   0.00000 
   0.04000   0.04000   0.04000   0.00000   0.00000   0.00000 
   0.04000   0.04000   0.04000   0.00000   0.00000   0.00000 
   0.04000   0.04000   0.04000   0.00000   0.00000   0.00000 
   0.04000   0.04000   0.04000   0.00000   0.00000   0.00000 
   0.04000   0.04000   0.04000   0.00000   0.00000   0.00000 
   0.04000   0.04000   0.04000   0.00000   0.00000   0.00000 
   0.04000   0.04000   0.04000   0.00000   0.00000   0.00000 
   0.04000   0.04000   0.04000   0.00000   0.00000   0.00000 
   0.04000   0.04000   0.04000   0.00000   0.00000   0.00000 
   0.04000   0.04000   0.04000   0.00000   0.00000   0.00000 
   0.04000   0.04000   0.04000   0.00000   0.00000   0.00000 
   0.04000   0.04000   0.04000   0.00000   0.00000   0.00000 
   0.04000   0.04000   0.04000   0.00000   0.00000   0.00000 
   0.04000   0.04000   0.04000   0.00000   0.00000   0.00000 
   0.04000   0.04000   0.04000   0.00000   0.00000   0.00000 
   0.04000   0.04000   0.04000   0.00000   0.00000   0.00000 
   0.04000   0.04000   0.04000   0.00000   0.00000   0.00000 
   0.04000   0.04000   0.04000   0.00000   0.00000   0.00000 
   0.04000   0.04000   0.04000   0.00000   0.00000   0.00000 
   0.04000   0.04000   0.04000   0.00000   0.00000   0.00000 
   0.04000   0.04000   0.04000   0.00000   0.00000   0.00000 
   0.04000   0.04000   0.04000   0.00000   0.00000   0.00000 
   0.04000   0.04000   0.04000   0.00000   0.00000   0.00000 
   0.04000   0.04000   0.04000   0.00000   0.00000   0.00000 
   0.04000   0.04000   0.04000   0.00000   0.00000   0.00000 
   0.04000   0.04000   0.04000   0.00000   0.00000   0.00000 
   0.04000   0.04000   0.04000   0.00000   0.00000   0.00000 
   0.04000   0.04000   0.04000   0.00000   0.00000   0.00000 
   0.04000   0.04000   0.04000   0.00000   0.00000   0.00000 
   0.04000   0.04000   0.04000   0.00000   0.00000   0.00000 
   0.04000   0.04000   0.04000   0.00000   0.00000   0.00000 
   0.04000   0.04000   0.04000   0.00000   0.00000   0.00000 
   0.04000   0.04000   0.04000   0.00000   0.00000   0.00000 
   0.04000   0.04000   0.04000   0.00000   0.00000   0.00000 
   0.04000   0.04000   0.04000   0.00000   0.00000   0.00000 
   0.04000   0.04000   0.04000   0.00000   0.00000   0.00000 
   0.04000   0.04000   0.04000   0.00000   0.00000   0.00000 
   0.04000   0.04000   0.04000   0.00000   0.00000   0.00000 
   0.04000   0.04000   0.04000   0.00000   0.00000   0.00000 
   0.04000   0.04000   0.04000   0.00000   0.00000   0.00000 
   0.04000   0.04000   0.04000   0.00000   0.00000   0.00000 
   0.04000   0.04000   0.04000   0.00000   0.00000   0.00000 
   0.04000   0.04000   0.04000   0.00000   0.00000   0.00000 
   0.04000   0.04000   0.04000   0.00000   0.00000   0.00000 
   0.04000   0.04000   0.04000   0.00000   0.00000   0.00000 
   0.04000   0.04000   0.04000   0.00000   0.00000   0.00000 
   0.04000   0.04000   0.04000   0.00000   0.00000   0.00000 
   0.04000   0.04000   0.04000   0.00000   0.00000   0.00000 
   0.04000   0.04000   0.04000   0.00000   0.00000   0.00000 
   0.04000   0.04000   0.04000   0.00000   0.00000   0.00000 
   0.04000   0.04000   0.04000   0.00000   0.00000   0.00000 
   0.04000   0.04000   0.04000   0.00000   0.00000   0.00000 
   0.04000   0.04000   0.04000   0.00000   0.00000   0.00000 
   0.04000   0.04000   0.04000   0.00000   0.00000   0.00000 
   0.04000   0.04000   0.04000   0.00000   0.00000   0.00000 
   0.04000   0.04000   0.04000   0.00000   0.00000   0.00000 
   0.04000   0.04000   0.04000   0.00000   0.00000   0.00000 
   0.04000   0.04000   0.04000   0.00000   0.00000   0.00000 
   0.04000   0.04000   0.04000   0.00000   0.00000   0.00000 
   0.04000   0.04000   0.04000   0.00000   0.00000   0.00000 
   0.04000   0.04000   0.04000   0.00000   0.00000   0.00000 
   0.04000   0.04000   0.04000   0.00000   0.00000   0.00000 
   0.04000   0.04000   0.04000   0.00000   0.00000   0.00000 
   0.04000   0.04000   0.04000   0.00000   0.00000   0.00000 
   0.04000   0.04000   0.04000   0.00000   0.00000   0.00000 
   0.04000   0.04000   0.04000   0.00000   0.00000   0.00000 
   0.04000   0.04000   0.04000   0.00000   0.00000   0.00000 
   0.04000   0.04000   0.04000   0.00000   0.00000   0.00000 
   0.04000   0.04000   0.04000   0.00000   0.00000   0.00000 
   0.04000   0.04000   0.04000   0.00000   0.00000   0.00000 
   0.04000   0.04000   0.04000   0.00000   0.00000   0.00000 
   0.04000   0.04000   0.04000   0.00000   0.00000   0.00000 
   0.04000   0.04000   0.04000   0.00000   0.00000   0.00000 
   0.04000   0.04000   0.04000   0.00000   0.00000   0.00000 
   0.04000   0.04000   0.04000   0.00000   0.00000   0.00000 
   0.04000   0.04000   0.04000   0.00000   0.00000   0.00000 
   0.04000   0.04000   0.04000   0.00000   0.00000   0.00000 
   0.04000   0.04000   0.04000   0.00000   0.00000   0.00000 
   0.04000   0.04000   0.04000   0.00000   0.00000   0.00000 
   0.04000   0.04000   0.04000   0.00000   0.00000   0.00000 
   0.04000   0.04000   0.04000   0.00000   0.00000   0.00000 
   0.04000   0.04000   0.04000   0.00000   0.00000   0.00000 
   0.04000   0.04000   0.04000   0.00000   0.00000   0.00000 
   0.04000   0.04000   0.04000   0.00000   0.00000   0.00000 
   0.04000   0.04000   0.04000   0.00000   0.00000   0.00000 
   0.04000   0.04000   0.04000   0.00000   0.00000   0.00000 
   0.04000   0.04000   0.04000   0.00000   0.00000   0.00000 
   0.04000   0.04000   0.04000   0.00000   0.00000   0.00000 
   0.04000   0.04000   0.04000   0.00000   0.00000   0.00000 
   0.04000   0.04000   0.04000   0.00000   0.00000   0.00000 
   0.04000   0.04000   0.04000   0.00000   0.00000   0.00000 
   0.04000   0.04000   0.04000   0.00000   0.00000   0.00000 
   0.04000   0.04000   0.04000   0.00000   0.00000   0.00000 
   0.04000   0.04000   0.04000   0.00000   0.00000   0.00000 
   0.04000   0.04000   0.04000   0.00000   0.00000   0.00000 
   0.04000   0.04000   0.04000   0.00000   0.00000   0.00000 
   0.04000   0.04000   0.04000   0.00000   0.00000   0.00000 
   0.04000   0.04000   0.04000   0.00000   0.00000   0.00000 
   0.04000   0.04000   0.04000   0.00000   0.00000   0.00000 
   0.04000   0.04000   0.04000   0.00000   0.00000   0.00000 
   0.04000   0.04000   0.04000   0.00000   0.00000   0.00000 
   0.04000   0.04000   0.04000   0.00000   0.00000   0.00000 
   0.04000   0.04000   0.04000   0.00000   0.00000   0.00000 
   0.04000   0.04000   0.04000   0.00000   0.00000   0.00000 
   0.04000   0.04000   0.04000   0.00000   0.00000   0.00000 
   0.04000   0.04000   0.04000   0.00000   0.00000   0.00000 
   0.04000   0.04000   0.04000   0.00000   0.00000   0.00000 
   0.04000   0.04000   0.04000   0.00000   0.00000   0.00000 
   0.04000   0.04000   0.04000   0.00000   0.00000   0.00000 
   0.04000   0.04000   0.04000   0.00000   0.00000   0.00000 
   0.04000   0.04000   0.04000   0.00000   0.00000   0.00000 
   0.04000   0.04000   0.04000   0.00000   0.00000   0.00000 
   0.04000   0.04000   0.04000   0.00000   0.00000   0.00000 
   0.04000   0.04000   0.04000   0.00000   0.00000   0.00000 
   0.04000   0.04000   0.04000   0.00000   0.00000   0.00000 
   0.04000   0.04000   0.04000   0.00000   0.00000   0.00000 
   0.04000   0.04000   0.04000   0.00000   0.00000   0.00000 
   0.04000   0.04000   0.04000   0.00000   0.00000   0.00000 
   0.04000   0.04000   0.04000   0.00000   0.00000   0.00000 
   0.04000   0.04000   0.04000   0.00000   0.00000   0.00000 
   0.04000   0.04000   0.04000   0.00000   0.00000   0.00000 
   0.04000   0.04000   0.04000   0.00000   0.00000   0.00000 
   0.04000   0.04000   0.04000   0.00000   0.00000   0.00000 
   0.04000   0.04000   0.04000   0.00000   0.00000   0.00000 
   0.04000   0.04000   0.04000   0.00000   0.00000   0.00000 
   0.04000   0.04000   0.04000   0.00000   0.00000   0.00000 
   0.04000   0.04000   0.04000   0.00000   0.00000   0.00000 
   0.04000   0.04000   0.04000   0.00000   0.00000   0.00000 
   0.04000   0.04000   0.04000   0.00000   0.00000   0.00000 
   0.04000   0.04000   0.04000   0.00000   0.00000   0.00000 
   0.04000   0.04000   0.04000   0.00000   0.00000   0.00000 
   0.04000   0.04000   0.04000   0.00000   0.00000   0.00000 
   0.04000   0.04000   0.04000   0.00000   0.00000   0.00000 
   0.04000   0.04000   0.04000   0.00000   0.00000   0.00000 
   0.04000   0.04000   0.04000   0.00000   0.00000   0.00000 
   0.04000   0.04000   0.04000   0.00000   0.00000   0.00000 
   0.04000   0.04000   0.04000   0.00000   0.00000   0.00000 
   0.04000   0.04000   0.04000   0.00000   0.00000   0.00000 
   0.04000   0.04000   0.04000   0.00000   0.00000   0.00000 
   0.04000   0.04000   0.04000   0.00000   0.00000   0.00000 
   0.04000   0.04000   0.04000   0.00000   0.00000   0.00000 
   0.04000   0.04000   0.04000   0.00000   0.00000   0.00000 
   0.04000   0.04000   0.04000   0.00000   0.00000   0.00000 
   0.04000   0.04000   0.04000   0.00000   0.00000   0.00000 
   0.04000   0.04000   0.04000   0.00000   0.00000   0.00000 
   0.04000   0.04000   0.04000   0.00000   0.00000   0.00000 
   0.04000   0.04000   0.04000   0.00000   0.00000   0.00000 
   0.04000   0.04000   0.04000   0.00000   0.00000   0.00000 
   0.04000   0.04000   0.04000   0.00000   0.00000   0.00000 
   0.04000   0.04000   0.04000   0.00000   0.00000   0.00000 
   0.04000   0.04000   0.04000   0.00000   0.00000   0.00000 
   0.04000   0.04000   0.04000   0.00000   0.00000   0.00000 
   0.04000   0.04000   0.04000   0.00000   0.00000   0.00000 
   0.04000   0.04000   0.04000   0.00000   0.00000   0.00000 
   0.04000   0.04000   0.04000   0.00000   0.00000   0.00000 
   0.04000   0.04000   0.04000   0.00000   0.00000   0.00000 
   0.04000   0.04000   0.04000   0.00000   0.00000   0.00000 
   0.04000   0.04000   0.04000   0.00000   0.00000   0.00000 
   0.04000   0.04000   0.04000   0.00000   0.00000   0.00000 
   0.04000   0.04000   0.04000   0.00000   0.00000   0.00000 
   0.04000   0.04000   0.04000   0.00000   0.00000   0.00000 
   0.04000   0.04000   0.04000   0.00000   0.00000   0.00000 
   0.04000   0.04000   0.04000   0.00000   0.00000   0.00000 
   0.04000   0.04000   0.04000   0.00000   0.00000   0.00000 
   0.04000   0.04000   0.04000   0.00000   0.00000   0.00000 
   0.04000   0.04000   0.04000   0.00000   0.00000   0.00000 
   0.04000   0.04000   0.04000   0.00000   0.00000   0.00000 
   0.04000   0.04000   0.04000   0.00000   0.00000   0.00000 
   0.04000   0.04000   0.04000   0.00000   0.00000   0.00000 
   0.04000   0.04000   0.04000   0.00000   0.00000   0.00000 
   0.04000   0.04000   0.04000   0.00000   0.00000   0.00000 
   0.04000   0.04000   0.04000   0.00000   0.00000   0.00000 
   0.04000   0.04000   0.04000   0.00000   0.00000   0.00000 
   0.04000   0.04000   0.04000   0.00000   0.00000   0.00000 
   0.04000   0.04000   0.04000   0.00000   0.00000   0.00000 
   0.04000   0.04000   0.04000   0.00000   0.00000   0.00000 
   0.04000   0.04000   0.04000   0.00000   0.00000   0.00000 
   0.04000   0.04000   0.04000   0.00000   0.00000   0.00000 
   0.04000   0.04000   0.04000   0.00000   0.00000   0.00000 
   0.04000   0.04000   0.04000   0.00000   0.00000   0.00000 
   0.04000   0.04000   0.04000   0.00000   0.00000   0.00000 
   0.04000   0.04000   0.04000   0.00000   0.00000   0.00000 
   0.04000   0.04000   0.04000   0.00000   0.00000   0.00000 
   0.04000   0.04000   0.04000   0.00000   0.00000   0.00000 
   0.04000   0.04000   0.04000   0.00000   0.00000   0.00000 
   0.04000   0.04000   0.04000   0.00000   0.00000   0.00000 
   0.04000   0.04000   0.04000   0.00000   0.00000   0.00000 
   0.04000   0.04000   0.04000   0.00000   0.00000   0.00000 
   0.04000   0.04000   0.04000   0.00000   0.00000   0.00000 
   0.04000   0.04000   0.04000   0.00000   0.00000   0.00000 
   0.04000   0.04000   0.04000   0.00000   0.00000   0.00000 
   0.04000   0.04000   0.04000   0.00000   0.00000   0.00000 

#parentatom1/type1/subatom1/parentatom2/type2/subatom2_for_each_bond 
!bondlist 
    1    1    1      5    1    1 
    1    1    1      5    1    2 
    1    1    1      6    1    7 
    1    1    1      6    4    3 
    1    1    1      6    6    4 
    1    1    1      6    6    5 
    1    1    1      6    6    7 
    1    1    1      7    1    1 
    1    1    1      8    2    1 
    1    1    1      8    3    7 
    1    1    1      9    2    7 
    1    1    1      9    4    2 
    1    1    2      5    1    6 
    1    1    2      6    1    8 
    1    1    2      6    4    4 
    1    1    2      6    6    6 
    1    1    2      6    6    9 
    1    1    2      7    1    2 
    1    1    2      8    2    3 
    1    1    2      8    3    8 
    1    1    2      9    2    9 
    1    1    2      9    4    1 
    1    1    3      5    1    9 
    1    1    3      5    1   10 
    1    1    3      6    1    4 
    1    1    3      6    4    6 
    1    1    3      6    6    4 
    1    1    3      6    6   10 
    1    1    3      6    6   11 
    1    1    3      7    1    3 
    1    1    3      8    2   11 
    1    1    3      8    3    1 
    1    1    3      9    2    1 
    1    1    3      9    4    5 
    1    1    4      5    1   11 
    1    1    4      6    1    3 
    1    1    4      6    4    5 
    1    1    4      6    6    6 
    1    1    4      6    6   12 
    1    1    4      7    1    4 
    1    1    4      8    2   10 
    1    1    4      8    3    2 
    1    1    4      9    2    3 
    1    1    4      9    4    6 
    1    1    5      5    1    8 
    1    1    5      6    1    1 
    1    1    5      6    4    7 
    1    1    5      6    6    2 
    1    1    5      6    6    7 
    1    1    5      6    6    8 
    1    1    5      7    1    5 
    1    1    5      8    2    8 
    1    1    5      8    3    3 
    1    1    5      9    2    6 
    1    1    5      9    4    7 
    1    1    6      5    1   12 
    1    1    6      6    1    2 
    1    1    6      6    4    8 
    1    1    6      6    6    3 
    1    1    6      6    6    9 
    1    1    6      7    1    6 
    1    1    6      8    2    9 
    1    1    6      8    3    4 
    1    1    6      9    2    4 
    1    1    6      9    4    8 
    1    1    7      5    1    3 
    1    1    7      6    1    5 
    1    1    7      6    4    1 
    1    1    7      6    6    3 
    1    1    7      6    6   12 
    1    1    7      7    1    7 
    1    1    7      8    2    4 
    1    1    7      8    3    6 
    1    1    7      9    2   10 
    1    1    7      9    4    3 
    1    1    8      5    1    5 
    1    1    8      6    1    6 
    1    1    8      6    4    2 
    1    1    8      6    6    1 
    1    1    8      6    6    2 
    1    1    8      6    6   11 
    1    1    8      7    1    8 
    1    1    8      8    2    6 
    1    1    8      8    3    5 
    1    1    8      9    2   12 
    1    1    8      9    4    4 
    1    2    1      5    2    1 
    1    2    1      5    2    2 
    1    2    1      6    2    7 
    1    2    1      6    3    3 
    1    2    1      6    5    4 
    1    2    1      6    5    5 
    1    2    1      6    5    7 
    1    2    1      7    1    1 
    1    2    1      8    2    1 
    1    2    1      8    2    2 
    1    2    1      8    3    7 
    1    2    1      9    2    7 
    1    2    1      9    4    2 
    1    2    2      5    2    6 
    1    2    2      6    2    8 
    1    2    2      6    3    4 
    1    2    2      6    5    6 
    1    2    2      6    5    9 
    1    2    2      7    1    2 
    1    2    2      8    2    3 
    1    2    2      8    3    8 
    1    2    2      9    2    9 
    1    2    2      9    4    1 
    1    2    3      5    2    9 
    1    2    3      5    2   10 
    1    2    3      6    2    4 
    1    2    3      6    3    6 
    1    2    3      6    5    4 
    1    2    3      6    5   10 
    1    2    3      6    5   11 
    1    2    3      7    1    3 
    1    2    3      8    2   11 
    1    2    3      8    2   12 
    1    2    3      8    3    1 
    1    2    3      9    2    1 
    1    2    3      9    4    5 
    1    2    4      5    2   11 
    1    2    4      6    2    3 
    1    2    4      6    3    5 
    1    2    4      6    5    6 
    1    2    4      6    5   12 
    1    2    4      7    1    4 
    1    2    4      8    2   10 
    1    2    4      8    3    2 
    1    2    4      9    2    3 
    1    2    4      9    4    6 
    1    2    5      5    2    8 
    1    2    5      6    2    1 
    1    2    5      6    3    7 
    1    2    5      6    5    2 
    1    2    5      6    5    7 
    1    2    5      6    5    8 
    1    2    5      7    1    5 
    1    2    5      8    2    7 
    1    2    5      8    2    8 
    1    2    5      8    3    3 
    1    2    5      9    2    6 
    1    2    5      9    4    7 
    1    2    6      5    2   12 
    1    2    6      6    2    2 
    1    2    6      6    3    8 
    1    2    6      6    5    3 
    1    2    6      6    5    9 
    1    2    6      7    1    6 
    1    2    6      8    2    9 
    1    2    6      8    3    4 
    1    2    6      9    2    4 
    1    2    6      9    4    8 
    1    2    7      5    2    3 
    1    2    7      6    2    5 
    1    2    7      6    3    1 
    1    2    7      6    5    3 
    1    2    7      6    5   12 
    1    2    7      7    1    7 
    1    2    7      8    2    4 
    1    2    7      8    3    6 
    1    2    7      9    2   10 
    1    2    7      9    4    3 
    1    2    8      5    2    5 
    1    2    8      6    2    6 
    1    2    8      6    3    2 
    1    2    8      6    5    1 
    1    2    8      6    5    2 
    1    2    8      6    5   11 
    1    2    8      7    1    8 
    1    2    8      8    2    5 
    1    2    8      8    2    6 
    1    2    8      8    3    5 
    1    2    8      9    2   12 
    1    2    8      9    4    4 
    1    3    1      5    2    3 
    1    3    1      6    2    3 
    1    3    1      6    4    7 
    1    3    1      6    7    7 
    1    3    1      6    8    4 
    1    3    1      6    8    5 
    1    3    1      7    2    1 
    1    3    1      8    1    1 
    1    3    1      8    4    7 
    1    3    1      9    1    7 
    1    3    1      9    3    2 
    1    3    2      5    2    4 
    1    3    2      5    2    5 
    1    3    2      6    2    4 
    1    3    2      6    4    8 
    1    3    2      6    7    8 
    1    3    2      6    8    6 
    1    3    2      7    2    2 
    1    3    2      8    1    2 
    1    3    2      8    1    3 
    1    3    2      8    4    8 
    1    3    2      9    1    8 
    1    3    2      9    3    1 
    1    3    3      5    2    7 
    1    3    3      5    2    8 
    1    3    3      6    2    6 
    1    3    3      6    4    4 
    1    3    3      6    7    4 
    1    3    3      6    8   10 
    1    3    3      7    2    3 
    1    3    3      8    1   11 
    1    3    3      8    1   12 
    1    3    3      8    4    1 
    1    3    3      9    1    1 
    1    3    3      9    3    5 
    1    3    4      5    2   12 
    1    3    4      6    2    5 
    1    3    4      6    4    3 
    1    3    4      6    7    6 
    1    3    4      6    8   11 
    1    3    4      6    8   12 
    1    3    4      7    2    4 
    1    3    4      8    1   10 
    1    3    4      8    4    2 
    1    3    4      9    1    3 
    1    3    4      9    3    6 
    1    3    5      5    2   10 
    1    3    5      6    2    7 
    1    3    5      6    4    1 
    1    3    5      6    7    2 
    1    3    5      6    8    7 
    1    3    5      7    2    5 
    1    3    5      8    1    7 
    1    3    5      8    1    8 
    1    3    5      8    4    3 
    1    3    5      9    1    6 
    1    3    5      9    3    7 
    1    3    6      5    2   11 
    1    3    6      6    2    8 
    1    3    6      6    4    2 
    1    3    6      6    7    3 
    1    3    6      6    8    8 
    1    3    6      6    8    9 
    1    3    6      7    2    6 
    1    3    6      8    1    9 
    1    3    6      8    4    4 
    1    3    6      9    1    4 
    1    3    6      9    3    8 
    1    3    7      5    2    2 
    1    3    7      6    2    1 
    1    3    7      6    4    5 
    1    3    7      6    7   12 
    1    3    7      6    8    3 
    1    3    7      7    2    7 
    1    3    7      8    1    4 
    1    3    7      8    1    5 
    1    3    7      8    4    6 
    1    3    7      9    1   11 
    1    3    7      9    3    3 
    1    3    8      5    2    6 
    1    3    8      6    2    2 
    1    3    8      6    4    6 
    1    3    8      6    7   10 
    1    3    8      6    8    1 
    1    3    8      6    8    2 
    1    3    8      7    2    8 
    1    3    8      8    1    6 
    1    3    8      8    4    5 
    1    3    8      9    1   12 
    1    3    8      9    3    4 
    1    4    1      5    1    3 
    1    4    1      6    1    3 
    1    4    1      6    3    7 
    1    4    1      6    7    5 
    1    4    1      6    8    7 
    1    4    1      7    2    1 
    1    4    1      8    1    1 
    1    4    1      8    4    7 
    1    4    1      9    1    7 
    1    4    1      9    3    2 
    1    4    2      5    1    4 
    1    4    2      5    1    5 
    1    4    2      6    1    4 
    1    4    2      6    3    8 
    1    4    2      6    7    6 
    1    4    2      6    8    8 
    1    4    2      7    2    2 
    1    4    2      8    1    2 
    1    4    2      8    4    8 
    1    4    2      9    1    8 
    1    4    2      9    3    1 
    1    4    3      5    1    7 
    1    4    3      5    1    8 
    1    4    3      6    1    6 
    1    4    3      6    3    4 
    1    4    3      6    7   10 
    1    4    3      6    8    4 
    1    4    3      7    2    3 
    1    4    3      8    1   11 
    1    4    3      8    4    1 
    1    4    3      9    1    1 
    1    4    3      9    3    5 
    1    4    4      5    1   12 
    1    4    4      6    1    5 
    1    4    4      6    3    3 
    1    4    4      6    7   11 
    1    4    4      6    8    6 
    1    4    4      7    2    4 
    1    4    4      8    1   10 
    1    4    4      8    4    2 
    1    4    4      9    1    3 
    1    4    4      9    3    6 
    1    4    5      5    1   10 
    1    4    5      6    1    7 
    1    4    5      6    3    1 
    1    4    5      6    7    7 
    1    4    5      6    8    2 
    1    4    5      7    2    5 
    1    4    5      8    1    8 
    1    4    5      8    4    3 
    1    4    5      9    1    6 
    1    4    5      9    3    7 
    1    4    6      5    1   11 
    1    4    6      6    1    8 
    1    4    6      6    3    2 
    1    4    6      6    7    9 
    1    4    6      6    8    3 
    1    4    6      7    2    6 
    1    4    6      8    1    9 
    1    4    6      8    4    4 
    1    4    6      9    1    4 
    1    4    6      9    3    8 
    1    4    7      5    1    2 
    1    4    7      6    1    1 
    1    4    7      6    3    5 
    1    4    7      6    7    3 
    1    4    7      6    8   12 
    1    4    7      7    2    7 
    1    4    7      8    1    5 
    1    4    7      8    4    6 
    1    4    7      9    1   11 
    1    4    7      9    3    3 
    1    4    8      5    1    6 
    1    4    8      6    1    2 
    1    4    8      6    3    6 
    1    4    8      6    7    1 
    1    4    8      6    8   10 
    1    4    8      7    2    8 
    1    4    8      8    1    6 
    1    4    8      8    4    5 
    1    4    8      9    1   12 
    1    4    8      9    3    4 
    2    1    1      4    1    1 
    2    1    1      4    1    3 
    2    1    1      4    2    5 
    2    1    1      4    2    7 
    2    1    1      6    1    1 
    2    1    1      6    2    3 
    2    1    1      6    3    5 
    2    1    1      6    4    7 
    2    1    1      8    3    2 
    2    1    1      8    3    3 
    2    1    1      8    4    6 
    2    1    1      8    4    7 
    2    1    2      4    1    1 
    2    1    2      4    1    3 
    2    1    2      4    2    5 
    2    1    2      4    2    7 
    2    1    2      6    1    3 
    2    1    2      6    2    1 
    2    1    2      6    3    7 
    2    1    2      6    4    5 
    2    1    2      8    3    2 
    2    1    2      8    3    3 
    2    1    2      8    4    6 
    2    1    2      8    4    7 
    2    1    3      4    1    5 
    2    1    3      4    1    7 
    2    1    3      4    2    1 
    2    1    3      4    2    3 
    2    1    3      6    1    7 
    2    1    3      6    2    5 
    2    1    3      6    3    1 
    2    1    3      6    4    3 
    2    1    3      8    3    6 
    2    1    3      8    3    7 
    2    1    3      8    4    2 
    2    1    3      8    4    3 
    2    1    4      4    1    5 
    2    1    4      4    1    7 
    2    1    4      4    2    1 
    2    1    4      4    2    3 
    2    1    4      6    1    5 
    2    1    4      6    2    7 
    2    1    4      6    3    3 
    2    1    4      6    4    1 
    2    1    4      8    3    6 
    2    1    4      8    3    7 
    2    1    4      8    4    2 
    2    1    4      8    4    3 
    2    1    5      4    1    6 
    2    1    5      4    1    8 
    2    1    5      4    2    2 
    2    1    5      4    2    4 
    2    1    5      6    1    6 
    2    1    5      6    2    8 
    2    1    5      6    3    4 
    2    1    5      6    4    2 
    2    1    5      8    3    5 
    2    1    5      8    3    8 
    2    1    5      8    4    1 
    2    1    5      8    4    4 
    2    1    6      4    1    6 
    2    1    6      4    1    8 
    2    1    6      4    2    2 
    2    1    6      4    2    4 
    2    1    6      6    1    8 
    2    1    6      6    2    6 
    2    1    6      6    3    2 
    2    1    6      6    4    4 
    2    1    6      8    3    5 
    2    1    6      8    3    8 
    2    1    6      8    4    1 
    2    1    6      8    4    4 
    2    1    7      4    1    2 
    2    1    7      4    1    4 
    2    1    7      4    2    6 
    2    1    7      4    2    8 
    2    1    7      6    1    4 
    2    1    7      6    2    2 
    2    1    7      6    3    8 
    2    1    7      6    4    6 
    2    1    7      8    3    1 
    2    1    7      8    3    4 
    2    1    7      8    4    5 
    2    1    7      8    4    8 
    2    1    8      4    1    2 
    2    1    8      4    1    4 
    2    1    8      4    2    6 
    2    1    8      4    2    8 
    2    1    8      6    1    2 
    2    1    8      6    2    4 
    2    1    8      6    3    6 
    2    1    8      6    4    8 
    2    1    8      8    3    1 
    2    1    8      8    3    4 
    2    1    8      8    4    5 
    2    1    8      8    4    8 
    2    2    1      2    2    2 
    2    2    1      2    2    3 
    2    2    1      2    2    4 
    2    2    1      4    3    4 
    2    2    1      4    3   10 
    2    2    1      4    3   11 
    2    2    1      6    5    4 
    2    2    1      6    5   10 
    2    2    1      6    5   11 
    2    2    1      8    2    5 
    2    2    1      8    2   11 
    2    2    1      8    2   12 
    2    2    2      2    2    3 
    2    2    2      2    2    4 
    2    2    2      4    3    1 
    2    2    2      4    3   10 
    2    2    2      4    3   11 
    2    2    2      6    5    1 
    2    2    2      6    5   10 
    2    2    2      6    5   11 
    2    2    2      8    2    6 
    2    2    2      8    2    7 
    2    2    2      8    2   11 
    2    2    2      8    2   12 
    2    2    3      2    2    4 
    2    2    3      4    3    5 
    2    2    3      4    3    7 
    2    2    3      4    3   10 
    2    2    3      4    3   11 
    2    2    3      6    5    5 
    2    2    3      6    5    7 
    2    2    3      6    5   10 
    2    2    3      6    5   11 
    2    2    3      8    2    1 
    2    2    3      8    2   11 
    2    2    3      8    2   12 
    2    2    4      4    3    2 
    2    2    4      4    3    8 
    2    2    4      4    3   10 
    2    2    4      4    3   11 
    2    2    4      6    5    2 
    2    2    4      6    5    8 
    2    2    4      6    5   10 
    2    2    4      6    5   11 
    2    2    4      8    2    2 
    2    2    4      8    2    8 
    2    2    4      8    2   11 
    2    2    4      8    2   12 
    2    2    5      4    3    3 
    2    2    5      4    3    6 
    2    2    5      4    3    9 
    2    2    5      4    3   12 
    2    2    5      6    5    3 
    2    2    5      6    5    6 
    2    2    5      6    5    9 
    2    2    5      6    5   12 
    2    2    5      8    2    3 
    2    2    5      8    2    4 
    2    2    5      8    2    9 
    2    2    5      8    2   10 
    2    3    1      2    3    2 
    2    3    1      2    3    3 
    2    3    1      2    3    4 
    2    3    1      4    3    4 
    2    3    1      4    3   10 
    2    3    1      6    6    4 
    2    3    1      6    6   10 
    2    3    1      6    6   11 
    2    3    1      8    2    5 
    2    3    1      8    2   11 
    2    3    2      2    3    3 
    2    3    2      2    3    4 
    2    3    2      4    3    1 
    2    3    2      4    3   11 
    2    3    2      6    6    1 
    2    3    2      6    6   10 
    2    3    2      6    6   11 
    2    3    2      8    2    6 
    2    3    2      8    2    7 
    2    3    3      2    3    4 
    2    3    3      4    3    5 
    2    3    3      4    3    7 
    2    3    3      6    6    5 
    2    3    3      6    6    7 
    2    3    3      6    6   10 
    2    3    3      6    6   11 
    2    3    3      8    2    1 
    2    3    3      8    2   12 
    2    3    4      4    3    2 
    2    3    4      4    3    8 
    2    3    4      6    6    2 
    2    3    4      6    6    8 
    2    3    4      6    6   10 
    2    3    4      6    6   11 
    2    3    4      8    2    2 
    2    3    4      8    2    8 
    2    3    5      4    3    3 
    2    3    5      4    3    6 
    2    3    5      4    3    9 
    2    3    5      4    3   12 
    2    3    5      6    6    3 
    2    3    5      6    6    6 
    2    3    5      6    6    9 
    2    3    5      6    6   12 
    2    3    5      8    2    3 
    2    3    5      8    2    4 
    2    3    5      8    2    9 
    2    3    5      8    2   10 
    2    4    1      2    4    2 
    2    4    1      4    4    1 
    2    4    1      4    4    2 
    2    4    1      4    4    4 
    2    4    1      4    4   10 
    2    4    1      6    7    1 
    2    4    1      6    7    2 
    2    4    1      6    7    4 
    2    4    1      6    8   10 
    2    4    1      8    1    6 
    2    4    1      8    1    7 
    2    4    1      8    1   11 
    2    4    1      8    1   12 
    2    4    2      4    4    1 
    2    4    2      4    4    2 
    2    4    2      4    4    5 
    2    4    2      4    4    7 
    2    4    2      4    4   10 
    2    4    2      6    7    1 
    2    4    2      6    7    2 
    2    4    2      6    7    5 
    2    4    2      6    8    7 
    2    4    2      6    8   10 
    2    4    2      8    1    1 
    2    4    2      8    1    6 
    2    4    2      8    1    8 
    2    4    2      8    1   11 
    2    4    2      8    1   12 
    2    4    3      2    4    4 
    2    4    3      4    4    1 
    2    4    3      4    4    4 
    2    4    3      4    4   10 
    2    4    3      6    7   10 
    2    4    3      6    8    1 
    2    4    3      6    8    2 
    2    4    3      6    8    4 
    2    4    3      8    1    6 
    2    4    3      8    1    7 
    2    4    3      8    1   11 
    2    4    4      4    4    2 
    2    4    4      4    4    5 
    2    4    4      4    4    7 
    2    4    4      6    7    7 
    2    4    4      6    7   10 
    2    4    4      6    8    1 
    2    4    4      6    8    2 
    2    4    4      6    8    5 
    2    4    4      8    1    1 
    2    4    4      8    1    8 
    2    4    4      8    1   12 
    2    4    5      2    4    6 
    2    4    5      4    4    6 
    2    4    5      4    4    8 
    2    4    5      4    4   11 
    2    4    5      4    4   12 
    2    4    5      6    7    8 
    2    4    5      6    7   11 
    2    4    5      6    7   12 
    2    4    5      6    8    6 
    2    4    5      8    1    2 
    2    4    5      8    1    3 
    2    4    5      8    1    4 
    2    4    5      8    1   10 
    2    4    6      4    4    3 
    2    4    6      4    4    6 
    2    4    6      4    4    9 
    2    4    6      4    4   11 
    2    4    6      4    4   12 
    2    4    6      6    7    9 
    2    4    6      6    7   11 
    2    4    6      6    7   12 
    2    4    6      6    8    3 
    2    4    6      6    8    6 
    2    4    6      8    1    2 
    2    4    6      8    1    3 
    2    4    6      8    1    5 
    2    4    6      8    1    9 
    2    4    6      8    1   10 
    2    4    7      2    4    8 
    2    4    7      4    4    6 
    2    4    7      4    4    8 
    2    4    7      4    4   11 
    2    4    7      6    7    6 
    2    4    7      6    8    8 
    2    4    7      6    8   11 
    2    4    7      6    8   12 
    2    4    7      8    1    2 
    2    4    7      8    1    4 
    2    4    7      8    1   10 
    2    4    8      4    4    3 
    2    4    8      4    4    9 
    2    4    8      4    4   12 
    2    4    8      6    7    3 
    2    4    8      6    7    6 
    2    4    8      6    8    9 
    2    4    8      6    8   11 
    2    4    8      6    8   12 
    2    4    8      8    1    3 
    2    4    8      8    1    5 
    2    4    8      8    1    9 
    3    1    1      3    1    2 
    3    1    1      5    1    1 
    3    1    1      5    2    1 
    3    1    1      5    2    2 
    3    1    1      9    1   10 
    3    1    1      9    1   11 
    3    1    1      9    2    7 
    3    1    1      9    4    2 
    3    1    2      5    1    2 
    3    1    2      5    2    1 
    3    1    2      5    2    2 
    3    1    2      9    1   10 
    3    1    2      9    1   11 
    3    1    2      9    2    8 
    3    1    2      9    3    3 
    3    1    2      9    4    2 
    3    1    3      5    1    3 
    3    1    3      5    2    3 
    3    1    3      9    1    7 
    3    1    3      9    2   10 
    3    1    3      9    3    2 
    3    1    3      9    4    3 
    3    1    4      3    1    5 
    3    1    4      5    1    4 
    3    1    4      5    2    4 
    3    1    4      5    2    5 
    3    1    4      9    1    8 
    3    1    4      9    2   11 
    3    1    4      9    2   12 
    3    1    4      9    3    1 
    3    1    5      5    1    5 
    3    1    5      5    2    4 
    3    1    5      5    2    5 
    3    1    5      9    1    9 
    3    1    5      9    2   11 
    3    1    5      9    2   12 
    3    1    5      9    3    1 
    3    1    5      9    4    4 
    3    1    6      5    1    6 
    3    1    6      5    2    6 
    3    1    6      9    1   12 
    3    1    6      9    2    9 
    3    1    6      9    3    4 
    3    1    6      9    4    1 
    3    1    7      3    1    8 
    3    1    7      5    1    7 
    3    1    7      5    2    7 
    3    1    7      5    2    8 
    3    1    7      9    1    1 
    3    1    7      9    2    5 
    3    1    7      9    2    6 
    3    1    7      9    3    5 
    3    1    8      5    1    8 
    3    1    8      5    2    7 
    3    1    8      5    2    8 
    3    1    8      9    1    2 
    3    1    8      9    2    5 
    3    1    8      9    2    6 
    3    1    8      9    3    5 
    3    1    8      9    4    7 
    3    1    9      3    1   10 
    3    1    9      5    1    9 
    3    1    9      5    2    9 
    3    1    9      5    2   10 
    3    1    9      9    1    5 
    3    1    9      9    1    6 
    3    1    9      9    2    1 
    3    1    9      9    4    5 
    3    1   10      5    1   10 
    3    1   10      5    2    9 
    3    1   10      5    2   10 
    3    1   10      9    1    5 
    3    1   10      9    1    6 
    3    1   10      9    2    2 
    3    1   10      9    3    7 
    3    1   10      9    4    5 
    3    1   11      5    1   11 
    3    1   11      5    2   11 
    3    1   11      9    1    4 
    3    1   11      9    2    3 
    3    1   11      9    3    8 
    3    1   11      9    4    6 
    3    1   12      5    1   12 
    3    1   12      5    2   12 
    3    1   12      9    1    3 
    3    1   12      9    2    4 
    3    1   12      9    3    6 
    3    1   12      9    4    8 
    4    1    1      6    1    1 
    4    1    1      6    2    1 
    4    1    1      7    1    5 
    4    1    1      8    3    3 
    4    1    1      8    4    6 
    4    1    1      9    3    3 
    4    1    2      6    1    2 
    4    1    2      6    2    2 
    4    1    2      7    1    6 
    4    1    2      8    3    4 
    4    1    2      8    4    5 
    4    1    2      9    3    4 
    4    1    3      6    1    3 
    4    1    3      6    2    3 
    4    1    3      7    1    4 
    4    1    3      8    3    2 
    4    1    3      8    4    7 
    4    1    3      9    3    2 
    4    1    4      6    1    4 
    4    1    4      6    2    4 
    4    1    4      7    1    3 
    4    1    4      8    3    1 
    4    1    4      8    4    8 
    4    1    4      9    3    1 
    4    1    5      6    1    5 
    4    1    5      6    2    5 
    4    1    5      7    1    7 
    4    1    5      8    3    6 
    4    1    5      8    4    2 
    4    1    5      9    3    6 
    4    1    6      6    1    6 
    4    1    6      6    2    6 
    4    1    6      7    1    8 
    4    1    6      8    3    5 
    4    1    6      8    4    1 
    4    1    6      9    3    5 
    4    1    7      6    1    7 
    4    1    7      6    2    7 
    4    1    7      7    1    1 
    4    1    7      8    3    7 
    4    1    7      8    4    3 
    4    1    7      9    3    7 
    4    1    8      6    1    8 
    4    1    8      6    2    8 
    4    1    8      7    1    2 
    4    1    8      8    3    8 
    4    1    8      8    4    4 
    4    1    8      9    3    8 
    4    2    1      6    3    1 
    4    2    1      6    4    1 
    4    2    1      7    2    5 
    4    2    1      8    3    6 
    4    2    1      8    4    3 
    4    2    1      9    4    3 
    4    2    2      6    3    2 
    4    2    2      6    4    2 
    4    2    2      7    2    6 
    4    2    2      8    3    5 
    4    2    2      8    4    4 
    4    2    2      9    4    4 
    4    2    3      6    3    3 
    4    2    3      6    4    3 
    4    2    3      7    2    4 
    4    2    3      8    3    7 
    4    2    3      8    4    2 
    4    2    3      9    4    2 
    4    2    4      6    3    4 
    4    2    4      6    4    4 
    4    2    4      7    2    3 
    4    2    4      8    3    8 
    4    2    4      8    4    1 
    4    2    4      9    4    1 
    4    2    5      6    3    5 
    4    2    5      6    4    5 
    4    2    5      7    2    7 
    4    2    5      8    3    2 
    4    2    5      8    4    6 
    4    2    5      9    4    6 
    4    2    6      6    3    6 
    4    2    6      6    4    6 
    4    2    6      7    2    8 
    4    2    6      8    3    1 
    4    2    6      8    4    5 
    4    2    6      9    4    5 
    4    2    7      6    3    7 
    4    2    7      6    4    7 
    4    2    7      7    2    1 
    4    2    7      8    3    3 
    4    2    7      8    4    7 
    4    2    7      9    4    7 
    4    2    8      6    3    8 
    4    2    8      6    4    8 
    4    2    8      7    2    2 
    4    2    8      8    3    4 
    4    2    8      8    4    8 
    4    2    8      9    4    8 
    4    3    1      4    3    2 
    4    3    1      6    5    1 
    4    3    1      6    5    2 
    4    3    1      6    6    1 
    4    3    1      7    1    8 
    4    3    1      8    2    5 
    4    3    1      8    2    6 
    4    3    1      8    2    7 
    4    3    1      9    2    5 
    4    3    1      9    2    6 
    4    3    2      6    5    1 
    4    3    2      6    5    2 
    4    3    2      6    6    2 
    4    3    2      7    1    8 
    4    3    2      8    2    5 
    4    3    2      8    2    6 
    4    3    2      8    2    8 
    4    3    2      9    2    5 
    4    3    2      9    2    6 
    4    3    3      6    5    3 
    4    3    3      6    6    3 
    4    3    3      7    1    7 
    4    3    3      8    2    4 
    4    3    3      8    2    9 
    4    3    3      9    2    4 
    4    3    4      4    3    5 
    4    3    4      6    5    4 
    4    3    4      6    5    5 
    4    3    4      6    6    4 
    4    3    4      7    1    1 
    4    3    4      8    2    1 
    4    3    4      8    2    2 
    4    3    4      8    2   11 
    4    3    4      9    2    1 
    4    3    4      9    2    2 
    4    3    5      6    5    4 
    4    3    5      6    5    5 
    4    3    5      6    6    5 
    4    3    5      7    1    1 
    4    3    5      8    2    1 
    4    3    5      8    2    2 
    4    3    5      8    2   12 
    4    3    5      9    2    1 
    4    3    5      9    2    2 
    4    3    6      6    5    6 
    4    3    6      6    6    6 
    4    3    6      7    1    2 
    4    3    6      8    2    3 
    4    3    6      8    2   10 
    4    3    6      9    2    3 
    4    3    7      4    3    8 
    4    3    7      6    5    7 
    4    3    7      6    5    8 
    4    3    7      6    6    7 
    4    3    7      7    1    5 
    4    3    7      8    2    1 
    4    3    7      8    2    7 
    4    3    7      8    2    8 
    4    3    7      9    2    7 
    4    3    7      9    2    8 
    4    3    8      6    5    7 
    4    3    8      6    5    8 
    4    3    8      6    6    8 
    4    3    8      7    1    5 
    4    3    8      8    2    2 
    4    3    8      8    2    7 
    4    3    8      8    2    8 
    4    3    8      9    2    7 
    4    3    8      9    2    8 
    4    3    9      6    5    9 
    4    3    9      6    6    9 
    4    3    9      7    1    6 
    4    3    9      8    2    3 
    4    3    9      8    2    9 
    4    3    9      9    2    9 
    4    3   10      4    3   11 
    4    3   10      6    5   10 
    4    3   10      6    5   11 
    4    3   10      6    6   10 
    4    3   10      7    1    3 
    4    3   10      8    2    5 
    4    3   10      8    2   11 
    4    3   10      8    2   12 
    4    3   10      9    2   11 
    4    3   10      9    2   12 
    4    3   11      6    5   10 
    4    3   11      6    5   11 
    4    3   11      6    6   11 
    4    3   11      7    1    3 
    4    3   11      8    2    6 
    4    3   11      8    2   11 
    4    3   11      8    2   12 
    4    3   11      9    2   11 
    4    3   11      9    2   12 
    4    3   12      6    5   12 
    4    3   12      6    6   12 
    4    3   12      7    1    4 
    4    3   12      8    2    4 
    4    3   12      8    2   10 
    4    3   12      9    2   10 
    4    4    1      4    4    2 
    4    4    1      6    7    1 
    4    4    1      6    7    2 
    4    4    1      6    8    1 
    4    4    1      7    2    8 
    4    4    1      8    1    6 
    4    4    1      8    1    7 
    4    4    1      9    1    5 
    4    4    1      9    1    6 
    4    4    2      6    7    1 
    4    4    2      6    7    2 
    4    4    2      6    8    2 
    4    4    2      7    2    8 
    4    4    2      8    1    6 
    4    4    2      8    1    8 
    4    4    2      9    1    5 
    4    4    2      9    1    6 
    4    4    3      6    7    3 
    4    4    3      6    8    3 
    4    4    3      7    2    7 
    4    4    3      8    1    4 
    4    4    3      8    1    5 
    4    4    3      8    1    9 
    4    4    3      9    1    4 
    4    4    4      4    4    5 
    4    4    4      6    7    4 
    4    4    4      6    7    5 
    4    4    4      6    8    4 
    4    4    4      7    2    1 
    4    4    4      8    1    1 
    4    4    4      8    1   11 
    4    4    4      9    1    1 
    4    4    4      9    1    2 
    4    4    5      6    7    4 
    4    4    5      6    7    5 
    4    4    5      6    8    5 
    4    4    5      7    2    1 
    4    4    5      8    1    1 
    4    4    5      8    1   12 
    4    4    5      9    1    1 
    4    4    5      9    1    2 
    4    4    6      6    7    6 
    4    4    6      6    8    6 
    4    4    6      7    2    2 
    4    4    6      8    1    2 
    4    4    6      8    1    3 
    4    4    6      8    1   10 
    4    4    6      9    1    3 
    4    4    7      6    7    7 
    4    4    7      6    8    7 
    4    4    7      7    2    5 
    4    4    7      8    1    1 
    4    4    7      8    1    7 
    4    4    7      8    1    8 
    4    4    7      9    1    7 
    4    4    8      4    4    9 
    4    4    8      6    7    8 
    4    4    8      6    7    9 
    4    4    8      6    8    8 
    4    4    8      7    2    6 
    4    4    8      8    1    2 
    4    4    8      8    1    9 
    4    4    8      9    1    8 
    4    4    8      9    1    9 
    4    4    9      6    7    8 
    4    4    9      6    7    9 
    4    4    9      6    8    9 
    4    4    9      7    2    6 
    4    4    9      8    1    3 
    4    4    9      8    1    9 
    4    4    9      9    1    8 
    4    4    9      9    1    9 
    4    4   10      6    7   10 
    4    4   10      6    8   10 
    4    4   10      7    2    3 
    4    4   10      8    1    6 
    4    4   10      8    1   11 
    4    4   10      8    1   12 
    4    4   10      9    1   12 
    4    4   11      4    4   12 
    4    4   11      6    7   11 
    4    4   11      6    7   12 
    4    4   11      6    8   11 
    4    4   11      7    2    4 
    4    4   11      8    1    4 
    4    4   11      8    1   10 
    4    4   11      9    1   10 
    4    4   11      9    1   11 
    4    4   12      6    7   11 
    4    4   12      6    7   12 
    4    4   12      6    8   12 
    4    4   12      7    2    4 
    4    4   12      8    1    5 
    4    4   12      8    1   10 
    4    4   12      9    1   10 
    4    4   12      9    1   11 
    5    1    1      5    1    2 
    5    1    1      9    1   10 
    5    1    1      9    2    7 
    5    1    1      9    4    2 
    5    1    2      9    1   11 
    5    1    2      9    2    8 
    5    1    2      9    3    3 
    5    1    3      6    1    3 
    5    1    3      6    6   12 
    5    1    3      9    1    7 
    5    1    3      9    2   10 
    5    1    3      9    3    2 
    5    1    3      9    4    3 
    5    1    4      5    1    5 
    5    1    4      6    1    4 
    5    1    4      6    6   10 
    5    1    4      6    6   11 
    5    1    4      9    1    8 
    5    1    4      9    2   11 
    5    1    4      9    3    1 
    5    1    5      6    1    4 
    5    1    5      6    6   10 
    5    1    5      6    6   11 
    5    1    5      9    1    9 
    5    1    5      9    2   12 
    5    1    5      9    4    4 
    5    1    6      6    1    2 
    5    1    6      6    6    9 
    5    1    6      9    1   12 
    5    1    6      9    2    9 
    5    1    6      9    3    4 
    5    1    6      9    4    1 
    5    1    7      5    1    8 
    5    1    7      6    1    6 
    5    1    7      6    6    1 
    5    1    7      6    6    2 
    5    1    7      9    1    1 
    5    1    7      9    2    5 
    5    1    7      9    3    5 
    5    1    8      6    1    6 
    5    1    8      6    6    1 
    5    1    8      6    6    2 
    5    1    8      9    1    2 
    5    1    8      9    2    6 
    5    1    8      9    4    7 
    5    1    9      5    1   10 
    5    1    9      9    1    5 
    5    1    9      9    2    1 
    5    1    9      9    4    5 
    5    1   10      9    1    6 
    5    1   10      9    2    2 
    5    1   10      9    3    7 
    5    1   11      6    1    8 
    5    1   11      6    6    6 
    5    1   11      9    1    4 
    5    1   11      9    2    3 
    5    1   11      9    3    8 
    5    1   11      9    4    6 
    5    1   12      6    1    5 
    5    1   12      6    6    3 
    5    1   12      9    1    3 
    5    1   12      9    2    4 
    5    1   12      9    3    6 
    5    1   12      9    4    8 
    5    2    1      5    2    2 
    5    2    1      6    3    3 
    5    2    1      6    7   11 
    5    2    1      6    7   12 
    5    2    1      9    1   10 
    5    2    1      9    1   11 
    5    2    1      9    2    7 
    5    2    1      9    4    2 
    5    2    2      6    3    3 
    5    2    2      6    7   11 
    5    2    2      6    7   12 
    5    2    2      9    1   10 
    5    2    2      9    1   11 
    5    2    2      9    2    8 
    5    2    2      9    3    3 
    5    2    2      9    4    2 
    5    2    3      6    3    1 
    5    2    3      6    7    7 
    5    2    3      9    1    7 
    5    2    3      9    2   10 
    5    2    3      9    3    2 
    5    2    3      9    4    3 
    5    2    4      5    2    5 
    5    2    4      9    1    8 
    5    2    4      9    2   11 
    5    2    4      9    2   12 
    5    2    4      9    3    1 
    5    2    5      9    1    9 
    5    2    5      9    2   11 
    5    2    5      9    2   12 
    5    2    5      9    3    1 
    5    2    5      9    4    4 
    5    2    6      6    3    4 
    5    2    6      6    7   10 
    5    2    6      9    1   12 
    5    2    6      9    2    9 
    5    2    6      9    3    4 
    5    2    6      9    4    1 
    5    2    7      5    2    8 
    5    2    7      9    1    1 
    5    2    7      9    2    5 
    5    2    7      9    2    6 
    5    2    7      9    3    5 
    5    2    8      9    1    2 
    5    2    8      9    2    5 
    5    2    8      9    2    6 
    5    2    8      9    3    5 
    5    2    8      9    4    7 
    5    2    9      5    2   10 
    5    2    9      6    3    6 
    5    2    9      6    7    1 
    5    2    9      6    7    2 
    5    2    9      9    1    5 
    5    2    9      9    1    6 
    5    2    9      9    2    1 
    5    2    9      9    4    5 
    5    2   10      6    3    6 
    5    2   10      6    7    1 
    5    2   10      6    7    2 
    5    2   10      9    1    5 
    5    2   10      9    1    6 
    5    2   10      9    2    2 
    5    2   10      9    3    7 
    5    2   10      9    4    5 
    5    2   11      6    3    5 
    5    2   11      6    7    3 
    5    2   11      9    1    4 
    5    2   11      9    2    3 
    5    2   11      9    3    8 
    5    2   11      9    4    6 
    5    2   12      6    3    8 
    5    2   12      6    7    6 
    5    2   12      9    1    3 
    5    2   12      9    2    4 
    5    2   12      9    3    6 
    5    2   12      9    4    8 
    6    1    1      6    6    7 
    6    1    1      6    6    8 
    6    1    1      7    1    5 
    6    1    1      8    3    3 
    6    1    1      8    4    6 
    6    1    1      9    3    3 
    6    1    2      6    6    9 
    6    1    2      7    1    6 
    6    1    2      8    3    4 
    6    1    2      8    4    5 
    6    1    2      9    3    4 
    6    1    3      6    6   12 
    6    1    3      7    1    4 
    6    1    3      8    3    2 
    6    1    3      8    4    7 
    6    1    3      9    3    2 
    6    1    4      6    6   10 
    6    1    4      6    6   11 
    6    1    4      7    1    3 
    6    1    4      8    3    1 
    6    1    4      8    4    8 
    6    1    4      9    3    1 
    6    1    5      6    6    3 
    6    1    5      7    1    7 
    6    1    5      8    3    6 
    6    1    5      8    4    2 
    6    1    5      9    3    6 
    6    1    6      6    6    1 
    6    1    6      6    6    2 
    6    1    6      7    1    8 
    6    1    6      8    3    5 
    6    1    6      8    4    1 
    6    1    6      9    3    5 
    6    1    7      6    6    4 
    6    1    7      6    6    5 
    6    1    7      7    1    1 
    6    1    7      8    3    7 
    6    1    7      8    4    3 
    6    1    7      9    3    7 
    6    1    8      6    6    6 
    6    1    8      7    1    2 
    6    1    8      8    3    8 
    6    1    8      8    4    4 
    6    1    8      9    3    8 
    6    2    1      6    3    7 
    6    2    1      6    4    5 
    6    2    1      7    1    5 
    6    2    1      8    3    3 
    6    2    1      8    4    6 
    6    2    1      9    3    3 
    6    2    2      6    3    8 
    6    2    2      6    4    6 
    6    2    2      7    1    6 
    6    2    2      8    3    4 
    6    2    2      8    4    5 
    6    2    2      9    3    4 
    6    2    3      6    3    5 
    6    2    3      6    4    7 
    6    2    3      7    1    4 
    6    2    3      8    3    2 
    6    2    3      8    4    7 
    6    2    3      9    3    2 
    6    2    4      6    3    6 
    6    2    4      6    4    8 
    6    2    4      7    1    3 
    6    2    4      8    3    1 
    6    2    4      8    4    8 
    6    2    4      9    3    1 
    6    2    5      6    3    1 
    6    2    5      6    4    3 
    6    2    5      7    1    7 
    6    2    5      8    3    6 
    6    2    5      8    4    2 
    6    2    5      9    3    6 
    6    2    6      6    3    2 
    6    2    6      6    4    4 
    6    2    6      7    1    8 
    6    2    6      8    3    5 
    6    2    6      8    4    1 
    6    2    6      9    3    5 
    6    2    7      6    3    3 
    6    2    7      6    4    1 
    6    2    7      7    1    1 
    6    2    7      8    3    7 
    6    2    7      8    4    3 
    6    2    7      9    3    7 
    6    2    8      6    3    4 
    6    2    8      6    4    2 
    6    2    8      7    1    2 
    6    2    8      8    3    8 
    6    2    8      8    4    4 
    6    2    8      9    3    8 
    6    3    1      7    2    5 
    6    3    1      8    3    6 
    6    3    1      8    4    3 
    6    3    1      9    4    3 
    6    3    2      7    2    6 
    6    3    2      8    3    5 
    6    3    2      8    4    4 
    6    3    2      9    4    4 
    6    3    3      7    2    4 
    6    3    3      8    3    7 
    6    3    3      8    4    2 
    6    3    3      9    4    2 
    6    3    4      7    2    3 
    6    3    4      8    3    8 
    6    3    4      8    4    1 
    6    3    4      9    4    1 
    6    3    5      7    2    7 
    6    3    5      8    3    2 
    6    3    5      8    4    6 
    6    3    5      9    4    6 
    6    3    6      7    2    8 
    6    3    6      8    3    1 
    6    3    6      8    4    5 
    6    3    6      9    4    5 
    6    3    7      7    2    1 
    6    3    7      8    3    3 
    6    3    7      8    4    7 
    6    3    7      9    4    7 
    6    3    8      7    2    2 
    6    3    8      8    3    4 
    6    3    8      8    4    8 
    6    3    8      9    4    8 
    6    4    1      6    8    7 
    6    4    1      7    2    5 
    6    4    1      8    3    6 
    6    4    1      8    4    3 
    6    4    1      9    4    3 
    6    4    2      6    8    8 
    6    4    2      6    8    9 
    6    4    2      7    2    6 
    6    4    2      8    3    5 
    6    4    2      8    4    4 
    6    4    2      9    4    4 
    6    4    3      6    8   11 
    6    4    3      6    8   12 
    6    4    3      7    2    4 
    6    4    3      8    3    7 
    6    4    3      8    4    2 
    6    4    3      9    4    2 
    6    4    4      6    8   10 
    6    4    4      7    2    3 
    6    4    4      8    3    8 
    6    4    4      8    4    1 
    6    4    4      9    4    1 
    6    4    5      6    8    3 
    6    4    5      7    2    7 
    6    4    5      8    3    2 
    6    4    5      8    4    6 
    6    4    5      9    4    6 
    6    4    6      6    8    1 
    6    4    6      6    8    2 
    6    4    6      7    2    8 
    6    4    6      8    3    1 
    6    4    6      8    4    5 
    6    4    6      9    4    5 
    6    4    7      6    8    4 
    6    4    7      6    8    5 
    6    4    7      7    2    1 
    6    4    7      8    3    3 
    6    4    7      8    4    7 
    6    4    7      9    4    7 
    6    4    8      6    8    6 
    6    4    8      7    2    2 
    6    4    8      8    3    4 
    6    4    8      8    4    8 
    6    4    8      9    4    8 
    6    5    1      6    5    2 
    6    5    1      7    1    8 
    6    5    1      8    2    5 
    6    5    1      8    2    6 
    6    5    1      8    2    7 
    6    5    1      9    2    5 
    6    5    1      9    2    6 
    6    5    2      7    1    8 
    6    5    2      8    2    5 
    6    5    2      8    2    6 
    6    5    2      8    2    8 
    6    5    2      9    2    5 
    6    5    2      9    2    6 
    6    5    3      6    5    9 
    6    5    3      6    5   12 
    6    5    3      7    1    7 
    6    5    3      8    2    4 
    6    5    3      8    2    9 
    6    5    3      9    2    4 
    6    5    4      6    5    5 
    6    5    4      7    1    1 
    6    5    4      8    2    1 
    6    5    4      8    2    2 
    6    5    4      8    2   11 
    6    5    4      9    2    1 
    6    5    4      9    2    2 
    6    5    5      7    1    1 
    6    5    5      8    2    1 
    6    5    5      8    2    2 
    6    5    5      8    2   12 
    6    5    5      9    2    1 
    6    5    5      9    2    2 
    6    5    6      6    5    9 
    6    5    6      6    5   12 
    6    5    6      7    1    2 
    6    5    6      8    2    3 
    6    5    6      8    2   10 
    6    5    6      9    2    3 
    6    5    7      6    5    8 
    6    5    7      7    1    5 
    6    5    7      8    2    1 
    6    5    7      8    2    7 
    6    5    7      8    2    8 
    6    5    7      9    2    7 
    6    5    7      9    2    8 
    6    5    8      7    1    5 
    6    5    8      8    2    2 
    6    5    8      8    2    7 
    6    5    8      8    2    8 
    6    5    8      9    2    7 
    6    5    8      9    2    8 
    6    5    9      7    1    6 
    6    5    9      8    2    3 
    6    5    9      8    2    9 
    6    5    9      9    2    9 
    6    5   10      6    5   11 
    6    5   10      7    1    3 
    6    5   10      8    2    5 
    6    5   10      8    2   11 
    6    5   10      8    2   12 
    6    5   10      9    2   11 
    6    5   10      9    2   12 
    6    5   11      7    1    3 
    6    5   11      8    2    6 
    6    5   11      8    2   11 
    6    5   11      8    2   12 
    6    5   11      9    2   11 
    6    5   11      9    2   12 
    6    5   12      7    1    4 
    6    5   12      8    2    4 
    6    5   12      8    2   10 
    6    5   12      9    2   10 
    6    6    1      6    6    2 
    6    6    1      7    1    8 
    6    6    1      8    2    6 
    6    6    1      8    2    7 
    6    6    1      9    2    5 
    6    6    2      8    2    8 
    6    6    2      9    2    6 
    6    6    3      7    1    7 
    6    6    3      8    2    4 
    6    6    3      8    2    9 
    6    6    3      9    2    4 
    6    6    4      6    6    5 
    6    6    4      8    2   11 
    6    6    4      9    2    1 
    6    6    5      7    1    1 
    6    6    5      8    2    1 
    6    6    5      8    2   12 
    6    6    5      9    2    2 
    6    6    6      7    1    2 
    6    6    6      8    2    3 
    6    6    6      8    2   10 
    6    6    6      9    2    3 
    6    6    7      6    6    8 
    6    6    7      8    2    1 
    6    6    7      9    2    7 
    6    6    8      7    1    5 
    6    6    8      8    2    2 
    6    6    8      8    2    8 
    6    6    8      9    2    8 
    6    6    9      7    1    6 
    6    6    9      8    2    3 
    6    6    9      8    2    9 
    6    6    9      9    2    9 
    6    6   10      6    6   11 
    6    6   10      7    1    3 
    6    6   10      8    2    5 
    6    6   10      8    2   11 
    6    6   10      9    2   11 
    6    6   11      8    2    6 
    6    6   11      9    2   12 
    6    6   12      7    1    4 
    6    6   12      8    2    4 
    6    6   12      8    2   10 
    6    6   12      9    2   10 
    6    7    1      6    7    2 
    6    7    1      7    2    8 
    6    7    1      8    1    6 
    6    7    1      8    1    7 
    6    7    1      9    1    5 
    6    7    1      9    1    6 
    6    7    2      7    2    8 
    6    7    2      8    1    6 
    6    7    2      8    1    8 
    6    7    2      9    1    5 
    6    7    2      9    1    6 
    6    7    3      6    8    8 
    6    7    3      6    8    9 
    6    7    3      7    2    7 
    6    7    3      8    1    5 
    6    7    3      8    1    9 
    6    7    3      9    1    4 
    6    7    4      6    7    5 
    6    7    4      7    2    1 
    6    7    4      8    1    1 
    6    7    4      8    1   11 
    6    7    4      9    1    1 
    6    7    4      9    1    2 
    6    7    5      7    2    1 
    6    7    5      8    1    1 
    6    7    5      8    1   12 
    6    7    5      9    1    1 
    6    7    5      9    1    2 
    6    7    6      6    8   11 
    6    7    6      6    8   12 
    6    7    6      7    2    2 
    6    7    6      8    1    2 
    6    7    6      8    1   10 
    6    7    6      9    1    3 
    6    7    7      6    8    4 
    6    7    7      6    8    5 
    6    7    7      7    2    5 
    6    7    7      8    1    1 
    6    7    7      8    1    8 
    6    7    7      9    1    7 
    6    7    8      6    7    9 
    6    7    8      7    2    6 
    6    7    8      8    1    2 
    6    7    8      8    1    9 
    6    7    8      9    1    8 
    6    7    8      9    1    9 
    6    7    9      7    2    6 
    6    7    9      8    1    3 
    6    7    9      8    1    9 
    6    7    9      9    1    8 
    6    7    9      9    1    9 
    6    7   10      6    8    1 
    6    7   10      6    8    2 
    6    7   10      7    2    3 
    6    7   10      8    1    6 
    6    7   10      8    1   11 
    6    7   10      9    1   12 
    6    7   11      6    7   12 
    6    7   11      7    2    4 
    6    7   11      8    1    4 
    6    7   11      8    1   10 
    6    7   11      9    1   10 
    6    7   11      9    1   11 
    6    7   12      7    2    4 
    6    7   12      8    1    5 
    6    7   12      8    1   10 
    6    7   12      9    1   10 
    6    7   12      9    1   11 
    6    8    1      6    8    2 
    6    8    1      7    2    8 
    6    8    1      8    1    6 
    6    8    1      8    1    7 
    6    8    1      9    1    5 
    6    8    2      8    1    8 
    6    8    2      9    1    6 
    6    8    3      7    2    7 
    6    8    3      8    1    4 
    6    8    3      8    1    5 
    6    8    3      8    1    9 
    6    8    3      9    1    4 
    6    8    4      6    8    5 
    6    8    4      8    1   11 
    6    8    4      9    1    1 
    6    8    5      7    2    1 
    6    8    5      8    1    1 
    6    8    5      8    1   12 
    6    8    5      9    1    2 
    6    8    6      7    2    2 
    6    8    6      8    1    2 
    6    8    6      8    1    3 
    6    8    6      8    1   10 
    6    8    6      9    1    3 
    6    8    7      7    2    5 
    6    8    7      8    1    1 
    6    8    7      8    1    7 
    6    8    7      8    1    8 
    6    8    7      9    1    7 
    6    8    8      6    8    9 
    6    8    8      8    1    2 
    6    8    8      9    1    8 
    6    8    9      7    2    6 
    6    8    9      8    1    3 
    6    8    9      8    1    9 
    6    8    9      9    1    9 
    6    8   10      7    2    3 
    6    8   10      8    1    6 
    6    8   10      8    1   11 
    6    8   10      8    1   12 
    6    8   10      9    1   12 
    6    8   11      6    8   12 
    6    8   11      7    2    4 
    6    8   11      8    1    4 
    6    8   11      8    1   10 
    6    8   11      9    1   10 
    6    8   12      8    1    5 
    6    8   12      9    1   11 
    7    1    1      8    2    1 
    7    1    1      8    2    2 
    7    1    1      8    3    7 
    7    1    1      9    2    1 
    7    1    1      9    2    2 
    7    1    1      9    3    7 
    7    1    2      8    2    3 
    7    1    2      8    3    8 
    7    1    2      9    2    3 
    7    1    2      9    3    8 
    7    1    3      8    2   11 
    7    1    3      8    2   12 
    7    1    3      8    3    1 
    7    1    3      9    2   11 
    7    1    3      9    2   12 
    7    1    3      9    3    1 
    7    1    4      8    2   10 
    7    1    4      8    3    2 
    7    1    4      9    2   10 
    7    1    4      9    3    2 
    7    1    5      8    2    7 
    7    1    5      8    2    8 
    7    1    5      8    3    3 
    7    1    5      9    2    7 
    7    1    5      9    2    8 
    7    1    5      9    3    3 
    7    1    6      8    2    9 
    7    1    6      8    3    4 
    7    1    6      9    2    9 
    7    1    6      9    3    4 
    7    1    7      8    2    4 
    7    1    7      8    3    6 
    7    1    7      9    2    4 
    7    1    7      9    3    6 
    7    1    8      8    2    5 
    7    1    8      8    2    6 
    7    1    8      8    3    5 
    7    1    8      9    2    5 
    7    1    8      9    2    6 
    7    1    8      9    3    5 
    7    2    1      8    1    1 
    7    2    1      8    4    7 
    7    2    1      9    1    1 
    7    2    1      9    1    2 
    7    2    1      9    4    7 
    7    2    2      8    1    2 
    7    2    2      8    1    3 
    7    2    2      8    4    8 
    7    2    2      9    1    3 
    7    2    2      9    4    8 
    7    2    3      8    1   11 
    7    2    3      8    1   12 
    7    2    3      8    4    1 
    7    2    3      9    1   12 
    7    2    3      9    4    1 
    7    2    4      8    1   10 
    7    2    4      8    4    2 
    7    2    4      9    1   10 
    7    2    4      9    1   11 
    7    2    4      9    4    2 
    7    2    5      8    1    7 
    7    2    5      8    1    8 
    7    2    5      8    4    3 
    7    2    5      9    1    7 
    7    2    5      9    4    3 
    7    2    6      8    1    9 
    7    2    6      8    4    4 
    7    2    6      9    1    8 
    7    2    6      9    1    9 
    7    2    6      9    4    4 
    7    2    7      8    1    4 
    7    2    7      8    1    5 
    7    2    7      8    4    6 
    7    2    7      9    1    4 
    7    2    7      9    4    6 
    7    2    8      8    1    6 
    7    2    8      8    4    5 
    7    2    8      9    1    5 
    7    2    8      9    1    6 
    7    2    8      9    4    5 
    8    1    1      8    1    7 
    8    1    1      8    1    8 
    8    1    1      8    1   12 
    8    1    1      9    1    7 
    8    1    2      8    1    3 
    8    1    2      8    1   10 
    8    1    2      9    1    8 
    8    1    3      8    1    9 
    8    1    3      8    1   10 
    8    1    3      9    1    9 
    8    1    4      8    1    5 
    8    1    4      8    1    9 
    8    1    4      8    1   10 
    8    1    4      9    1   10 
    8    1    5      8    1    9 
    8    1    5      9    1   11 
    8    1    6      8    1    7 
    8    1    6      8    1   11 
    8    1    6      8    1   12 
    8    1    6      9    1   12 
    8    1    7      8    1    8 
    8    1    7      9    1    5 
    8    1    8      9    1    6 
    8    1    9      9    1    4 
    8    1   10      9    1    3 
    8    1   11      8    1   12 
    8    1   11      9    1    1 
    8    1   12      9    1    2 
    8    2    1      8    2    2 
    8    2    1      8    2   12 
    8    2    1      9    2    7 
    8    2    2      8    2    8 
    8    2    2      9    2    8 
    8    2    3      8    2    9 
    8    2    3      8    2   10 
    8    2    3      9    2    9 
    8    2    4      8    2    9 
    8    2    4      8    2   10 
    8    2    4      9    2   10 
    8    2    5      8    2    6 
    8    2    5      8    2   11 
    8    2    5      9    2   11 
    8    2    6      8    2    7 
    8    2    6      9    2   12 
    8    2    7      8    2    8 
    8    2    7      9    2    5 
    8    2    8      9    2    6 
    8    2    9      9    2    4 
    8    2   10      9    2    3 
    8    2   11      8    2   12 
    8    2   11      9    2    1 
    8    2   12      9    2    2 
    8    3    1      8    4    5 
    8    3    1      8    4    8 
    8    3    1      9    4    5 
    8    3    2      8    4    6 
    8    3    2      8    4    7 
    8    3    2      9    4    6 
    8    3    3      8    4    6 
    8    3    3      8    4    7 
    8    3    3      9    4    7 
    8    3    4      8    4    5 
    8    3    4      8    4    8 
    8    3    4      9    4    8 
    8    3    5      8    4    1 
    8    3    5      8    4    4 
    8    3    5      9    4    4 
    8    3    6      8    4    2 
    8    3    6      8    4    3 
    8    3    6      9    4    3 
    8    3    7      8    4    2 
    8    3    7      8    4    3 
    8    3    7      9    4    2 
    8    3    8      8    4    1 
    8    3    8      8    4    4 
    8    3    8      9    4    1 
    8    4    1      9    3    5 
    8    4    2      9    3    6 
    8    4    3      9    3    7 
    8    4    4      9    3    8 
    8    4    5      9    3    4 
    8    4    6      9    3    3 
    8    4    7      9    3    2 
    8    4    8      9    3    1 
    9    1    1      9    1    2 
    9    1    1      9    3    5 
    9    1    1      9    4    7 
    9    1    2      9    4    7 
    9    1    3      9    3    6 
    9    1    3      9    4    8 
    9    1    4      9    3    8 
    9    1    4      9    4    6 
    9    1    5      9    1    6 
    9    1    5      9    4    5 
    9    1    6      9    3    7 
    9    1    6      9    4    5 
    9    1    7      9    3    2 
    9    1    7      9    4    3 
    9    1    8      9    1    9 
    9    1    8      9    3    1 
    9    1    8      9    4    4 
    9    1    9      9    4    4 
    9    1   10      9    1   11 
    9    1   10      9    4    2 
    9    1   11      9    3    3 
    9    1   11      9    4    2 
    9    1   12      9    3    4 
    9    1   12      9    4    1 
    9    2    1      9    2    2 
    9    2    1      9    3    7 
    9    2    1      9    4    5 
    9    2    2      9    3    7 
    9    2    3      9    3    8 
    9    2    3      9    4    6 
    9    2    4      9    3    6 
    9    2    4      9    4    8 
    9    2    5      9    2    6 
    9    2    5      9    3    5 
    9    2    6      9    3    5 
    9    2    6      9    4    7 
    9    2    7      9    2    8 
    9    2    7      9    3    3 
    9    2    7      9    4    2 
    9    2    8      9    3    3 
    9    2    9      9    3    4 
    9    2    9      9    4    1 
    9    2   10      9    3    2 
    9    2   10      9    4    3 
    9    2   11      9    2   12 
    9    2   11      9    3    1 
    9    2   12      9    3    1 
    9    2   12      9    4    4 
#irrepnum/irreplabel_for_each_contributing_irrep 
!irreplist 
  1 GM1+     
  2 GM3+     
  3 M5+      
  4 R1       

#strainmodenum/amp/maxamp/irrepnum/modelabel/modevector_for_each_mode 
!strainmodelist 
  1    0.00000   0.10000    1 GM1+strain_1(a) 
   0.70711   0.70711   0.00000   0.00000   0.00000   0.00000 
  2    0.00000   0.10000    1 GM1+strain_2(a) 
   0.00000   0.00000   1.00000   0.00000   0.00000   0.00000 

#parentatom/dispmodenum/amp/maxamp/irrepnum/modelabel/(modevector_for_each_subatom)_for_each_mode 
!displacivemodelist 
    1    1   0.00000   4.00000    1 GM1+[M1:h:dsp]A1(a) 
   0.00737   0.00737   0.00000 
   0.00737   0.00737   0.00000 
   0.00737  -0.00737   0.00000 
   0.00737  -0.00737   0.00000 
  -0.00737   0.00737   0.00000 
  -0.00737   0.00737   0.00000 
  -0.00737  -0.00737   0.00000 
  -0.00737  -0.00737   0.00000 
   0.00737   0.00737   0.00000 
   0.00737   0.00737   0.00000 
   0.00737  -0.00737   0.00000 
   0.00737  -0.00737   0.00000 
  -0.00737   0.00737   0.00000 
  -0.00737   0.00737   0.00000 
  -0.00737  -0.00737   0.00000 
  -0.00737  -0.00737   0.00000 
   0.00737   0.00737   0.00000 
   0.00737   0.00737   0.00000 
   0.00737  -0.00737   0.00000 
   0.00737  -0.00737   0.00000 
  -0.00737   0.00737   0.00000 
  -0.00737   0.00737   0.00000 
  -0.00737  -0.00737   0.00000 
  -0.00737  -0.00737   0.00000 
   0.00737   0.00737   0.00000 
   0.00737   0.00737   0.00000 
   0.00737  -0.00737   0.00000 
   0.00737  -0.00737   0.00000 
  -0.00737   0.00737   0.00000 
  -0.00737   0.00737   0.00000 
  -0.00737  -0.00737   0.00000 
  -0.00737  -0.00737   0.00000 
    1    2   0.00000   4.00000    2 GM3+[M1:h:dsp]B1(a) 
   0.00737  -0.00737   0.00000 
   0.00737  -0.00737   0.00000 
  -0.00737  -0.00737   0.00000 
  -0.00737  -0.00737   0.00000 
   0.00737   0.00737   0.00000 
   0.00737   0.00737   0.00000 
  -0.00737   0.00737   0.00000 
  -0.00737   0.00737   0.00000 
   0.00737  -0.00737   0.00000 
   0.00737  -0.00737   0.00000 
  -0.00737  -0.00737   0.00000 
  -0.00737  -0.00737   0.00000 
   0.00737   0.00737   0.00000 
   0.00737   0.00737   0.00000 
  -0.00737   0.00737   0.00000 
  -0.00737   0.00737   0.00000 
   0.00737  -0.00737   0.00000 
   0.00737  -0.00737   0.00000 
  -0.00737  -0.00737   0.00000 
  -0.00737  -0.00737   0.00000 
   0.00737   0.00737   0.00000 
   0.00737   0.00737   0.00000 
  -0.00737   0.00737   0.00000 
  -0.00737   0.00737   0.00000 
   0.00737  -0.00737   0.00000 
   0.00737  -0.00737   0.00000 
  -0.00737  -0.00737   0.00000 
  -0.00737  -0.00737   0.00000 
   0.00737   0.00737   0.00000 
   0.00737   0.00737   0.00000 
  -0.00737   0.00737   0.00000 
  -0.00737   0.00737   0.00000 
    1    3   0.00000   4.00000    3 M5+[M1:h:dsp]A1(a) 
   0.00737   0.00737   0.00000 
   0.00737   0.00737   0.00000 
   0.00737  -0.00737   0.00000 
   0.00737  -0.00737   0.00000 
  -0.00737   0.00737   0.00000 
  -0.00737   0.00737   0.00000 
  -0.00737  -0.00737   0.00000 
  -0.00737  -0.00737   0.00000 
   0.00737   0.00737   0.00000 
   0.00737   0.00737   0.00000 
   0.00737  -0.00737   0.00000 
   0.00737  -0.00737   0.00000 
  -0.00737   0.00737   0.00000 
  -0.00737   0.00737   0.00000 
  -0.00737  -0.00737   0.00000 
  -0.00737  -0.00737   0.00000 
  -0.00737  -0.00737   0.00000 
  -0.00737  -0.00737   0.00000 
  -0.00737   0.00737   0.00000 
  -0.00737   0.00737   0.00000 
   0.00737  -0.00737   0.00000 
   0.00737  -0.00737   0.00000 
   0.00737   0.00737   0.00000 
   0.00737   0.00737   0.00000 
  -0.00737  -0.00737   0.00000 
  -0.00737  -0.00737   0.00000 
  -0.00737   0.00737   0.00000 
  -0.00737   0.00737   0.00000 
   0.00737  -0.00737   0.00000 
   0.00737  -0.00737   0.00000 
   0.00737   0.00737   0.00000 
   0.00737   0.00737   0.00000 
    1    4   0.00000   4.00000    3 M5+[M1:h:dsp]B1(a) 
   0.00737  -0.00737   0.00000 
   0.00737  -0.00737   0.00000 
  -0.00737  -0.00737   0.00000 
  -0.00737  -0.00737   0.00000 
   0.00737   0.00737   0.00000 
   0.00737   0.00737   0.00000 
  -0.00737   0.00737   0.00000 
  -0.00737   0.00737   0.00000 
   0.00737  -0.00737   0.00000 
   0.00737  -0.00737   0.00000 
  -0.00737  -0.00737   0.00000 
  -0.00737  -0.00737   0.00000 
   0.00737   0.00737   0.00000 
   0.00737   0.00737   0.00000 
  -0.00737   0.00737   0.00000 
  -0.00737   0.00737   0.00000 
  -0.00737   0.00737   0.00000 
  -0.00737   0.00737   0.00000 
   0.00737   0.00737   0.00000 
   0.00737   0.00737   0.00000 
  -0.00737  -0.00737   0.00000 
  -0.00737  -0.00737   0.00000 
   0.00737  -0.00737   0.00000 
   0.00737  -0.00737   0.00000 
  -0.00737   0.00737   0.00000 
  -0.00737   0.00737   0.00000 
   0.00737   0.00737   0.00000 
   0.00737   0.00737   0.00000 
  -0.00737  -0.00737   0.00000 
  -0.00737  -0.00737   0.00000 
   0.00737  -0.00737   0.00000 
   0.00737  -0.00737   0.00000 
    1    5   0.00000   2.82843    4 R1[M1:h:dsp]A1_1(a) 
   0.01042   0.01042   0.00000 
   0.01042   0.01042   0.00000 
   0.01042  -0.01042   0.00000 
   0.01042  -0.01042   0.00000 
  -0.01042   0.01042   0.00000 
  -0.01042   0.01042   0.00000 
  -0.01042  -0.01042   0.00000 
  -0.01042  -0.01042   0.00000 
  -0.01042  -0.01042   0.00000 
  -0.01042  -0.01042   0.00000 
  -0.01042   0.01042   0.00000 
  -0.01042   0.01042   0.00000 
   0.01042  -0.01042   0.00000 
   0.01042  -0.01042   0.00000 
   0.01042   0.01042   0.00000 
   0.01042   0.01042   0.00000 
   0.00000   0.00000   0.00000 
   0.00000   0.00000   0.00000 
   0.00000   0.00000   0.00000 
   0.00000   0.00000   0.00000 
   0.00000   0.00000   0.00000 
   0.00000   0.00000   0.00000 
   0.00000   0.00000   0.00000 
   0.00000   0.00000   0.00000 
   0.00000   0.00000   0.00000 
   0.00000   0.00000   0.00000 
   0.00000   0.00000   0.00000 
   0.00000   0.00000   0.00000 
   0.00000   0.00000   0.00000 
   0.00000   0.00000   0.00000 
   0.00000   0.00000   0.00000 
   0.00000   0.00000   0.00000 
    1    6   0.00000   2.82843    4 R1[M1:h:dsp]A1_2(a) 
   0.00000   0.00000   0.00000 
   0.00000   0.00000   0.00000 
   0.00000   0.00000   0.00000 
   0.00000   0.00000   0.00000 
   0.00000   0.00000   0.00000 
   0.00000   0.00000   0.00000 
   0.00000   0.00000   0.00000 
   0.00000   0.00000   0.00000 
   0.00000   0.00000   0.00000 
   0.00000   0.00000   0.00000 
   0.00000   0.00000   0.00000 
   0.00000   0.00000   0.00000 
   0.00000   0.00000   0.00000 
   0.00000   0.00000   0.00000 
   0.00000   0.00000   0.00000 
   0.00000   0.00000   0.00000 
  -0.01042  -0.01042   0.00000 
  -0.01042  -0.01042   0.00000 
  -0.01042   0.01042   0.00000 
  -0.01042   0.01042   0.00000 
   0.01042  -0.01042   0.00000 
   0.01042  -0.01042   0.00000 
   0.01042   0.01042   0.00000 
   0.01042   0.01042   0.00000 
   0.01042   0.01042   0.00000 
   0.01042   0.01042   0.00000 
   0.01042  -0.01042   0.00000 
   0.01042  -0.01042   0.00000 
  -0.01042   0.01042   0.00000 
  -0.01042   0.01042   0.00000 
  -0.01042  -0.01042   0.00000 
  -0.01042  -0.01042   0.00000 
    1    7   0.00000   2.82843    4 R1[M1:h:dsp]B1_1(a) 
   0.00000   0.00000   0.00000 
   0.00000   0.00000   0.00000 
   0.00000   0.00000   0.00000 
   0.00000   0.00000   0.00000 
   0.00000   0.00000   0.00000 
   0.00000   0.00000   0.00000 
   0.00000   0.00000   0.00000 
   0.00000   0.00000   0.00000 
   0.00000   0.00000   0.00000 
   0.00000   0.00000   0.00000 
   0.00000   0.00000   0.00000 
   0.00000   0.00000   0.00000 
   0.00000   0.00000   0.00000 
   0.00000   0.00000   0.00000 
   0.00000   0.00000   0.00000 
   0.00000   0.00000   0.00000 
  -0.01042   0.01042   0.00000 
  -0.01042   0.01042   0.00000 
   0.01042   0.01042   0.00000 
   0.01042   0.01042   0.00000 
  -0.01042  -0.01042   0.00000 
  -0.01042  -0.01042   0.00000 
   0.01042  -0.01042   0.00000 
   0.01042  -0.01042   0.00000 
   0.01042  -0.01042   0.00000 
   0.01042  -0.01042   0.00000 
  -0.01042  -0.01042   0.00000 
  -0.01042  -0.01042   0.00000 
   0.01042   0.01042   0.00000 
   0.01042   0.01042   0.00000 
  -0.01042   0.01042   0.00000 
  -0.01042   0.01042   0.00000 
    1    8   0.00000   2.82843    4 R1[M1:h:dsp]B1_2(a) 
   0.01042  -0.01042   0.00000 
   0.01042  -0.01042   0.00000 
  -0.01042  -0.01042   0.00000 
  -0.01042  -0.01042   0.00000 
   0.01042   0.01042   0.00000 
   0.01042   0.01042   0.00000 
  -0.01042   0.01042   0.00000 
  -0.01042   0.01042   0.00000 
  -0.01042   0.01042   0.00000 
  -0.01042   0.01042   0.00000 
   0.01042   0.01042   0.00000 
   0.01042   0.01042   0.00000 
  -0.01042  -0.01042   0.00000 
  -0.01042  -0.01042   0.00000 
   0.01042  -0.01042   0.00000 
   0.01042  -0.01042   0.00000 
   0.00000   0.00000   0.00000 
   0.00000   0.00000   0.00000 
   0.00000   0.00000   0.00000 
   0.00000   0.00000   0.00000 
   0.00000   0.00000   0.00000 
   0.00000   0.00000   0.00000 
   0.00000   0.00000   0.00000 
   0.00000   0.00000   0.00000 
   0.00000   0.00000   0.00000 
   0.00000   0.00000   0.00000 
   0.00000   0.00000   0.00000 
   0.00000   0.00000   0.00000 
   0.00000   0.00000   0.00000 
   0.00000   0.00000   0.00000 
   0.00000   0.00000   0.00000 
   0.00000   0.00000   0.00000 
    2    1   0.00000   2.00000    4 R1[M2:b:dsp]Eu*_1(a) 
   0.01473  -0.01473   0.00000 
  -0.01473   0.01473   0.00000 
  -0.01473  -0.01473   0.00000 
   0.01473   0.01473   0.00000 
   0.01473   0.01473   0.00000 
  -0.01473  -0.01473   0.00000 
  -0.01473   0.01473   0.00000 
   0.01473  -0.01473   0.00000 
   0.00000   0.00000   0.00000 
   0.00000   0.00000   0.00000 
   0.00000   0.00000   0.00000 
   0.00000   0.00000   0.00000 
   0.00000   0.00000   0.00000 
   0.00000   0.00000   0.00000 
   0.00000   0.00000   0.00000 
   0.00000   0.00000   0.00000 
   0.00000   0.00000   0.00000 
   0.00000   0.00000   0.00000 
   0.00000   0.00000   0.00000 
   0.00000   0.00000   0.00000 
   0.00000   0.00000   0.00000 
   0.00000   0.00000   0.00000 
   0.00000   0.00000   0.00000 
   0.00000   0.00000   0.00000 
   0.00000   0.00000   0.00000 
   0.00000   0.00000   0.00000 
    2    2   0.00000   2.00000    4 R1[M2:b:dsp]Eu*_2(a) 
   0.01473   0.01473   0.00000 
  -0.01473  -0.01473   0.00000 
   0.01473  -0.01473   0.00000 
  -0.01473   0.01473   0.00000 
  -0.01473   0.01473   0.00000 
   0.01473  -0.01473   0.00000 
  -0.01473  -0.01473   0.00000 
   0.01473   0.01473   0.00000 
   0.00000   0.00000   0.00000 
   0.00000   0.00000   0.00000 
   0.00000   0.00000   0.00000 
   0.00000   0.00000   0.00000 
   0.00000   0.00000   0.00000 
   0.00000   0.00000   0.00000 
   0.00000   0.00000   0.00000 
   0.00000   0.00000   0.00000 
   0.00000   0.00000   0.00000 
   0.00000   0.00000   0.00000 
   0.00000   0.00000   0.00000 
   0.00000   0.00000   0.00000 
   0.00000   0.00000   0.00000 
   0.00000   0.00000   0.00000 
   0.00000   0.00000   0.00000 
   0.00000   0.00000   0.00000 
   0.00000   0.00000   0.00000 
   0.00000   0.00000   0.00000 
    3    1   0.00000   2.82843    3 M5+[W1:d:dsp]B3u(a) 
   0.01042   0.01042   0.00000 
   0.01042   0.01042   0.00000 
  -0.01042  -0.01042   0.00000 
  -0.01042  -0.01042   0.00000 
  -0.01042  -0.01042   0.00000 
   0.01042   0.01042   0.00000 
  -0.01042   0.01042   0.00000 
  -0.01042   0.01042   0.00000 
   0.01042  -0.01042   0.00000 
   0.01042  -0.01042   0.00000 
   0.01042  -0.01042   0.00000 
  -0.01042   0.01042   0.00000 
    3    2   0.00000   2.82843    3 M5+[W1:d:dsp]B2u(a) 
   0.01042  -0.01042   0.00000 
   0.01042  -0.01042   0.00000 
  -0.01042   0.01042   0.00000 
  -0.01042   0.01042   0.00000 
  -0.01042   0.01042   0.00000 
   0.01042  -0.01042   0.00000 
   0.01042   0.01042   0.00000 
   0.01042   0.01042   0.00000 
  -0.01042  -0.01042   0.00000 
  -0.01042  -0.01042   0.00000 
  -0.01042  -0.01042   0.00000 
   0.01042   0.01042   0.00000 
    3    3   0.00000   2.82843    4 R1[W1:d:dsp]B1u(a) 
   0.00000   0.00000   0.04419 
   0.00000   0.00000   0.04419 
   0.00000   0.00000  -0.04419 
   0.00000   0.00000   0.04419 
   0.00000   0.00000   0.04419 
   0.00000   0.00000  -0.04419 
   0.00000   0.00000   0.04419 
   0.00000   0.00000   0.04419 
   0.00000   0.00000   0.04419 
   0.00000   0.00000   0.04419 
   0.00000   0.00000  -0.04419 
   0.00000   0.00000  -0.04419 
    4    1   0.00000   5.65685    1 GM1+[W2:i:dsp]A'_1(a) 
   0.00737   0.00000   0.00000 
   0.00737   0.00000   0.00000 
  -0.00737   0.00000   0.00000 
  -0.00737   0.00000   0.00000 
   0.00000   0.00737   0.00000 
   0.00000   0.00737   0.00000 
   0.00000  -0.00737   0.00000 
   0.00000  -0.00737   0.00000 
   0.00737   0.00000   0.00000 
   0.00737   0.00000   0.00000 
  -0.00737   0.00000   0.00000 
  -0.00737   0.00000   0.00000 
   0.00000   0.00737   0.00000 
   0.00000   0.00737   0.00000 
   0.00000  -0.00737   0.00000 
   0.00000  -0.00737   0.00000 
   0.00737   0.00000   0.00000 
   0.00737   0.00000   0.00000 
   0.00737   0.00000   0.00000 
  -0.00737   0.00000   0.00000 
  -0.00737   0.00000   0.00000 
  -0.00737   0.00000   0.00000 
   0.00000  -0.00737   0.00000 
   0.00000  -0.00737   0.00000 
   0.00000  -0.00737   0.00000 
   0.00000   0.00737   0.00000 
   0.00000   0.00737   0.00000 
   0.00000   0.00737   0.00000 
   0.00737   0.00000   0.00000 
   0.00737   0.00000   0.00000 
   0.00737   0.00000   0.00000 
  -0.00737   0.00000   0.00000 
  -0.00737   0.00000   0.00000 
  -0.00737   0.00000   0.00000 
   0.00000  -0.00737   0.00000 
   0.00000  -0.00737   0.00000 
   0.00000  -0.00737   0.00000 
   0.00000   0.00737   0.00000 
   0.00000   0.00737   0.00000 
   0.00000   0.00737   0.00000 
    4    2   0.00000   5.65685    1 GM1+[W2:i:dsp]A'_2(a) 
   0.00000   0.00737   0.00000 
   0.00000   0.00737   0.00000 
   0.00000  -0.00737   0.00000 
   0.00000  -0.00737   0.00000 
  -0.00737   0.00000   0.00000 
  -0.00737   0.00000   0.00000 
   0.00737   0.00000   0.00000 
   0.00737   0.00000   0.00000 
   0.00000   0.00737   0.00000 
   0.00000   0.00737   0.00000 
   0.00000  -0.00737   0.00000 
   0.00000  -0.00737   0.00000 
  -0.00737   0.00000   0.00000 
  -0.00737   0.00000   0.00000 
   0.00737   0.00000   0.00000 
   0.00737   0.00000   0.00000 
   0.00000  -0.00737   0.00000 
   0.00000  -0.00737   0.00000 
   0.00000  -0.00737   0.00000 
   0.00000   0.00737   0.00000 
   0.00000   0.00737   0.00000 
   0.00000   0.00737   0.00000 
  -0.00737   0.00000   0.00000 
  -0.00737   0.00000   0.00000 
  -0.00737   0.00000   0.00000 
   0.00737   0.00000   0.00000 
   0.00737   0.00000   0.00000 
   0.00737   0.00000   0.00000 
   0.00000  -0.00737   0.00000 
   0.00000  -0.00737   0.00000 
   0.00000  -0.00737   0.00000 
   0.00000   0.00737   0.00000 
   0.00000   0.00737   0.00000 
   0.00000   0.00737   0.00000 
  -0.00737   0.00000   0.00000 
  -0.00737   0.00000   0.00000 
  -0.00737   0.00000   0.00000 
   0.00737   0.00000   0.00000 
   0.00737   0.00000   0.00000 
   0.00737   0.00000   0.00000 
    4    3   0.00000   5.65685    2 GM3+[W2:i:dsp]A'_1(a) 
   0.00737   0.00000   0.00000 
   0.00737   0.00000   0.00000 
  -0.00737   0.00000   0.00000 
  -0.00737   0.00000   0.00000 
   0.00000   0.00737   0.00000 
   0.00000   0.00737   0.00000 
   0.00000  -0.00737   0.00000 
   0.00000  -0.00737   0.00000 
   0.00737   0.00000   0.00000 
   0.00737   0.00000   0.00000 
  -0.00737   0.00000   0.00000 
  -0.00737   0.00000   0.00000 
   0.00000   0.00737   0.00000 
   0.00000   0.00737   0.00000 
   0.00000  -0.00737   0.00000 
   0.00000  -0.00737   0.00000 
  -0.00737   0.00000   0.00000 
  -0.00737   0.00000   0.00000 
  -0.00737   0.00000   0.00000 
   0.00737   0.00000   0.00000 
   0.00737   0.00000   0.00000 
   0.00737   0.00000   0.00000 
   0.00000   0.00737   0.00000 
   0.00000   0.00737   0.00000 
   0.00000   0.00737   0.00000 
   0.00000  -0.00737   0.00000 
   0.00000  -0.00737   0.00000 
   0.00000  -0.00737   0.00000 
  -0.00737   0.00000   0.00000 
  -0.00737   0.00000   0.00000 
  -0.00737   0.00000   0.00000 
   0.00737   0.00000   0.00000 
   0.00737   0.00000   0.00000 
   0.00737   0.00000   0.00000 
   0.00000   0.00737   0.00000 
   0.00000   0.00737   0.00000 
   0.00000   0.00737   0.00000 
   0.00000  -0.00737   0.00000 
   0.00000  -0.00737   0.00000 
   0.00000  -0.00737   0.00000 
    4    4   0.00000   5.65685    2 GM3+[W2:i:dsp]A'_2(a) 
   0.00000   0.00737   0.00000 
   0.00000   0.00737   0.00000 
   0.00000  -0.00737   0.00000 
   0.00000  -0.00737   0.00000 
  -0.00737   0.00000   0.00000 
  -0.00737   0.00000   0.00000 
   0.00737   0.00000   0.00000 
   0.00737   0.00000   0.00000 
   0.00000   0.00737   0.00000 
   0.00000   0.00737   0.00000 
   0.00000  -0.00737   0.00000 
   0.00000  -0.00737   0.00000 
  -0.00737   0.00000   0.00000 
  -0.00737   0.00000   0.00000 
   0.00737   0.00000   0.00000 
   0.00737   0.00000   0.00000 
   0.00000   0.00737   0.00000 
   0.00000   0.00737   0.00000 
   0.00000   0.00737   0.00000 
   0.00000  -0.00737   0.00000 
   0.00000  -0.00737   0.00000 
   0.00000  -0.00737   0.00000 
   0.00737   0.00000   0.00000 
   0.00737   0.00000   0.00000 
   0.00737   0.00000   0.00000 
  -0.00737   0.00000   0.00000 
  -0.00737   0.00000   0.00000 
  -0.00737   0.00000   0.00000 
   0.00000   0.00737   0.00000 
   0.00000   0.00737   0.00000 
   0.00000   0.00737   0.00000 
   0.00000  -0.00737   0.00000 
   0.00000  -0.00737   0.00000 
   0.00000  -0.00737   0.00000 
   0.00737   0.00000   0.00000 
   0.00737   0.00000   0.00000 
   0.00737   0.00000   0.00000 
  -0.00737   0.00000   0.00000 
  -0.00737   0.00000   0.00000 
  -0.00737   0.00000   0.00000 
    4    5   0.00000   4.00000    3 M5+[W2:i:dsp]A'_1(a) 
   0.01042   0.00000   0.00000 
   0.01042   0.00000   0.00000 
  -0.01042   0.00000   0.00000 
  -0.01042   0.00000   0.00000 
   0.00000   0.01042   0.00000 
   0.00000   0.01042   0.00000 
   0.00000  -0.01042   0.00000 
   0.00000  -0.01042   0.00000 
  -0.01042   0.00000   0.00000 
  -0.01042   0.00000   0.00000 
   0.01042   0.00000   0.00000 
   0.01042   0.00000   0.00000 
   0.00000  -0.01042   0.00000 
   0.00000  -0.01042   0.00000 
   0.00000   0.01042   0.00000 
   0.00000   0.01042   0.00000 
   0.00000   0.00000   0.00000 
   0.00000   0.00000   0.00000 
   0.00000   0.00000   0.00000 
   0.00000   0.00000   0.00000 
   0.00000   0.00000   0.00000 
   0.00000   0.00000   0.00000 
   0.00000   0.00000   0.00000 
   0.00000   0.00000   0.00000 
   0.00000   0.00000   0.00000 
   0.00000   0.00000   0.00000 
   0.00000   0.00000   0.00000 
   0.00000   0.00000   0.00000 
   0.00000   0.00000   0.00000 
   0.00000   0.00000   0.00000 
   0.00000   0.00000   0.00000 
   0.00000   0.00000   0.00000 
   0.00000   0.00000   0.00000 
   0.00000   0.00000   0.00000 
   0.00000   0.00000   0.00000 
   0.00000   0.00000   0.00000 
   0.00000   0.00000   0.00000 
   0.00000   0.00000   0.00000 
   0.00000   0.00000   0.00000 
   0.00000   0.00000   0.00000 
    4    6   0.00000   4.00000    3 M5+[W2:i:dsp]A'_2(a) 
   0.00000   0.00000   0.00000 
   0.00000   0.00000   0.00000 
   0.00000   0.00000   0.00000 
   0.00000   0.00000   0.00000 
   0.00000   0.00000   0.00000 
   0.00000   0.00000   0.00000 
   0.00000   0.00000   0.00000 
   0.00000   0.00000   0.00000 
   0.00000   0.00000   0.00000 
   0.00000   0.00000   0.00000 
   0.00000   0.00000   0.00000 
   0.00000   0.00000   0.00000 
   0.00000   0.00000   0.00000 
   0.00000   0.00000   0.00000 
   0.00000   0.00000   0.00000 
   0.00000   0.00000   0.00000 
  -0.01042   0.00000   0.00000 
  -0.01042   0.00000   0.00000 
  -0.01042   0.00000   0.00000 
   0.01042   0.00000   0.00000 
   0.01042   0.00000   0.00000 
   0.01042   0.00000   0.00000 
   0.00000   0.01042   0.00000 
   0.00000   0.01042   0.00000 
   0.00000   0.01042   0.00000 
   0.00000  -0.01042   0.00000 
   0.00000  -0.01042   0.00000 
   0.00000  -0.01042   0.00000 
   0.01042   0.00000   0.00000 
   0.01042   0.00000   0.00000 
   0.01042   0.00000   0.00000 
  -0.01042   0.00000   0.00000 
  -0.01042   0.00000   0.00000 
  -0.01042   0.00000   0.00000 
   0.00000  -0.01042   0.00000 
   0.00000  -0.01042   0.00000 
   0.00000  -0.01042   0.00000 
   0.00000   0.01042   0.00000 
   0.00000   0.01042   0.00000 
   0.00000   0.01042   0.00000 
    4    7   0.00000   4.00000    3 M5+[W2:i:dsp]A'_3(a) 
   0.00000   0.01042   0.00000 
   0.00000   0.01042   0.00000 
   0.00000  -0.01042   0.00000 
   0.00000  -0.01042   0.00000 
  -0.01042   0.00000   0.00000 
  -0.01042   0.00000   0.00000 
   0.01042   0.00000   0.00000 
   0.01042   0.00000   0.00000 
   0.00000  -0.01042   0.00000 
   0.00000  -0.01042   0.00000 
   0.00000   0.01042   0.00000 
   0.00000   0.01042   0.00000 
   0.01042   0.00000   0.00000 
   0.01042   0.00000   0.00000 
  -0.01042   0.00000   0.00000 
  -0.01042   0.00000   0.00000 
   0.00000   0.00000   0.00000 
   0.00000   0.00000   0.00000 
   0.00000   0.00000   0.00000 
   0.00000   0.00000   0.00000 
   0.00000   0.00000   0.00000 
   0.00000   0.00000   0.00000 
   0.00000   0.00000   0.00000 
   0.00000   0.00000   0.00000 
   0.00000   0.00000   0.00000 
   0.00000   0.00000   0.00000 
   0.00000   0.00000   0.00000 
   0.00000   0.00000   0.00000 
   0.00000   0.00000   0.00000 
   0.00000   0.00000   0.00000 
   0.00000   0.00000   0.00000 
   0.00000   0.00000   0.00000 
   0.00000   0.00000   0.00000 
   0.00000   0.00000   0.00000 
   0.00000   0.00000   0.00000 
   0.00000   0.00000   0.00000 
   0.00000   0.00000   0.00000 
   0.00000   0.00000   0.00000 
   0.00000   0.00000   0.00000 
   0.00000   0.00000   0.00000 
    4    8   0.00000   4.00000    3 M5+[W2:i:dsp]A'_4(a) 
   0.00000   0.00000   0.00000 
   0.00000   0.00000   0.00000 
   0.00000   0.00000   0.00000 
   0.00000   0.00000   0.00000 
   0.00000   0.00000   0.00000 
   0.00000   0.00000   0.00000 
   0.00000   0.00000   0.00000 
   0.00000   0.00000   0.00000 
   0.00000   0.00000   0.00000 
   0.00000   0.00000   0.00000 
   0.00000   0.00000   0.00000 
   0.00000   0.00000   0.00000 
   0.00000   0.00000   0.00000 
   0.00000   0.00000   0.00000 
   0.00000   0.00000   0.00000 
   0.00000   0.00000   0.00000 
   0.00000   0.01042   0.00000 
   0.00000   0.01042   0.00000 
   0.00000   0.01042   0.00000 
   0.00000  -0.01042   0.00000 
   0.00000  -0.01042   0.00000 
   0.00000  -0.01042   0.00000 
   0.01042   0.00000   0.00000 
   0.01042   0.00000   0.00000 
   0.01042   0.00000   0.00000 
  -0.01042   0.00000   0.00000 
  -0.01042   0.00000   0.00000 
  -0.01042   0.00000   0.00000 
   0.00000  -0.01042   0.00000 
   0.00000  -0.01042   0.00000 
   0.00000  -0.01042   0.00000 
   0.00000   0.01042   0.00000 
   0.00000   0.01042   0.00000 
   0.00000   0.01042   0.00000 
  -0.01042   0.00000   0.00000 
  -0.01042   0.00000   0.00000 
  -0.01042   0.00000   0.00000 
   0.01042   0.00000   0.00000 
   0.01042   0.00000   0.00000 
   0.01042   0.00000   0.00000 
    4    9   0.00000   5.65685    4 R1[W2:i:dsp]A''_1(a) 
   0.00000   0.00000   0.02210 
   0.00000   0.00000  -0.02210 
   0.00000   0.00000  -0.02210 
   0.00000   0.00000   0.02210 
   0.00000   0.00000  -0.02210 
   0.00000   0.00000   0.02210 
   0.00000   0.00000   0.02210 
   0.00000   0.00000  -0.02210 
   0.00000   0.00000  -0.02210 
   0.00000   0.00000   0.02210 
   0.00000   0.00000   0.02210 
   0.00000   0.00000  -0.02210 
   0.00000   0.00000  -0.02210 
   0.00000   0.00000   0.02210 
   0.00000   0.00000   0.02210 
   0.00000   0.00000  -0.02210 
   0.00000   0.00000  -0.02210 
   0.00000   0.00000  -0.02210 
   0.00000   0.00000   0.02210 
   0.00000   0.00000  -0.02210 
   0.00000   0.00000  -0.02210 
   0.00000   0.00000   0.02210 
   0.00000   0.00000  -0.02210 
   0.00000   0.00000  -0.02210 
   0.00000   0.00000   0.02210 
   0.00000   0.00000  -0.02210 
   0.00000   0.00000  -0.02210 
   0.00000   0.00000   0.02210 
   0.00000   0.00000   0.02210 
   0.00000   0.00000   0.02210 
   0.00000   0.00000  -0.02210 
   0.00000   0.00000   0.02210 
   0.00000   0.00000   0.02210 
   0.00000   0.00000  -0.02210 
   0.00000   0.00000  -0.02210 
   0.00000   0.00000   0.02210 
   0.00000   0.00000   0.02210 
   0.00000   0.00000  -0.02210 
   0.00000   0.00000   0.02210 
   0.00000   0.00000   0.02210 
    4   10   0.00000   5.65685    4 R1[W2:i:dsp]A''_2(a) 
   0.00000   0.00000   0.02210 
   0.00000   0.00000  -0.02210 
   0.00000   0.00000  -0.02210 
   0.00000   0.00000   0.02210 
   0.00000   0.00000  -0.02210 
   0.00000   0.00000   0.02210 
   0.00000   0.00000   0.02210 
   0.00000   0.00000  -0.02210 
   0.00000   0.00000  -0.02210 
   0.00000   0.00000   0.02210 
   0.00000   0.00000   0.02210 
   0.00000   0.00000  -0.02210 
   0.00000   0.00000  -0.02210 
   0.00000   0.00000   0.02210 
   0.00000   0.00000   0.02210 
   0.00000   0.00000  -0.02210 
   0.00000   0.00000   0.02210 
   0.00000   0.00000   0.02210 
   0.00000   0.00000  -0.02210 
   0.00000   0.00000   0.02210 
   0.00000   0.00000   0.02210 
   0.00000   0.00000  -0.02210 
   0.00000   0.00000   0.02210 
   0.00000   0.00000   0.02210 
   0.00000   0.00000  -0.02210 
   0.00000   0.00000   0.02210 
   0.00000   0.00000   0.02210 
   0.00000   0.00000  -0.02210 
   0.00000   0.00000  -0.02210 
   0.00000   0.00000  -0.02210 
   0.00000   0.00000   0.02210 
   0.00000   0.00000  -0.02210 
   0.00000   0.00000  -0.02210 
   0.00000   0.00000   0.02210 
   0.00000   0.00000   0.02210 
   0.00000   0.00000  -0.02210 
   0.00000   0.00000  -0.02210 
   0.00000   0.00000   0.02210 
   0.00000   0.00000  -0.02210 
   0.00000   0.00000  -0.02210 
    4   11   0.00000   5.65685    4 R1[W2:i:dsp]A''_3(a) 
   0.00000   0.00000   0.02210 
   0.00000   0.00000  -0.02210 
   0.00000   0.00000  -0.02210 
   0.00000   0.00000   0.02210 
   0.00000   0.00000  -0.02210 
   0.00000   0.00000   0.02210 
   0.00000   0.00000   0.02210 
   0.00000   0.00000  -0.02210 
   0.00000   0.00000   0.02210 
   0.00000   0.00000  -0.02210 
   0.00000   0.00000  -0.02210 
   0.00000   0.00000   0.02210 
   0.00000   0.00000   0.02210 
   0.00000   0.00000  -0.02210 
   0.00000   0.00000  -0.02210 
   0.00000   0.00000   0.02210 
   0.00000   0.00000  -0.02210 
   0.00000   0.00000  -0.02210 
   0.00000   0.00000   0.02210 
   0.00000   0.00000  -0.02210 
   0.00000   0.00000  -0.02210 
   0.00000   0.00000   0.02210 
   0.00000   0.00000  -0.02210 
   0.00000   0.00000  -0.02210 
   0.00000   0.00000   0.02210 
   0.00000   0.00000  -0.02210 
   0.00000   0.00000  -0.02210 
   0.00000   0.00000   0.02210 
   0.00000   0.00000  -0.02210 
   0.00000   0.00000  -0.02210 
   0.00000   0.00000   0.02210 
   0.00000   0.00000  -0.02210 
   0.00000   0.00000  -0.02210 
   0.00000   0.00000   0.02210 
   0.00000   0.00000   0.02210 
   0.00000   0.00000  -0.02210 
   0.00000   0.00000  -0.02210 
   0.00000   0.00000   0.02210 
   0.00000   0.00000  -0.02210 
   0.00000   0.00000  -0.02210 
    4   12   0.00000   5.65685    4 R1[W2:i:dsp]A''_4(a) 
   0.00000   0.00000  -0.02210 
   0.00000   0.00000   0.02210 
   0.00000   0.00000   0.02210 
   0.00000   0.00000  -0.02210 
   0.00000   0.00000   0.02210 
   0.00000   0.00000  -0.02210 
   0.00000   0.00000  -0.02210 
   0.00000   0.00000   0.02210 
   0.00000   0.00000  -0.02210 
   0.00000   0.00000   0.02210 
   0.00000   0.00000   0.02210 
   0.00000   0.00000  -0.02210 
   0.00000   0.00000  -0.02210 
   0.00000   0.00000   0.02210 
   0.00000   0.00000   0.02210 
   0.00000   0.00000  -0.02210 
   0.00000   0.00000  -0.02210 
   0.00000   0.00000  -0.02210 
   0.00000   0.00000   0.02210 
   0.00000   0.00000  -0.02210 
   0.00000   0.00000  -0.02210 
   0.00000   0.00000   0.02210 
   0.00000   0.00000  -0.02210 
   0.00000   0.00000  -0.02210 
   0.00000   0.00000   0.02210 
   0.00000   0.00000  -0.02210 
   0.00000   0.00000  -0.02210 
   0.00000   0.00000   0.02210 
   0.00000   0.00000  -0.02210 
   0.00000   0.00000  -0.02210 
   0.00000   0.00000   0.02210 
   0.00000   0.00000  -0.02210 
   0.00000   0.00000  -0.02210 
   0.00000   0.00000   0.02210 
   0.00000   0.00000   0.02210 
   0.00000   0.00000  -0.02210 
   0.00000   0.00000  -0.02210 
   0.00000   0.00000   0.02210 
   0.00000   0.00000  -0.02210 
   0.00000   0.00000  -0.02210 
    5    1   0.00000   2.82843    3 M5+[O1:c:dsp]B3u(a) 
   0.01042   0.01042   0.00000 
   0.01042   0.01042   0.00000 
  -0.01042  -0.01042   0.00000 
  -0.01042  -0.01042   0.00000 
  -0.01042  -0.01042   0.00000 
   0.01042   0.01042   0.00000 
  -0.01042   0.01042   0.00000 
  -0.01042   0.01042   0.00000 
   0.01042  -0.01042   0.00000 
   0.01042  -0.01042   0.00000 
   0.01042  -0.01042   0.00000 
  -0.01042   0.01042   0.00000 
   0.01042   0.01042   0.00000 
   0.01042   0.01042   0.00000 
  -0.01042  -0.01042   0.00000 
  -0.01042  -0.01042   0.00000 
  -0.01042  -0.01042   0.00000 
   0.01042   0.01042   0.00000 
  -0.01042   0.01042   0.00000 
  -0.01042   0.01042   0.00000 
   0.01042  -0.01042   0.00000 
   0.01042  -0.01042   0.00000 
   0.01042  -0.01042   0.00000 
  -0.01042   0.01042   0.00000 
    5    2   0.00000   2.82843    3 M5+[O1:c:dsp]B2u(a) 
   0.01042  -0.01042   0.00000 
   0.01042  -0.01042   0.00000 
  -0.01042   0.01042   0.00000 
  -0.01042   0.01042   0.00000 
  -0.01042   0.01042   0.00000 
   0.01042  -0.01042   0.00000 
   0.01042   0.01042   0.00000 
   0.01042   0.01042   0.00000 
  -0.01042  -0.01042   0.00000 
  -0.01042  -0.01042   0.00000 
  -0.01042  -0.01042   0.00000 
   0.01042   0.01042   0.00000 
   0.01042  -0.01042   0.00000 
   0.01042  -0.01042   0.00000 
  -0.01042   0.01042   0.00000 
  -0.01042   0.01042   0.00000 
  -0.01042   0.01042   0.00000 
   0.01042  -0.01042   0.00000 
   0.01042   0.01042   0.00000 
   0.01042   0.01042   0.00000 
  -0.01042  -0.01042   0.00000 
  -0.01042  -0.01042   0.00000 
  -0.01042  -0.01042   0.00000 
   0.01042   0.01042   0.00000 
    5    3   0.00144   2.82843    4 R1[O1:c:dsp]B3u(a) 
   0.01042   0.01042   0.00000 
   0.01042   0.01042   0.00000 
  -0.01042  -0.01042   0.00000 
  -0.01042  -0.01042   0.00000 
  -0.01042  -0.01042   0.00000 
   0.01042   0.01042   0.00000 
  -0.01042   0.01042   0.00000 
  -0.01042   0.01042   0.00000 
   0.01042  -0.01042   0.00000 
   0.01042  -0.01042   0.00000 
   0.01042  -0.01042   0.00000 
  -0.01042   0.01042   0.00000 
  -0.01042  -0.01042   0.00000 
  -0.01042  -0.01042   0.00000 
   0.01042   0.01042   0.00000 
   0.01042   0.01042   0.00000 
   0.01042   0.01042   0.00000 
  -0.01042  -0.01042   0.00000 
   0.01042  -0.01042   0.00000 
   0.01042  -0.01042   0.00000 
  -0.01042   0.01042   0.00000 
  -0.01042   0.01042   0.00000 
  -0.01042   0.01042   0.00000 
   0.01042  -0.01042   0.00000 
    5    4  -1.26384   2.82843    4 R1[O1:c:dsp]B2u(a) 
  -0.01042   0.01042   0.00000 
  -0.01042   0.01042   0.00000 
   0.01042  -0.01042   0.00000 
   0.01042  -0.01042   0.00000 
   0.01042  -0.01042   0.00000 
  -0.01042   0.01042   0.00000 
  -0.01042  -0.01042   0.00000 
  -0.01042  -0.01042   0.00000 
   0.01042   0.01042   0.00000 
   0.01042   0.01042   0.00000 
   0.01042   0.01042   0.00000 
  -0.01042  -0.01042   0.00000 
   0.01042  -0.01042   0.00000 
   0.01042  -0.01042   0.00000 
  -0.01042   0.01042   0.00000 
  -0.01042   0.01042   0.00000 
  -0.01042   0.01042   0.00000 
   0.01042  -0.01042   0.00000 
   0.01042   0.01042   0.00000 
   0.01042   0.01042   0.00000 
  -0.01042  -0.01042   0.00000 
  -0.01042  -0.01042   0.00000 
  -0.01042  -0.01042   0.00000 
   0.01042   0.01042   0.00000 
    6    1   0.00000   5.65685    1 GM1+[O2:j:dsp]A'_1(a) 
   0.00737   0.00000   0.00000 
   0.00737   0.00000   0.00000 
  -0.00737   0.00000   0.00000 
  -0.00737   0.00000   0.00000 
   0.00000   0.00737   0.00000 
   0.00000   0.00737   0.00000 
   0.00000  -0.00737   0.00000 
   0.00000  -0.00737   0.00000 
   0.00737   0.00000   0.00000 
   0.00737   0.00000   0.00000 
  -0.00737   0.00000   0.00000 
  -0.00737   0.00000   0.00000 
   0.00000   0.00737   0.00000 
   0.00000   0.00737   0.00000 
   0.00000  -0.00737   0.00000 
   0.00000  -0.00737   0.00000 
   0.00737   0.00000   0.00000 
   0.00737   0.00000   0.00000 
  -0.00737   0.00000   0.00000 
  -0.00737   0.00000   0.00000 
   0.00000   0.00737   0.00000 
   0.00000   0.00737   0.00000 
   0.00000  -0.00737   0.00000 
   0.00000  -0.00737   0.00000 
   0.00737   0.00000   0.00000 
   0.00737   0.00000   0.00000 
  -0.00737   0.00000   0.00000 
  -0.00737   0.00000   0.00000 
   0.00000   0.00737   0.00000 
   0.00000   0.00737   0.00000 
   0.00000  -0.00737   0.00000 
   0.00000  -0.00737   0.00000 
   0.00737   0.00000   0.00000 
   0.00737   0.00000   0.00000 
   0.00737   0.00000   0.00000 
  -0.00737   0.00000   0.00000 
  -0.00737   0.00000   0.00000 
  -0.00737   0.00000   0.00000 
   0.00000  -0.00737   0.00000 
   0.00000  -0.00737   0.00000 
   0.00000  -0.00737   0.00000 
   0.00000   0.00737   0.00000 
   0.00000   0.00737   0.00000 
   0.00000   0.00737   0.00000 
   0.00737   0.00000   0.00000 
   0.00737   0.00000   0.00000 
   0.00737   0.00000   0.00000 
  -0.00737   0.00000   0.00000 
  -0.00737   0.00000   0.00000 
  -0.00737   0.00000   0.00000 
   0.00000  -0.00737   0.00000 
   0.00000  -0.00737   0.00000 
   0.00000  -0.00737   0.00000 
   0.00000   0.00737   0.00000 
   0.00000   0.00737   0.00000 
   0.00000   0.00737   0.00000 
   0.00737   0.00000   0.00000 
   0.00737   0.00000   0.00000 
   0.00737   0.00000   0.00000 
  -0.00737   0.00000   0.00000 
  -0.00737   0.00000   0.00000 
  -0.00737   0.00000   0.00000 
   0.00000  -0.00737   0.00000 
   0.00000  -0.00737   0.00000 
   0.00000  -0.00737   0.00000 
   0.00000   0.00737   0.00000 
   0.00000   0.00737   0.00000 
   0.00000   0.00737   0.00000 
   0.00737   0.00000   0.00000 
   0.00737   0.00000   0.00000 
   0.00737   0.00000   0.00000 
  -0.00737   0.00000   0.00000 
  -0.00737   0.00000   0.00000 
  -0.00737   0.00000   0.00000 
   0.00000  -0.00737   0.00000 
   0.00000  -0.00737   0.00000 
   0.00000  -0.00737   0.00000 
   0.00000   0.00737   0.00000 
   0.00000   0.00737   0.00000 
   0.00000   0.00737   0.00000 
    6    2   0.00000   5.65685    1 GM1+[O2:j:dsp]A'_2(a) 
   0.00000   0.00737   0.00000 
   0.00000   0.00737   0.00000 
   0.00000  -0.00737   0.00000 
   0.00000  -0.00737   0.00000 
  -0.00737   0.00000   0.00000 
  -0.00737   0.00000   0.00000 
   0.00737   0.00000   0.00000 
   0.00737   0.00000   0.00000 
   0.00000   0.00737   0.00000 
   0.00000   0.00737   0.00000 
   0.00000  -0.00737   0.00000 
   0.00000  -0.00737   0.00000 
  -0.00737   0.00000   0.00000 
  -0.00737   0.00000   0.00000 
   0.00737   0.00000   0.00000 
   0.00737   0.00000   0.00000 
   0.00000   0.00737   0.00000 
   0.00000   0.00737   0.00000 
   0.00000  -0.00737   0.00000 
   0.00000  -0.00737   0.00000 
  -0.00737   0.00000   0.00000 
  -0.00737   0.00000   0.00000 
   0.00737   0.00000   0.00000 
   0.00737   0.00000   0.00000 
   0.00000   0.00737   0.00000 
   0.00000   0.00737   0.00000 
   0.00000  -0.00737   0.00000 
   0.00000  -0.00737   0.00000 
  -0.00737   0.00000   0.00000 
  -0.00737   0.00000   0.00000 
   0.00737   0.00000   0.00000 
   0.00737   0.00000   0.00000 
   0.00000  -0.00737   0.00000 
   0.00000  -0.00737   0.00000 
   0.00000  -0.00737   0.00000 
   0.00000   0.00737   0.00000 
   0.00000   0.00737   0.00000 
   0.00000   0.00737   0.00000 
  -0.00737   0.00000   0.00000 
  -0.00737   0.00000   0.00000 
  -0.00737   0.00000   0.00000 
   0.00737   0.00000   0.00000 
   0.00737   0.00000   0.00000 
   0.00737   0.00000   0.00000 
   0.00000  -0.00737   0.00000 
   0.00000  -0.00737   0.00000 
   0.00000  -0.00737   0.00000 
   0.00000   0.00737   0.00000 
   0.00000   0.00737   0.00000 
   0.00000   0.00737   0.00000 
  -0.00737   0.00000   0.00000 
  -0.00737   0.00000   0.00000 
  -0.00737   0.00000   0.00000 
   0.00737   0.00000   0.00000 
   0.00737   0.00000   0.00000 
   0.00737   0.00000   0.00000 
   0.00000  -0.00737   0.00000 
   0.00000  -0.00737   0.00000 
   0.00000  -0.00737   0.00000 
   0.00000   0.00737   0.00000 
   0.00000   0.00737   0.00000 
   0.00000   0.00737   0.00000 
  -0.00737   0.00000   0.00000 
  -0.00737   0.00000   0.00000 
  -0.00737   0.00000   0.00000 
   0.00737   0.00000   0.00000 
   0.00737   0.00000   0.00000 
   0.00737   0.00000   0.00000 
   0.00000  -0.00737   0.00000 
   0.00000  -0.00737   0.00000 
   0.00000  -0.00737   0.00000 
   0.00000   0.00737   0.00000 
   0.00000   0.00737   0.00000 
   0.00000   0.00737   0.00000 
  -0.00737   0.00000   0.00000 
  -0.00737   0.00000   0.00000 
  -0.00737   0.00000   0.00000 
   0.00737   0.00000   0.00000 
   0.00737   0.00000   0.00000 
   0.00737   0.00000   0.00000 
    6    3   0.00000   5.65685    2 GM3+[O2:j:dsp]A'_1(a) 
   0.00737   0.00000   0.00000 
   0.00737   0.00000   0.00000 
  -0.00737   0.00000   0.00000 
  -0.00737   0.00000   0.00000 
   0.00000   0.00737   0.00000 
   0.00000   0.00737   0.00000 
   0.00000  -0.00737   0.00000 
   0.00000  -0.00737   0.00000 
   0.00737   0.00000   0.00000 
   0.00737   0.00000   0.00000 
  -0.00737   0.00000   0.00000 
  -0.00737   0.00000   0.00000 
   0.00000   0.00737   0.00000 
   0.00000   0.00737   0.00000 
   0.00000  -0.00737   0.00000 
   0.00000  -0.00737   0.00000 
   0.00737   0.00000   0.00000 
   0.00737   0.00000   0.00000 
  -0.00737   0.00000   0.00000 
  -0.00737   0.00000   0.00000 
   0.00000   0.00737   0.00000 
   0.00000   0.00737   0.00000 
   0.00000  -0.00737   0.00000 
   0.00000  -0.00737   0.00000 
   0.00737   0.00000   0.00000 
   0.00737   0.00000   0.00000 
  -0.00737   0.00000   0.00000 
  -0.00737   0.00000   0.00000 
   0.00000   0.00737   0.00000 
   0.00000   0.00737   0.00000 
   0.00000  -0.00737   0.00000 
   0.00000  -0.00737   0.00000 
  -0.00737   0.00000   0.00000 
  -0.00737   0.00000   0.00000 
  -0.00737   0.00000   0.00000 
   0.00737   0.00000   0.00000 
   0.00737   0.00000   0.00000 
   0.00737   0.00000   0.00000 
   0.00000   0.00737   0.00000 
   0.00000   0.00737   0.00000 
   0.00000   0.00737   0.00000 
   0.00000  -0.00737   0.00000 
   0.00000  -0.00737   0.00000 
   0.00000  -0.00737   0.00000 
  -0.00737   0.00000   0.00000 
  -0.00737   0.00000   0.00000 
  -0.00737   0.00000   0.00000 
   0.00737   0.00000   0.00000 
   0.00737   0.00000   0.00000 
   0.00737   0.00000   0.00000 
   0.00000   0.00737   0.00000 
   0.00000   0.00737   0.00000 
   0.00000   0.00737   0.00000 
   0.00000  -0.00737   0.00000 
   0.00000  -0.00737   0.00000 
   0.00000  -0.00737   0.00000 
  -0.00737   0.00000   0.00000 
  -0.00737   0.00000   0.00000 
  -0.00737   0.00000   0.00000 
   0.00737   0.00000   0.00000 
   0.00737   0.00000   0.00000 
   0.00737   0.00000   0.00000 
   0.00000   0.00737   0.00000 
   0.00000   0.00737   0.00000 
   0.00000   0.00737   0.00000 
   0.00000  -0.00737   0.00000 
   0.00000  -0.00737   0.00000 
   0.00000  -0.00737   0.00000 
  -0.00737   0.00000   0.00000 
  -0.00737   0.00000   0.00000 
  -0.00737   0.00000   0.00000 
   0.00737   0.00000   0.00000 
   0.00737   0.00000   0.00000 
   0.00737   0.00000   0.00000 
   0.00000   0.00737   0.00000 
   0.00000   0.00737   0.00000 
   0.00000   0.00737   0.00000 
   0.00000  -0.00737   0.00000 
   0.00000  -0.00737   0.00000 
   0.00000  -0.00737   0.00000 
    6    4   0.00000   5.65685    2 GM3+[O2:j:dsp]A'_2(a) 
   0.00000   0.00737   0.00000 
   0.00000   0.00737   0.00000 
   0.00000  -0.00737   0.00000 
   0.00000  -0.00737   0.00000 
  -0.00737   0.00000   0.00000 
  -0.00737   0.00000   0.00000 
   0.00737   0.00000   0.00000 
   0.00737   0.00000   0.00000 
   0.00000   0.00737   0.00000 
   0.00000   0.00737   0.00000 
   0.00000  -0.00737   0.00000 
   0.00000  -0.00737   0.00000 
  -0.00737   0.00000   0.00000 
  -0.00737   0.00000   0.00000 
   0.00737   0.00000   0.00000 
   0.00737   0.00000   0.00000 
   0.00000   0.00737   0.00000 
   0.00000   0.00737   0.00000 
   0.00000  -0.00737   0.00000 
   0.00000  -0.00737   0.00000 
  -0.00737   0.00000   0.00000 
  -0.00737   0.00000   0.00000 
   0.00737   0.00000   0.00000 
   0.00737   0.00000   0.00000 
   0.00000   0.00737   0.00000 
   0.00000   0.00737   0.00000 
   0.00000  -0.00737   0.00000 
   0.00000  -0.00737   0.00000 
  -0.00737   0.00000   0.00000 
  -0.00737   0.00000   0.00000 
   0.00737   0.00000   0.00000 
   0.00737   0.00000   0.00000 
   0.00000   0.00737   0.00000 
   0.00000   0.00737   0.00000 
   0.00000   0.00737   0.00000 
   0.00000  -0.00737   0.00000 
   0.00000  -0.00737   0.00000 
   0.00000  -0.00737   0.00000 
   0.00737   0.00000   0.00000 
   0.00737   0.00000   0.00000 
   0.00737   0.00000   0.00000 
  -0.00737   0.00000   0.00000 
  -0.00737   0.00000   0.00000 
  -0.00737   0.00000   0.00000 
   0.00000   0.00737   0.00000 
   0.00000   0.00737   0.00000 
   0.00000   0.00737   0.00000 
   0.00000  -0.00737   0.00000 
   0.00000  -0.00737   0.00000 
   0.00000  -0.00737   0.00000 
   0.00737   0.00000   0.00000 
   0.00737   0.00000   0.00000 
   0.00737   0.00000   0.00000 
  -0.00737   0.00000   0.00000 
  -0.00737   0.00000   0.00000 
  -0.00737   0.00000   0.00000 
   0.00000   0.00737   0.00000 
   0.00000   0.00737   0.00000 
   0.00000   0.00737   0.00000 
   0.00000  -0.00737   0.00000 
   0.00000  -0.00737   0.00000 
   0.00000  -0.00737   0.00000 
   0.00737   0.00000   0.00000 
   0.00737   0.00000   0.00000 
   0.00737   0.00000   0.00000 
  -0.00737   0.00000   0.00000 
  -0.00737   0.00000   0.00000 
  -0.00737   0.00000   0.00000 
   0.00000   0.00737   0.00000 
   0.00000   0.00737   0.00000 
   0.00000   0.00737   0.00000 
   0.00000  -0.00737   0.00000 
   0.00000  -0.00737   0.00000 
   0.00000  -0.00737   0.00000 
   0.00737   0.00000   0.00000 
   0.00737   0.00000   0.00000 
   0.00737   0.00000   0.00000 
  -0.00737   0.00000   0.00000 
  -0.00737   0.00000   0.00000 
  -0.00737   0.00000   0.00000 
    6    5   0.00000   4.00000    3 M5+[O2:j:dsp]A'_1(a) 
   0.01042   0.00000   0.00000 
   0.01042   0.00000   0.00000 
  -0.01042   0.00000   0.00000 
  -0.01042   0.00000   0.00000 
   0.00000   0.01042   0.00000 
   0.00000   0.01042   0.00000 
   0.00000  -0.01042   0.00000 
   0.00000  -0.01042   0.00000 
   0.01042   0.00000   0.00000 
   0.01042   0.00000   0.00000 
  -0.01042   0.00000   0.00000 
  -0.01042   0.00000   0.00000 
   0.00000   0.01042   0.00000 
   0.00000   0.01042   0.00000 
   0.00000  -0.01042   0.00000 
   0.00000  -0.01042   0.00000 
  -0.01042   0.00000   0.00000 
  -0.01042   0.00000   0.00000 
   0.01042   0.00000   0.00000 
   0.01042   0.00000   0.00000 
   0.00000  -0.01042   0.00000 
   0.00000  -0.01042   0.00000 
   0.00000   0.01042   0.00000 
   0.00000   0.01042   0.00000 
  -0.01042   0.00000   0.00000 
  -0.01042   0.00000   0.00000 
   0.01042   0.00000   0.00000 
   0.01042   0.00000   0.00000 
   0.00000  -0.01042   0.00000 
   0.00000  -0.01042   0.00000 
   0.00000   0.01042   0.00000 
   0.00000   0.01042   0.00000 
   0.00000   0.00000   0.00000 
   0.00000   0.00000   0.00000 
   0.00000   0.00000   0.00000 
   0.00000   0.00000   0.00000 
   0.00000   0.00000   0.00000 
   0.00000   0.00000   0.00000 
   0.00000   0.00000   0.00000 
   0.00000   0.00000   0.00000 
   0.00000   0.00000   0.00000 
   0.00000   0.00000   0.00000 
   0.00000   0.00000   0.00000 
   0.00000   0.00000   0.00000 
   0.00000   0.00000   0.00000 
   0.00000   0.00000   0.00000 
   0.00000   0.00000   0.00000 
   0.00000   0.00000   0.00000 
   0.00000   0.00000   0.00000 
   0.00000   0.00000   0.00000 
   0.00000   0.00000   0.00000 
   0.00000   0.00000   0.00000 
   0.00000   0.00000   0.00000 
   0.00000   0.00000   0.00000 
   0.00000   0.00000   0.00000 
   0.00000   0.00000   0.00000 
   0.00000   0.00000   0.00000 
   0.00000   0.00000   0.00000 
   0.00000   0.00000   0.00000 
   0.00000   0.00000   0.00000 
   0.00000   0.00000   0.00000 
   0.00000   0.00000   0.00000 
   0.00000   0.00000   0.00000 
   0.00000   0.00000   0.00000 
   0.00000   0.00000   0.00000 
   0.00000   0.00000   0.00000 
   0.00000   0.00000   0.00000 
   0.00000   0.00000   0.00000 
   0.00000   0.00000   0.00000 
   0.00000   0.00000   0.00000 
   0.00000   0.00000   0.00000 
   0.00000   0.00000   0.00000 
   0.00000   0.00000   0.00000 
   0.00000   0.00000   0.00000 
   0.00000   0.00000   0.00000 
   0.00000   0.00000   0.00000 
   0.00000   0.00000   0.00000 
   0.00000   0.00000   0.00000 
   0.00000   0.00000   0.00000 
   0.00000   0.00000   0.00000 
    6    6   0.00000   4.00000    3 M5+[O2:j:dsp]A'_2(a) 
   0.00000   0.00000   0.00000 
   0.00000   0.00000   0.00000 
   0.00000   0.00000   0.00000 
   0.00000   0.00000   0.00000 
   0.00000   0.00000   0.00000 
   0.00000   0.00000   0.00000 
   0.00000   0.00000   0.00000 
   0.00000   0.00000   0.00000 
   0.00000   0.00000   0.00000 
   0.00000   0.00000   0.00000 
   0.00000   0.00000   0.00000 
   0.00000   0.00000   0.00000 
   0.00000   0.00000   0.00000 
   0.00000   0.00000   0.00000 
   0.00000   0.00000   0.00000 
   0.00000   0.00000   0.00000 
   0.00000   0.00000   0.00000 
   0.00000   0.00000   0.00000 
   0.00000   0.00000   0.00000 
   0.00000   0.00000   0.00000 
   0.00000   0.00000   0.00000 
   0.00000   0.00000   0.00000 
   0.00000   0.00000   0.00000 
   0.00000   0.00000   0.00000 
   0.00000   0.00000   0.00000 
   0.00000   0.00000   0.00000 
   0.00000   0.00000   0.00000 
   0.00000   0.00000   0.00000 
   0.00000   0.00000   0.00000 
   0.00000   0.00000   0.00000 
   0.00000   0.00000   0.00000 
   0.00000   0.00000   0.00000 
  -0.01042   0.00000   0.00000 
  -0.01042   0.00000   0.00000 
  -0.01042   0.00000   0.00000 
   0.01042   0.00000   0.00000 
   0.01042   0.00000   0.00000 
   0.01042   0.00000   0.00000 
   0.00000   0.01042   0.00000 
   0.00000   0.01042   0.00000 
   0.00000   0.01042   0.00000 
   0.00000  -0.01042   0.00000 
   0.00000  -0.01042   0.00000 
   0.00000  -0.01042   0.00000 
  -0.01042   0.00000   0.00000 
  -0.01042   0.00000   0.00000 
  -0.01042   0.00000   0.00000 
   0.01042   0.00000   0.00000 
   0.01042   0.00000   0.00000 
   0.01042   0.00000   0.00000 
   0.00000   0.01042   0.00000 
   0.00000   0.01042   0.00000 
   0.00000   0.01042   0.00000 
   0.00000  -0.01042   0.00000 
   0.00000  -0.01042   0.00000 
   0.00000  -0.01042   0.00000 
   0.01042   0.00000   0.00000 
   0.01042   0.00000   0.00000 
   0.01042   0.00000   0.00000 
  -0.01042   0.00000   0.00000 
  -0.01042   0.00000   0.00000 
  -0.01042   0.00000   0.00000 
   0.00000  -0.01042   0.00000 
   0.00000  -0.01042   0.00000 
   0.00000  -0.01042   0.00000 
   0.00000   0.01042   0.00000 
   0.00000   0.01042   0.00000 
   0.00000   0.01042   0.00000 
   0.01042   0.00000   0.00000 
   0.01042   0.00000   0.00000 
   0.01042   0.00000   0.00000 
  -0.01042   0.00000   0.00000 
  -0.01042   0.00000   0.00000 
  -0.01042   0.00000   0.00000 
   0.00000  -0.01042   0.00000 
   0.00000  -0.01042   0.00000 
   0.00000  -0.01042   0.00000 
   0.00000   0.01042   0.00000 
   0.00000   0.01042   0.00000 
   0.00000   0.01042   0.00000 
    6    7   0.00000   4.00000    3 M5+[O2:j:dsp]A'_3(a) 
   0.00000   0.01042   0.00000 
   0.00000   0.01042   0.00000 
   0.00000  -0.01042   0.00000 
   0.00000  -0.01042   0.00000 
  -0.01042   0.00000   0.00000 
  -0.01042   0.00000   0.00000 
   0.01042   0.00000   0.00000 
   0.01042   0.00000   0.00000 
   0.00000   0.01042   0.00000 
   0.00000   0.01042   0.00000 
   0.00000  -0.01042   0.00000 
   0.00000  -0.01042   0.00000 
  -0.01042   0.00000   0.00000 
  -0.01042   0.00000   0.00000 
   0.01042   0.00000   0.00000 
   0.01042   0.00000   0.00000 
   0.00000  -0.01042   0.00000 
   0.00000  -0.01042   0.00000 
   0.00000   0.01042   0.00000 
   0.00000   0.01042   0.00000 
   0.01042   0.00000   0.00000 
   0.01042   0.00000   0.00000 
  -0.01042   0.00000   0.00000 
  -0.01042   0.00000   0.00000 
   0.00000  -0.01042   0.00000 
   0.00000  -0.01042   0.00000 
   0.00000   0.01042   0.00000 
   0.00000   0.01042   0.00000 
   0.01042   0.00000   0.00000 
   0.01042   0.00000   0.00000 
  -0.01042   0.00000   0.00000 
  -0.01042   0.00000   0.00000 
   0.00000   0.00000   0.00000 
   0.00000   0.00000   0.00000 
   0.00000   0.00000   0.00000 
   0.00000   0.00000   0.00000 
   0.00000   0.00000   0.00000 
   0.00000   0.00000   0.00000 
   0.00000   0.00000   0.00000 
   0.00000   0.00000   0.00000 
   0.00000   0.00000   0.00000 
   0.00000   0.00000   0.00000 
   0.00000   0.00000   0.00000 
   0.00000   0.00000   0.00000 
   0.00000   0.00000   0.00000 
   0.00000   0.00000   0.00000 
   0.00000   0.00000   0.00000 
   0.00000   0.00000   0.00000 
   0.00000   0.00000   0.00000 
   0.00000   0.00000   0.00000 
   0.00000   0.00000   0.00000 
   0.00000   0.00000   0.00000 
   0.00000   0.00000   0.00000 
   0.00000   0.00000   0.00000 
   0.00000   0.00000   0.00000 
   0.00000   0.00000   0.00000 
   0.00000   0.00000   0.00000 
   0.00000   0.00000   0.00000 
   0.00000   0.00000   0.00000 
   0.00000   0.00000   0.00000 
   0.00000   0.00000   0.00000 
   0.00000   0.00000   0.00000 
   0.00000   0.00000   0.00000 
   0.00000   0.00000   0.00000 
   0.00000   0.00000   0.00000 
   0.00000   0.00000   0.00000 
   0.00000   0.00000   0.00000 
   0.00000   0.00000   0.00000 
   0.00000   0.00000   0.00000 
   0.00000   0.00000   0.00000 
   0.00000   0.00000   0.00000 
   0.00000   0.00000   0.00000 
   0.00000   0.00000   0.00000 
   0.00000   0.00000   0.00000 
   0.00000   0.00000   0.00000 
   0.00000   0.00000   0.00000 
   0.00000   0.00000   0.00000 
   0.00000   0.00000   0.00000 
   0.00000   0.00000   0.00000 
   0.00000   0.00000   0.00000 
    6    8   0.00000   4.00000    3 M5+[O2:j:dsp]A'_4(a) 
   0.00000   0.00000   0.00000 
   0.00000   0.00000   0.00000 
   0.00000   0.00000   0.00000 
   0.00000   0.00000   0.00000 
   0.00000   0.00000   0.00000 
   0.00000   0.00000   0.00000 
   0.00000   0.00000   0.00000 
   0.00000   0.00000   0.00000 
   0.00000   0.00000   0.00000 
   0.00000   0.00000   0.00000 
   0.00000   0.00000   0.00000 
   0.00000   0.00000   0.00000 
   0.00000   0.00000   0.00000 
   0.00000   0.00000   0.00000 
   0.00000   0.00000   0.00000 
   0.00000   0.00000   0.00000 
   0.00000   0.00000   0.00000 
   0.00000   0.00000   0.00000 
   0.00000   0.00000   0.00000 
   0.00000   0.00000   0.00000 
   0.00000   0.00000   0.00000 
   0.00000   0.00000   0.00000 
   0.00000   0.00000   0.00000 
   0.00000   0.00000   0.00000 
   0.00000   0.00000   0.00000 
   0.00000   0.00000   0.00000 
   0.00000   0.00000   0.00000 
   0.00000   0.00000   0.00000 
   0.00000   0.00000   0.00000 
   0.00000   0.00000   0.00000 
   0.00000   0.00000   0.00000 
   0.00000   0.00000   0.00000 
   0.00000   0.01042   0.00000 
   0.00000   0.01042   0.00000 
   0.00000   0.01042   0.00000 
   0.00000  -0.01042   0.00000 
   0.00000  -0.01042   0.00000 
   0.00000  -0.01042   0.00000 
   0.01042   0.00000   0.00000 
   0.01042   0.00000   0.00000 
   0.01042   0.00000   0.00000 
  -0.01042   0.00000   0.00000 
  -0.01042   0.00000   0.00000 
  -0.01042   0.00000   0.00000 
   0.00000   0.01042   0.00000 
   0.00000   0.01042   0.00000 
   0.00000   0.01042   0.00000 
   0.00000  -0.01042   0.00000 
   0.00000  -0.01042   0.00000 
   0.00000  -0.01042   0.00000 
   0.01042   0.00000   0.00000 
   0.01042   0.00000   0.00000 
   0.01042   0.00000   0.00000 
  -0.01042   0.00000   0.00000 
  -0.01042   0.00000   0.00000 
  -0.01042   0.00000   0.00000 
   0.00000  -0.01042   0.00000 
   0.00000  -0.01042   0.00000 
   0.00000  -0.01042   0.00000 
   0.00000   0.01042   0.00000 
   0.00000   0.01042   0.00000 
   0.00000   0.01042   0.00000 
  -0.01042   0.00000   0.00000 
  -0.01042   0.00000   0.00000 
  -0.01042   0.00000   0.00000 
   0.01042   0.00000   0.00000 
   0.01042   0.00000   0.00000 
   0.01042   0.00000   0.00000 
   0.00000  -0.01042   0.00000 
   0.00000  -0.01042   0.00000 
   0.00000  -0.01042   0.00000 
   0.00000   0.01042   0.00000 
   0.00000   0.01042   0.00000 
   0.00000   0.01042   0.00000 
  -0.01042   0.00000   0.00000 
  -0.01042   0.00000   0.00000 
  -0.01042   0.00000   0.00000 
   0.01042   0.00000   0.00000 
   0.01042   0.00000   0.00000 
   0.01042   0.00000   0.00000 
    6    9   1.28637   5.65685    4 R1[O2:j:dsp]A'_1(a) 
   0.00737   0.00000   0.00000 
   0.00737   0.00000   0.00000 
  -0.00737   0.00000   0.00000 
  -0.00737   0.00000   0.00000 
   0.00000   0.00737   0.00000 
   0.00000   0.00737   0.00000 
   0.00000  -0.00737   0.00000 
   0.00000  -0.00737   0.00000 
  -0.00737   0.00000   0.00000 
  -0.00737   0.00000   0.00000 
   0.00737   0.00000   0.00000 
   0.00737   0.00000   0.00000 
   0.00000  -0.00737   0.00000 
   0.00000  -0.00737   0.00000 
   0.00000   0.00737   0.00000 
   0.00000   0.00737   0.00000 
  -0.00737   0.00000   0.00000 
  -0.00737   0.00000   0.00000 
   0.00737   0.00000   0.00000 
   0.00737   0.00000   0.00000 
   0.00000  -0.00737   0.00000 
   0.00000  -0.00737   0.00000 
   0.00000   0.00737   0.00000 
   0.00000   0.00737   0.00000 
   0.00737   0.00000   0.00000 
   0.00737   0.00000   0.00000 
  -0.00737   0.00000   0.00000 
  -0.00737   0.00000   0.00000 
   0.00000   0.00737   0.00000 
   0.00000   0.00737   0.00000 
   0.00000  -0.00737   0.00000 
   0.00000  -0.00737   0.00000 
   0.00737   0.00000   0.00000 
   0.00737   0.00000   0.00000 
   0.00737   0.00000   0.00000 
  -0.00737   0.00000   0.00000 
  -0.00737   0.00000   0.00000 
  -0.00737   0.00000   0.00000 
   0.00000  -0.00737   0.00000 
   0.00000  -0.00737   0.00000 
   0.00000  -0.00737   0.00000 
   0.00000   0.00737   0.00000 
   0.00000   0.00737   0.00000 
   0.00000   0.00737   0.00000 
  -0.00737   0.00000   0.00000 
  -0.00737   0.00000   0.00000 
  -0.00737   0.00000   0.00000 
   0.00737   0.00000   0.00000 
   0.00737   0.00000   0.00000 
   0.00737   0.00000   0.00000 
   0.00000   0.00737   0.00000 
   0.00000   0.00737   0.00000 
   0.00000   0.00737   0.00000 
   0.00000  -0.00737   0.00000 
   0.00000  -0.00737   0.00000 
   0.00000  -0.00737   0.00000 
  -0.00737   0.00000   0.00000 
  -0.00737   0.00000   0.00000 
  -0.00737   0.00000   0.00000 
   0.00737   0.00000   0.00000 
   0.00737   0.00000   0.00000 
   0.00737   0.00000   0.00000 
   0.00000   0.00737   0.00000 
   0.00000   0.00737   0.00000 
   0.00000   0.00737   0.00000 
   0.00000  -0.00737   0.00000 
   0.00000  -0.00737   0.00000 
   0.00000  -0.00737   0.00000 
   0.00737   0.00000   0.00000 
   0.00737   0.00000   0.00000 
   0.00737   0.00000   0.00000 
  -0.00737   0.00000   0.00000 
  -0.00737   0.00000   0.00000 
  -0.00737   0.00000   0.00000 
   0.00000  -0.00737   0.00000 
   0.00000  -0.00737   0.00000 
   0.00000  -0.00737   0.00000 
   0.00000   0.00737   0.00000 
   0.00000   0.00737   0.00000 
   0.00000   0.00737   0.00000 
    6   10   0.56071   5.65685    4 R1[O2:j:dsp]A'_2(a) 
   0.00737   0.00000   0.00000 
   0.00737   0.00000   0.00000 
  -0.00737   0.00000   0.00000 
  -0.00737   0.00000   0.00000 
   0.00000   0.00737   0.00000 
   0.00000   0.00737   0.00000 
   0.00000  -0.00737   0.00000 
   0.00000  -0.00737   0.00000 
  -0.00737   0.00000   0.00000 
  -0.00737   0.00000   0.00000 
   0.00737   0.00000   0.00000 
   0.00737   0.00000   0.00000 
   0.00000  -0.00737   0.00000 
   0.00000  -0.00737   0.00000 
   0.00000   0.00737   0.00000 
   0.00000   0.00737   0.00000 
  -0.00737   0.00000   0.00000 
  -0.00737   0.00000   0.00000 
   0.00737   0.00000   0.00000 
   0.00737   0.00000   0.00000 
   0.00000  -0.00737   0.00000 
   0.00000  -0.00737   0.00000 
   0.00000   0.00737   0.00000 
   0.00000   0.00737   0.00000 
   0.00737   0.00000   0.00000 
   0.00737   0.00000   0.00000 
  -0.00737   0.00000   0.00000 
  -0.00737   0.00000   0.00000 
   0.00000   0.00737   0.00000 
   0.00000   0.00737   0.00000 
   0.00000  -0.00737   0.00000 
   0.00000  -0.00737   0.00000 
  -0.00737   0.00000   0.00000 
  -0.00737   0.00000   0.00000 
  -0.00737   0.00000   0.00000 
   0.00737   0.00000   0.00000 
   0.00737   0.00000   0.00000 
   0.00737   0.00000   0.00000 
   0.00000   0.00737   0.00000 
   0.00000   0.00737   0.00000 
   0.00000   0.00737   0.00000 
   0.00000  -0.00737   0.00000 
   0.00000  -0.00737   0.00000 
   0.00000  -0.00737   0.00000 
   0.00737   0.00000   0.00000 
   0.00737   0.00000   0.00000 
   0.00737   0.00000   0.00000 
  -0.00737   0.00000   0.00000 
  -0.00737   0.00000   0.00000 
  -0.00737   0.00000   0.00000 
   0.00000  -0.00737   0.00000 
   0.00000  -0.00737   0.00000 
   0.00000  -0.00737   0.00000 
   0.00000   0.00737   0.00000 
   0.00000   0.00737   0.00000 
   0.00000   0.00737   0.00000 
   0.00737   0.00000   0.00000 
   0.00737   0.00000   0.00000 
   0.00737   0.00000   0.00000 
  -0.00737   0.00000   0.00000 
  -0.00737   0.00000   0.00000 
  -0.00737   0.00000   0.00000 
   0.00000  -0.00737   0.00000 
   0.00000  -0.00737   0.00000 
   0.00000  -0.00737   0.00000 
   0.00000   0.00737   0.00000 
   0.00000   0.00737   0.00000 
   0.00000   0.00737   0.00000 
  -0.00737   0.00000   0.00000 
  -0.00737   0.00000   0.00000 
  -0.00737   0.00000   0.00000 
   0.00737   0.00000   0.00000 
   0.00737   0.00000   0.00000 
   0.00737   0.00000   0.00000 
   0.00000   0.00737   0.00000 
   0.00000   0.00737   0.00000 
   0.00000   0.00737   0.00000 
   0.00000  -0.00737   0.00000 
   0.00000  -0.00737   0.00000 
   0.00000  -0.00737   0.00000 
    6   11  -1.27619   5.65685    4 R1[O2:j:dsp]A'_3(a) 
   0.00737   0.00000   0.00000 
   0.00737   0.00000   0.00000 
  -0.00737   0.00000   0.00000 
  -0.00737   0.00000   0.00000 
   0.00000   0.00737   0.00000 
   0.00000   0.00737   0.00000 
   0.00000  -0.00737   0.00000 
   0.00000  -0.00737   0.00000 
  -0.00737   0.00000   0.00000 
  -0.00737   0.00000   0.00000 
   0.00737   0.00000   0.00000 
   0.00737   0.00000   0.00000 
   0.00000  -0.00737   0.00000 
   0.00000  -0.00737   0.00000 
   0.00000   0.00737   0.00000 
   0.00000   0.00737   0.00000 
   0.00737   0.00000   0.00000 
   0.00737   0.00000   0.00000 
  -0.00737   0.00000   0.00000 
  -0.00737   0.00000   0.00000 
   0.00000   0.00737   0.00000 
   0.00000   0.00737   0.00000 
   0.00000  -0.00737   0.00000 
   0.00000  -0.00737   0.00000 
  -0.00737   0.00000   0.00000 
  -0.00737   0.00000   0.00000 
   0.00737   0.00000   0.00000 
   0.00737   0.00000   0.00000 
   0.00000  -0.00737   0.00000 
   0.00000  -0.00737   0.00000 
   0.00000   0.00737   0.00000 
   0.00000   0.00737   0.00000 
   0.00737   0.00000   0.00000 
   0.00737   0.00000   0.00000 
   0.00737   0.00000   0.00000 
  -0.00737   0.00000   0.00000 
  -0.00737   0.00000   0.00000 
  -0.00737   0.00000   0.00000 
   0.00000  -0.00737   0.00000 
   0.00000  -0.00737   0.00000 
   0.00000  -0.00737   0.00000 
   0.00000   0.00737   0.00000 
   0.00000   0.00737   0.00000 
   0.00000   0.00737   0.00000 
  -0.00737   0.00000   0.00000 
  -0.00737   0.00000   0.00000 
  -0.00737   0.00000   0.00000 
   0.00737   0.00000   0.00000 
   0.00737   0.00000   0.00000 
   0.00737   0.00000   0.00000 
   0.00000   0.00737   0.00000 
   0.00000   0.00737   0.00000 
   0.00000   0.00737   0.00000 
   0.00000  -0.00737   0.00000 
   0.00000  -0.00737   0.00000 
   0.00000  -0.00737   0.00000 
   0.00737   0.00000   0.00000 
   0.00737   0.00000   0.00000 
   0.00737   0.00000   0.00000 
  -0.00737   0.00000   0.00000 
  -0.00737   0.00000   0.00000 
  -0.00737   0.00000   0.00000 
   0.00000  -0.00737   0.00000 
   0.00000  -0.00737   0.00000 
   0.00000  -0.00737   0.00000 
   0.00000   0.00737   0.00000 
   0.00000   0.00737   0.00000 
   0.00000   0.00737   0.00000 
  -0.00737   0.00000   0.00000 
  -0.00737   0.00000   0.00000 
  -0.00737   0.00000   0.00000 
   0.00737   0.00000   0.00000 
   0.00737   0.00000   0.00000 
   0.00737   0.00000   0.00000 
   0.00000   0.00737   0.00000 
   0.00000   0.00737   0.00000 
   0.00000   0.00737   0.00000 
   0.00000  -0.00737   0.00000 
   0.00000  -0.00737   0.00000 
   0.00000  -0.00737   0.00000 
    6   12  -0.57225   5.65685    4 R1[O2:j:dsp]A'_4(a) 
  -0.00737   0.00000   0.00000 
  -0.00737   0.00000   0.00000 
   0.00737   0.00000   0.00000 
   0.00737   0.00000   0.00000 
   0.00000  -0.00737   0.00000 
   0.00000  -0.00737   0.00000 
   0.00000   0.00737   0.00000 
   0.00000   0.00737   0.00000 
   0.00737   0.00000   0.00000 
   0.00737   0.00000   0.00000 
  -0.00737   0.00000   0.00000 
  -0.00737   0.00000   0.00000 
   0.00000   0.00737   0.00000 
   0.00000   0.00737   0.00000 
   0.00000  -0.00737   0.00000 
   0.00000  -0.00737   0.00000 
  -0.00737   0.00000   0.00000 
  -0.00737   0.00000   0.00000 
   0.00737   0.00000   0.00000 
   0.00737   0.00000   0.00000 
   0.00000  -0.00737   0.00000 
   0.00000  -0.00737   0.00000 
   0.00000   0.00737   0.00000 
   0.00000   0.00737   0.00000 
   0.00737   0.00000   0.00000 
   0.00737   0.00000   0.00000 
  -0.00737   0.00000   0.00000 
  -0.00737   0.00000   0.00000 
   0.00000   0.00737   0.00000 
   0.00000   0.00737   0.00000 
   0.00000  -0.00737   0.00000 
   0.00000  -0.00737   0.00000 
   0.00737   0.00000   0.00000 
   0.00737   0.00000   0.00000 
   0.00737   0.00000   0.00000 
  -0.00737   0.00000   0.00000 
  -0.00737   0.00000   0.00000 
  -0.00737   0.00000   0.00000 
   0.00000  -0.00737   0.00000 
   0.00000  -0.00737   0.00000 
   0.00000  -0.00737   0.00000 
   0.00000   0.00737   0.00000 
   0.00000   0.00737   0.00000 
   0.00000   0.00737   0.00000 
  -0.00737   0.00000   0.00000 
  -0.00737   0.00000   0.00000 
  -0.00737   0.00000   0.00000 
   0.00737   0.00000   0.00000 
   0.00737   0.00000   0.00000 
   0.00737   0.00000   0.00000 
   0.00000   0.00737   0.00000 
   0.00000   0.00737   0.00000 
   0.00000   0.00737   0.00000 
   0.00000  -0.00737   0.00000 
   0.00000  -0.00737   0.00000 
   0.00000  -0.00737   0.00000 
   0.00737   0.00000   0.00000 
   0.00737   0.00000   0.00000 
   0.00737   0.00000   0.00000 
  -0.00737   0.00000   0.00000 
  -0.00737   0.00000   0.00000 
  -0.00737   0.00000   0.00000 
   0.00000  -0.00737   0.00000 
   0.00000  -0.00737   0.00000 
   0.00000  -0.00737   0.00000 
   0.00000   0.00737   0.00000 
   0.00000   0.00737   0.00000 
   0.00000   0.00737   0.00000 
  -0.00737   0.00000   0.00000 
  -0.00737   0.00000   0.00000 
  -0.00737   0.00000   0.00000 
   0.00737   0.00000   0.00000 
   0.00737   0.00000   0.00000 
   0.00737   0.00000   0.00000 
   0.00000   0.00737   0.00000 
   0.00000   0.00737   0.00000 
   0.00000   0.00737   0.00000 
   0.00000  -0.00737   0.00000 
   0.00000  -0.00737   0.00000 
   0.00000  -0.00737   0.00000 
    6   13  -0.42969   5.65685    4 R1[O2:j:dsp]A'_5(a) 
   0.00000   0.00737   0.00000 
   0.00000   0.00737   0.00000 
   0.00000  -0.00737   0.00000 
   0.00000  -0.00737   0.00000 
  -0.00737   0.00000   0.00000 
  -0.00737   0.00000   0.00000 
   0.00737   0.00000   0.00000 
   0.00737   0.00000   0.00000 
   0.00000  -0.00737   0.00000 
   0.00000  -0.00737   0.00000 
   0.00000   0.00737   0.00000 
   0.00000   0.00737   0.00000 
   0.00737   0.00000   0.00000 
   0.00737   0.00000   0.00000 
  -0.00737   0.00000   0.00000 
  -0.00737   0.00000   0.00000 
   0.00000  -0.00737   0.00000 
   0.00000  -0.00737   0.00000 
   0.00000   0.00737   0.00000 
   0.00000   0.00737   0.00000 
   0.00737   0.00000   0.00000 
   0.00737   0.00000   0.00000 
  -0.00737   0.00000   0.00000 
  -0.00737   0.00000   0.00000 
   0.00000   0.00737   0.00000 
   0.00000   0.00737   0.00000 
   0.00000  -0.00737   0.00000 
   0.00000  -0.00737   0.00000 
  -0.00737   0.00000   0.00000 
  -0.00737   0.00000   0.00000 
   0.00737   0.00000   0.00000 
   0.00737   0.00000   0.00000 
   0.00000  -0.00737   0.00000 
   0.00000  -0.00737   0.00000 
   0.00000  -0.00737   0.00000 
   0.00000   0.00737   0.00000 
   0.00000   0.00737   0.00000 
   0.00000   0.00737   0.00000 
  -0.00737   0.00000   0.00000 
  -0.00737   0.00000   0.00000 
  -0.00737   0.00000   0.00000 
   0.00737   0.00000   0.00000 
   0.00737   0.00000   0.00000 
   0.00737   0.00000   0.00000 
   0.00000   0.00737   0.00000 
   0.00000   0.00737   0.00000 
   0.00000   0.00737   0.00000 
   0.00000  -0.00737   0.00000 
   0.00000  -0.00737   0.00000 
   0.00000  -0.00737   0.00000 
   0.00737   0.00000   0.00000 
   0.00737   0.00000   0.00000 
   0.00737   0.00000   0.00000 
  -0.00737   0.00000   0.00000 
  -0.00737   0.00000   0.00000 
  -0.00737   0.00000   0.00000 
   0.00000   0.00737   0.00000 
   0.00000   0.00737   0.00000 
   0.00000   0.00737   0.00000 
   0.00000  -0.00737   0.00000 
   0.00000  -0.00737   0.00000 
   0.00000  -0.00737   0.00000 
   0.00737   0.00000   0.00000 
   0.00737   0.00000   0.00000 
   0.00737   0.00000   0.00000 
  -0.00737   0.00000   0.00000 
  -0.00737   0.00000   0.00000 
  -0.00737   0.00000   0.00000 
   0.00000  -0.00737   0.00000 
   0.00000  -0.00737   0.00000 
   0.00000  -0.00737   0.00000 
   0.00000   0.00737   0.00000 
   0.00000   0.00737   0.00000 
   0.00000   0.00737   0.00000 
  -0.00737   0.00000   0.00000 
  -0.00737   0.00000   0.00000 
  -0.00737   0.00000   0.00000 
   0.00737   0.00000   0.00000 
   0.00737   0.00000   0.00000 
   0.00737   0.00000   0.00000 
    6   14   1.29112   5.65685    4 R1[O2:j:dsp]A'_6(a) 
   0.00000   0.00737   0.00000 
   0.00000   0.00737   0.00000 
   0.00000  -0.00737   0.00000 
   0.00000  -0.00737   0.00000 
  -0.00737   0.00000   0.00000 
  -0.00737   0.00000   0.00000 
   0.00737   0.00000   0.00000 
   0.00737   0.00000   0.00000 
   0.00000  -0.00737   0.00000 
   0.00000  -0.00737   0.00000 
   0.00000   0.00737   0.00000 
   0.00000   0.00737   0.00000 
   0.00737   0.00000   0.00000 
   0.00737   0.00000   0.00000 
  -0.00737   0.00000   0.00000 
  -0.00737   0.00000   0.00000 
   0.00000  -0.00737   0.00000 
   0.00000  -0.00737   0.00000 
   0.00000   0.00737   0.00000 
   0.00000   0.00737   0.00000 
   0.00737   0.00000   0.00000 
   0.00737   0.00000   0.00000 
  -0.00737   0.00000   0.00000 
  -0.00737   0.00000   0.00000 
   0.00000   0.00737   0.00000 
   0.00000   0.00737   0.00000 
   0.00000  -0.00737   0.00000 
   0.00000  -0.00737   0.00000 
  -0.00737   0.00000   0.00000 
  -0.00737   0.00000   0.00000 
   0.00737   0.00000   0.00000 
   0.00737   0.00000   0.00000 
   0.00000   0.00737   0.00000 
   0.00000   0.00737   0.00000 
   0.00000   0.00737   0.00000 
   0.00000  -0.00737   0.00000 
   0.00000  -0.00737   0.00000 
   0.00000  -0.00737   0.00000 
   0.00737   0.00000   0.00000 
   0.00737   0.00000   0.00000 
   0.00737   0.00000   0.00000 
  -0.00737   0.00000   0.00000 
  -0.00737   0.00000   0.00000 
  -0.00737   0.00000   0.00000 
   0.00000  -0.00737   0.00000 
   0.00000  -0.00737   0.00000 
   0.00000  -0.00737   0.00000 
   0.00000   0.00737   0.00000 
   0.00000   0.00737   0.00000 
   0.00000   0.00737   0.00000 
  -0.00737   0.00000   0.00000 
  -0.00737   0.00000   0.00000 
  -0.00737   0.00000   0.00000 
   0.00737   0.00000   0.00000 
   0.00737   0.00000   0.00000 
   0.00737   0.00000   0.00000 
   0.00000  -0.00737   0.00000 
   0.00000  -0.00737   0.00000 
   0.00000  -0.00737   0.00000 
   0.00000   0.00737   0.00000 
   0.00000   0.00737   0.00000 
   0.00000   0.00737   0.00000 
  -0.00737   0.00000   0.00000 
  -0.00737   0.00000   0.00000 
  -0.00737   0.00000   0.00000 
   0.00737   0.00000   0.00000 
   0.00737   0.00000   0.00000 
   0.00737   0.00000   0.00000 
   0.00000   0.00737   0.00000 
   0.00000   0.00737   0.00000 
   0.00000   0.00737   0.00000 
   0.00000  -0.00737   0.00000 
   0.00000  -0.00737   0.00000 
   0.00000  -0.00737   0.00000 
   0.00737   0.00000   0.00000 
   0.00737   0.00000   0.00000 
   0.00737   0.00000   0.00000 
  -0.00737   0.00000   0.00000 
  -0.00737   0.00000   0.00000 
  -0.00737   0.00000   0.00000 
    6   15   0.43241   5.65685    4 R1[O2:j:dsp]A'_7(a) 
   0.00000   0.00737   0.00000 
   0.00000   0.00737   0.00000 
   0.00000  -0.00737   0.00000 
   0.00000  -0.00737   0.00000 
  -0.00737   0.00000   0.00000 
  -0.00737   0.00000   0.00000 
   0.00737   0.00000   0.00000 
   0.00737   0.00000   0.00000 
   0.00000  -0.00737   0.00000 
   0.00000  -0.00737   0.00000 
   0.00000   0.00737   0.00000 
   0.00000   0.00737   0.00000 
   0.00737   0.00000   0.00000 
   0.00737   0.00000   0.00000 
  -0.00737   0.00000   0.00000 
  -0.00737   0.00000   0.00000 
   0.00000   0.00737   0.00000 
   0.00000   0.00737   0.00000 
   0.00000  -0.00737   0.00000 
   0.00000  -0.00737   0.00000 
  -0.00737   0.00000   0.00000 
  -0.00737   0.00000   0.00000 
   0.00737   0.00000   0.00000 
   0.00737   0.00000   0.00000 
   0.00000  -0.00737   0.00000 
   0.00000  -0.00737   0.00000 
   0.00000   0.00737   0.00000 
   0.00000   0.00737   0.00000 
   0.00737   0.00000   0.00000 
   0.00737   0.00000   0.00000 
  -0.00737   0.00000   0.00000 
  -0.00737   0.00000   0.00000 
   0.00000  -0.00737   0.00000 
   0.00000  -0.00737   0.00000 
   0.00000  -0.00737   0.00000 
   0.00000   0.00737   0.00000 
   0.00000   0.00737   0.00000 
   0.00000   0.00737   0.00000 
  -0.00737   0.00000   0.00000 
  -0.00737   0.00000   0.00000 
  -0.00737   0.00000   0.00000 
   0.00737   0.00000   0.00000 
   0.00737   0.00000   0.00000 
   0.00737   0.00000   0.00000 
   0.00000   0.00737   0.00000 
   0.00000   0.00737   0.00000 
   0.00000   0.00737   0.00000 
   0.00000  -0.00737   0.00000 
   0.00000  -0.00737   0.00000 
   0.00000  -0.00737   0.00000 
   0.00737   0.00000   0.00000 
   0.00737   0.00000   0.00000 
   0.00737   0.00000   0.00000 
  -0.00737   0.00000   0.00000 
  -0.00737   0.00000   0.00000 
  -0.00737   0.00000   0.00000 
   0.00000  -0.00737   0.00000 
   0.00000  -0.00737   0.00000 
   0.00000  -0.00737   0.00000 
   0.00000   0.00737   0.00000 
   0.00000   0.00737   0.00000 
   0.00000   0.00737   0.00000 
  -0.00737   0.00000   0.00000 
  -0.00737   0.00000   0.00000 
  -0.00737   0.00000   0.00000 
   0.00737   0.00000   0.00000 
   0.00737   0.00000   0.00000 
   0.00737   0.00000   0.00000 
   0.00000   0.00737   0.00000 
   0.00000   0.00737   0.00000 
   0.00000   0.00737   0.00000 
   0.00000  -0.00737   0.00000 
   0.00000  -0.00737   0.00000 
   0.00000  -0.00737   0.00000 
   0.00737   0.00000   0.00000 
   0.00737   0.00000   0.00000 
   0.00737   0.00000   0.00000 
  -0.00737   0.00000   0.00000 
  -0.00737   0.00000   0.00000 
  -0.00737   0.00000   0.00000 
    6   16  -1.29384   5.65685    4 R1[O2:j:dsp]A'_8(a) 
   0.00000  -0.00737   0.00000 
   0.00000  -0.00737   0.00000 
   0.00000   0.00737   0.00000 
   0.00000   0.00737   0.00000 
   0.00737   0.00000   0.00000 
   0.00737   0.00000   0.00000 
  -0.00737   0.00000   0.00000 
  -0.00737   0.00000   0.00000 
   0.00000   0.00737   0.00000 
   0.00000   0.00737   0.00000 
   0.00000  -0.00737   0.00000 
   0.00000  -0.00737   0.00000 
  -0.00737   0.00000   0.00000 
  -0.00737   0.00000   0.00000 
   0.00737   0.00000   0.00000 
   0.00737   0.00000   0.00000 
   0.00000  -0.00737   0.00000 
   0.00000  -0.00737   0.00000 
   0.00000   0.00737   0.00000 
   0.00000   0.00737   0.00000 
   0.00737   0.00000   0.00000 
   0.00737   0.00000   0.00000 
  -0.00737   0.00000   0.00000 
  -0.00737   0.00000   0.00000 
   0.00000   0.00737   0.00000 
   0.00000   0.00737   0.00000 
   0.00000  -0.00737   0.00000 
   0.00000  -0.00737   0.00000 
  -0.00737   0.00000   0.00000 
  -0.00737   0.00000   0.00000 
   0.00737   0.00000   0.00000 
   0.00737   0.00000   0.00000 
   0.00000  -0.00737   0.00000 
   0.00000  -0.00737   0.00000 
   0.00000  -0.00737   0.00000 
   0.00000   0.00737   0.00000 
   0.00000   0.00737   0.00000 
   0.00000   0.00737   0.00000 
  -0.00737   0.00000   0.00000 
  -0.00737   0.00000   0.00000 
  -0.00737   0.00000   0.00000 
   0.00737   0.00000   0.00000 
   0.00737   0.00000   0.00000 
   0.00737   0.00000   0.00000 
   0.00000   0.00737   0.00000 
   0.00000   0.00737   0.00000 
   0.00000   0.00737   0.00000 
   0.00000  -0.00737   0.00000 
   0.00000  -0.00737   0.00000 
   0.00000  -0.00737   0.00000 
   0.00737   0.00000   0.00000 
   0.00737   0.00000   0.00000 
   0.00737   0.00000   0.00000 
  -0.00737   0.00000   0.00000 
  -0.00737   0.00000   0.00000 
  -0.00737   0.00000   0.00000 
   0.00000  -0.00737   0.00000 
   0.00000  -0.00737   0.00000 
   0.00000  -0.00737   0.00000 
   0.00000   0.00737   0.00000 
   0.00000   0.00737   0.00000 
   0.00000   0.00737   0.00000 
  -0.00737   0.00000   0.00000 
  -0.00737   0.00000   0.00000 
  -0.00737   0.00000   0.00000 
   0.00737   0.00000   0.00000 
   0.00737   0.00000   0.00000 
   0.00737   0.00000   0.00000 
   0.00000   0.00737   0.00000 
   0.00000   0.00737   0.00000 
   0.00000   0.00737   0.00000 
   0.00000  -0.00737   0.00000 
   0.00000  -0.00737   0.00000 
   0.00000  -0.00737   0.00000 
   0.00737   0.00000   0.00000 
   0.00737   0.00000   0.00000 
   0.00737   0.00000   0.00000 
  -0.00737   0.00000   0.00000 
  -0.00737   0.00000   0.00000 
  -0.00737   0.00000   0.00000 
    7    1   0.00000   4.00000    1 GM1+[O3:g:dsp]A1(a) 
   0.00737   0.00737   0.00000 
   0.00737   0.00737   0.00000 
   0.00737  -0.00737   0.00000 
   0.00737  -0.00737   0.00000 
  -0.00737   0.00737   0.00000 
  -0.00737   0.00737   0.00000 
  -0.00737  -0.00737   0.00000 
  -0.00737  -0.00737   0.00000 
   0.00737   0.00737   0.00000 
   0.00737   0.00737   0.00000 
   0.00737  -0.00737   0.00000 
   0.00737  -0.00737   0.00000 
  -0.00737   0.00737   0.00000 
  -0.00737   0.00737   0.00000 
  -0.00737  -0.00737   0.00000 
  -0.00737  -0.00737   0.00000 
    7    2   0.00000   4.00000    2 GM3+[O3:g:dsp]B1(a) 
   0.00737  -0.00737   0.00000 
   0.00737  -0.00737   0.00000 
  -0.00737  -0.00737   0.00000 
  -0.00737  -0.00737   0.00000 
   0.00737   0.00737   0.00000 
   0.00737   0.00737   0.00000 
  -0.00737   0.00737   0.00000 
  -0.00737   0.00737   0.00000 
   0.00737  -0.00737   0.00000 
   0.00737  -0.00737   0.00000 
  -0.00737  -0.00737   0.00000 
  -0.00737  -0.00737   0.00000 
   0.00737   0.00737   0.00000 
   0.00737   0.00737   0.00000 
  -0.00737   0.00737   0.00000 
  -0.00737   0.00737   0.00000 
    7    3   0.00000   4.00000    3 M5+[O3:g:dsp]A1(a) 
   0.00737   0.00737   0.00000 
   0.00737   0.00737   0.00000 
   0.00737  -0.00737   0.00000 
   0.00737  -0.00737   0.00000 
  -0.00737   0.00737   0.00000 
  -0.00737   0.00737   0.00000 
  -0.00737  -0.00737   0.00000 
  -0.00737  -0.00737   0.00000 
  -0.00737  -0.00737   0.00000 
  -0.00737  -0.00737   0.00000 
  -0.00737   0.00737   0.00000 
  -0.00737   0.00737   0.00000 
   0.00737  -0.00737   0.00000 
   0.00737  -0.00737   0.00000 
   0.00737   0.00737   0.00000 
   0.00737   0.00737   0.00000 
    7    4   0.00000   4.00000    3 M5+[O3:g:dsp]B1(a) 
   0.00737  -0.00737   0.00000 
   0.00737  -0.00737   0.00000 
  -0.00737  -0.00737   0.00000 
  -0.00737  -0.00737   0.00000 
   0.00737   0.00737   0.00000 
   0.00737   0.00737   0.00000 
  -0.00737   0.00737   0.00000 
  -0.00737   0.00737   0.00000 
  -0.00737   0.00737   0.00000 
  -0.00737   0.00737   0.00000 
   0.00737   0.00737   0.00000 
   0.00737   0.00737   0.00000 
  -0.00737  -0.00737   0.00000 
  -0.00737  -0.00737   0.00000 
   0.00737  -0.00737   0.00000 
   0.00737  -0.00737   0.00000 
    7    5  -1.04426   2.82843    4 R1[O3:g:dsp]B2_1(a) 
   0.00000   0.00000   0.04419 
   0.00000   0.00000  -0.04419 
   0.00000   0.00000   0.04419 
   0.00000   0.00000  -0.04419 
   0.00000   0.00000   0.04419 
   0.00000   0.00000  -0.04419 
   0.00000   0.00000  -0.04419 
   0.00000   0.00000   0.04419 
   0.00000   0.00000   0.00000 
   0.00000   0.00000   0.00000 
   0.00000   0.00000   0.00000 
   0.00000   0.00000   0.00000 
   0.00000   0.00000   0.00000 
   0.00000   0.00000   0.00000 
   0.00000   0.00000   0.00000 
   0.00000   0.00000   0.00000 
    7    6   0.90080   2.82843    4 R1[O3:g:dsp]B2_2(a) 
   0.00000   0.00000   0.00000 
   0.00000   0.00000   0.00000 
   0.00000   0.00000   0.00000 
   0.00000   0.00000   0.00000 
   0.00000   0.00000   0.00000 
   0.00000   0.00000   0.00000 
   0.00000   0.00000   0.00000 
   0.00000   0.00000   0.00000 
   0.00000   0.00000  -0.04419 
   0.00000   0.00000   0.04419 
   0.00000   0.00000   0.04419 
   0.00000   0.00000  -0.04419 
   0.00000   0.00000   0.04419 
   0.00000   0.00000  -0.04419 
   0.00000   0.00000   0.04419 
   0.00000   0.00000  -0.04419 
    8    1   0.00000   5.65685    1 GM1+[O4:i:dsp]A'_1(a) 
   0.00737   0.00000   0.00000 
   0.00737   0.00000   0.00000 
   0.00737   0.00000   0.00000 
  -0.00737   0.00000   0.00000 
  -0.00737   0.00000   0.00000 
  -0.00737   0.00000   0.00000 
   0.00000   0.00737   0.00000 
   0.00000   0.00737   0.00000 
   0.00000   0.00737   0.00000 
   0.00000  -0.00737   0.00000 
   0.00000  -0.00737   0.00000 
   0.00000  -0.00737   0.00000 
   0.00737   0.00000   0.00000 
   0.00737   0.00000   0.00000 
   0.00737   0.00000   0.00000 
  -0.00737   0.00000   0.00000 
  -0.00737   0.00000   0.00000 
  -0.00737   0.00000   0.00000 
   0.00000   0.00737   0.00000 
   0.00000   0.00737   0.00000 
   0.00000   0.00737   0.00000 
   0.00000  -0.00737   0.00000 
   0.00000  -0.00737   0.00000 
   0.00000  -0.00737   0.00000 
   0.00737   0.00000   0.00000 
   0.00737   0.00000   0.00000 
  -0.00737   0.00000   0.00000 
  -0.00737   0.00000   0.00000 
   0.00000  -0.00737   0.00000 
   0.00000  -0.00737   0.00000 
   0.00000   0.00737   0.00000 
   0.00000   0.00737   0.00000 
   0.00737   0.00000   0.00000 
   0.00737   0.00000   0.00000 
  -0.00737   0.00000   0.00000 
  -0.00737   0.00000   0.00000 
   0.00000  -0.00737   0.00000 
   0.00000  -0.00737   0.00000 
   0.00000   0.00737   0.00000 
   0.00000   0.00737   0.00000 
    8    2   0.00000   5.65685    1 GM1+[O4:i:dsp]A'_2(a) 
   0.00000   0.00737   0.00000 
   0.00000   0.00737   0.00000 
   0.00000   0.00737   0.00000 
   0.00000  -0.00737   0.00000 
   0.00000  -0.00737   0.00000 
   0.00000  -0.00737   0.00000 
  -0.00737   0.00000   0.00000 
  -0.00737   0.00000   0.00000 
  -0.00737   0.00000   0.00000 
   0.00737   0.00000   0.00000 
   0.00737   0.00000   0.00000 
   0.00737   0.00000   0.00000 
   0.00000   0.00737   0.00000 
   0.00000   0.00737   0.00000 
   0.00000   0.00737   0.00000 
   0.00000  -0.00737   0.00000 
   0.00000  -0.00737   0.00000 
   0.00000  -0.00737   0.00000 
  -0.00737   0.00000   0.00000 
  -0.00737   0.00000   0.00000 
  -0.00737   0.00000   0.00000 
   0.00737   0.00000   0.00000 
   0.00737   0.00000   0.00000 
   0.00737   0.00000   0.00000 
   0.00000  -0.00737   0.00000 
   0.00000  -0.00737   0.00000 
   0.00000   0.00737   0.00000 
   0.00000   0.00737   0.00000 
  -0.00737   0.00000   0.00000 
  -0.00737   0.00000   0.00000 
   0.00737   0.00000   0.00000 
   0.00737   0.00000   0.00000 
   0.00000  -0.00737   0.00000 
   0.00000  -0.00737   0.00000 
   0.00000   0.00737   0.00000 
   0.00000   0.00737   0.00000 
  -0.00737   0.00000   0.00000 
  -0.00737   0.00000   0.00000 
   0.00737   0.00000   0.00000 
   0.00737   0.00000   0.00000 
    8    3   0.00000   5.65685    2 GM3+[O4:i:dsp]A'_1(a) 
   0.00737   0.00000   0.00000 
   0.00737   0.00000   0.00000 
   0.00737   0.00000   0.00000 
  -0.00737   0.00000   0.00000 
  -0.00737   0.00000   0.00000 
  -0.00737   0.00000   0.00000 
   0.00000   0.00737   0.00000 
   0.00000   0.00737   0.00000 
   0.00000   0.00737   0.00000 
   0.00000  -0.00737   0.00000 
   0.00000  -0.00737   0.00000 
   0.00000  -0.00737   0.00000 
   0.00737   0.00000   0.00000 
   0.00737   0.00000   0.00000 
   0.00737   0.00000   0.00000 
  -0.00737   0.00000   0.00000 
  -0.00737   0.00000   0.00000 
  -0.00737   0.00000   0.00000 
   0.00000   0.00737   0.00000 
   0.00000   0.00737   0.00000 
   0.00000   0.00737   0.00000 
   0.00000  -0.00737   0.00000 
   0.00000  -0.00737   0.00000 
   0.00000  -0.00737   0.00000 
  -0.00737   0.00000   0.00000 
  -0.00737   0.00000   0.00000 
   0.00737   0.00000   0.00000 
   0.00737   0.00000   0.00000 
   0.00000   0.00737   0.00000 
   0.00000   0.00737   0.00000 
   0.00000  -0.00737   0.00000 
   0.00000  -0.00737   0.00000 
  -0.00737   0.00000   0.00000 
  -0.00737   0.00000   0.00000 
   0.00737   0.00000   0.00000 
   0.00737   0.00000   0.00000 
   0.00000   0.00737   0.00000 
   0.00000   0.00737   0.00000 
   0.00000  -0.00737   0.00000 
   0.00000  -0.00737   0.00000 
    8    4   0.00000   5.65685    2 GM3+[O4:i:dsp]A'_2(a) 
   0.00000   0.00737   0.00000 
   0.00000   0.00737   0.00000 
   0.00000   0.00737   0.00000 
   0.00000  -0.00737   0.00000 
   0.00000  -0.00737   0.00000 
   0.00000  -0.00737   0.00000 
  -0.00737   0.00000   0.00000 
  -0.00737   0.00000   0.00000 
  -0.00737   0.00000   0.00000 
   0.00737   0.00000   0.00000 
   0.00737   0.00000   0.00000 
   0.00737   0.00000   0.00000 
   0.00000   0.00737   0.00000 
   0.00000   0.00737   0.00000 
   0.00000   0.00737   0.00000 
   0.00000  -0.00737   0.00000 
   0.00000  -0.00737   0.00000 
   0.00000  -0.00737   0.00000 
  -0.00737   0.00000   0.00000 
  -0.00737   0.00000   0.00000 
  -0.00737   0.00000   0.00000 
   0.00737   0.00000   0.00000 
   0.00737   0.00000   0.00000 
   0.00737   0.00000   0.00000 
   0.00000   0.00737   0.00000 
   0.00000   0.00737   0.00000 
   0.00000  -0.00737   0.00000 
   0.00000  -0.00737   0.00000 
   0.00737   0.00000   0.00000 
   0.00737   0.00000   0.00000 
  -0.00737   0.00000   0.00000 
  -0.00737   0.00000   0.00000 
   0.00000   0.00737   0.00000 
   0.00000   0.00737   0.00000 
   0.00000  -0.00737   0.00000 
   0.00000  -0.00737   0.00000 
   0.00737   0.00000   0.00000 
   0.00737   0.00000   0.00000 
  -0.00737   0.00000   0.00000 
  -0.00737   0.00000   0.00000 
    8    5   0.00000   4.00000    3 M5+[O4:i:dsp]A'_1(a) 
   0.01042   0.00000   0.00000 
   0.01042   0.00000   0.00000 
   0.01042   0.00000   0.00000 
  -0.01042   0.00000   0.00000 
  -0.01042   0.00000   0.00000 
  -0.01042   0.00000   0.00000 
   0.00000   0.01042   0.00000 
   0.00000   0.01042   0.00000 
   0.00000   0.01042   0.00000 
   0.00000  -0.01042   0.00000 
   0.00000  -0.01042   0.00000 
   0.00000  -0.01042   0.00000 
  -0.01042   0.00000   0.00000 
  -0.01042   0.00000   0.00000 
  -0.01042   0.00000   0.00000 
   0.01042   0.00000   0.00000 
   0.01042   0.00000   0.00000 
   0.01042   0.00000   0.00000 
   0.00000  -0.01042   0.00000 
   0.00000  -0.01042   0.00000 
   0.00000  -0.01042   0.00000 
   0.00000   0.01042   0.00000 
   0.00000   0.01042   0.00000 
   0.00000   0.01042   0.00000 
   0.00000   0.00000   0.00000 
   0.00000   0.00000   0.00000 
   0.00000   0.00000   0.00000 
   0.00000   0.00000   0.00000 
   0.00000   0.00000   0.00000 
   0.00000   0.00000   0.00000 
   0.00000   0.00000   0.00000 
   0.00000   0.00000   0.00000 
   0.00000   0.00000   0.00000 
   0.00000   0.00000   0.00000 
   0.00000   0.00000   0.00000 
   0.00000   0.00000   0.00000 
   0.00000   0.00000   0.00000 
   0.00000   0.00000   0.00000 
   0.00000   0.00000   0.00000 
   0.00000   0.00000   0.00000 
    8    6   0.00000   4.00000    3 M5+[O4:i:dsp]A'_2(a) 
   0.00000   0.00000   0.00000 
   0.00000   0.00000   0.00000 
   0.00000   0.00000   0.00000 
   0.00000   0.00000   0.00000 
   0.00000   0.00000   0.00000 
   0.00000   0.00000   0.00000 
   0.00000   0.00000   0.00000 
   0.00000   0.00000   0.00000 
   0.00000   0.00000   0.00000 
   0.00000   0.00000   0.00000 
   0.00000   0.00000   0.00000 
   0.00000   0.00000   0.00000 
   0.00000   0.00000   0.00000 
   0.00000   0.00000   0.00000 
   0.00000   0.00000   0.00000 
   0.00000   0.00000   0.00000 
   0.00000   0.00000   0.00000 
   0.00000   0.00000   0.00000 
   0.00000   0.00000   0.00000 
   0.00000   0.00000   0.00000 
   0.00000   0.00000   0.00000 
   0.00000   0.00000   0.00000 
   0.00000   0.00000   0.00000 
   0.00000   0.00000   0.00000 
  -0.01042   0.00000   0.00000 
  -0.01042   0.00000   0.00000 
   0.01042   0.00000   0.00000 
   0.01042   0.00000   0.00000 
   0.00000   0.01042   0.00000 
   0.00000   0.01042   0.00000 
   0.00000  -0.01042   0.00000 
   0.00000  -0.01042   0.00000 
   0.01042   0.00000   0.00000 
   0.01042   0.00000   0.00000 
  -0.01042   0.00000   0.00000 
  -0.01042   0.00000   0.00000 
   0.00000  -0.01042   0.00000 
   0.00000  -0.01042   0.00000 
   0.00000   0.01042   0.00000 
   0.00000   0.01042   0.00000 
    8    7   0.00000   4.00000    3 M5+[O4:i:dsp]A'_3(a) 
   0.00000   0.01042   0.00000 
   0.00000   0.01042   0.00000 
   0.00000   0.01042   0.00000 
   0.00000  -0.01042   0.00000 
   0.00000  -0.01042   0.00000 
   0.00000  -0.01042   0.00000 
  -0.01042   0.00000   0.00000 
  -0.01042   0.00000   0.00000 
  -0.01042   0.00000   0.00000 
   0.01042   0.00000   0.00000 
   0.01042   0.00000   0.00000 
   0.01042   0.00000   0.00000 
   0.00000  -0.01042   0.00000 
   0.00000  -0.01042   0.00000 
   0.00000  -0.01042   0.00000 
   0.00000   0.01042   0.00000 
   0.00000   0.01042   0.00000 
   0.00000   0.01042   0.00000 
   0.01042   0.00000   0.00000 
   0.01042   0.00000   0.00000 
   0.01042   0.00000   0.00000 
  -0.01042   0.00000   0.00000 
  -0.01042   0.00000   0.00000 
  -0.01042   0.00000   0.00000 
   0.00000   0.00000   0.00000 
   0.00000   0.00000   0.00000 
   0.00000   0.00000   0.00000 
   0.00000   0.00000   0.00000 
   0.00000   0.00000   0.00000 
   0.00000   0.00000   0.00000 
   0.00000   0.00000   0.00000 
   0.00000   0.00000   0.00000 
   0.00000   0.00000   0.00000 
   0.00000   0.00000   0.00000 
   0.00000   0.00000   0.00000 
   0.00000   0.00000   0.00000 
   0.00000   0.00000   0.00000 
   0.00000   0.00000   0.00000 
   0.00000   0.00000   0.00000 
   0.00000   0.00000   0.00000 
    8    8   0.00000   4.00000    3 M5+[O4:i:dsp]A'_4(a) 
   0.00000   0.00000   0.00000 
   0.00000   0.00000   0.00000 
   0.00000   0.00000   0.00000 
   0.00000   0.00000   0.00000 
   0.00000   0.00000   0.00000 
   0.00000   0.00000   0.00000 
   0.00000   0.00000   0.00000 
   0.00000   0.00000   0.00000 
   0.00000   0.00000   0.00000 
   0.00000   0.00000   0.00000 
   0.00000   0.00000   0.00000 
   0.00000   0.00000   0.00000 
   0.00000   0.00000   0.00000 
   0.00000   0.00000   0.00000 
   0.00000   0.00000   0.00000 
   0.00000   0.00000   0.00000 
   0.00000   0.00000   0.00000 
   0.00000   0.00000   0.00000 
   0.00000   0.00000   0.00000 
   0.00000   0.00000   0.00000 
   0.00000   0.00000   0.00000 
   0.00000   0.00000   0.00000 
   0.00000   0.00000   0.00000 
   0.00000   0.00000   0.00000 
   0.00000   0.01042   0.00000 
   0.00000   0.01042   0.00000 
   0.00000  -0.01042   0.00000 
   0.00000  -0.01042   0.00000 
   0.01042   0.00000   0.00000 
   0.01042   0.00000   0.00000 
  -0.01042   0.00000   0.00000 
  -0.01042   0.00000   0.00000 
   0.00000  -0.01042   0.00000 
   0.00000  -0.01042   0.00000 
   0.00000   0.01042   0.00000 
   0.00000   0.01042   0.00000 
  -0.01042   0.00000   0.00000 
  -0.01042   0.00000   0.00000 
   0.01042   0.00000   0.00000 
   0.01042   0.00000   0.00000 
    8    9  -0.90589   5.65685    4 R1[O4:i:dsp]A''_1(a) 
   0.00000   0.00000   0.02210 
   0.00000   0.00000  -0.02210 
   0.00000   0.00000  -0.02210 
   0.00000   0.00000  -0.02210 
   0.00000   0.00000  -0.02210 
   0.00000   0.00000   0.02210 
   0.00000   0.00000  -0.02210 
   0.00000   0.00000  -0.02210 
   0.00000   0.00000   0.02210 
   0.00000   0.00000   0.02210 
   0.00000   0.00000  -0.02210 
   0.00000   0.00000  -0.02210 
   0.00000   0.00000  -0.02210 
   0.00000   0.00000  -0.02210 
   0.00000   0.00000   0.02210 
   0.00000   0.00000   0.02210 
   0.00000   0.00000  -0.02210 
   0.00000   0.00000  -0.02210 
   0.00000   0.00000  -0.02210 
   0.00000   0.00000  -0.02210 
   0.00000   0.00000   0.02210 
   0.00000   0.00000   0.02210 
   0.00000   0.00000  -0.02210 
   0.00000   0.00000  -0.02210 
   0.00000   0.00000  -0.02210 
   0.00000   0.00000   0.02210 
   0.00000   0.00000  -0.02210 
   0.00000   0.00000   0.02210 
   0.00000   0.00000  -0.02210 
   0.00000   0.00000   0.02210 
   0.00000   0.00000  -0.02210 
   0.00000   0.00000   0.02210 
   0.00000   0.00000   0.02210 
   0.00000   0.00000  -0.02210 
   0.00000   0.00000   0.02210 
   0.00000   0.00000  -0.02210 
   0.00000   0.00000  -0.02210 
   0.00000   0.00000   0.02210 
   0.00000   0.00000  -0.02210 
   0.00000   0.00000   0.02210 
    8   10  -0.92693   5.65685    4 R1[O4:i:dsp]A''_2(a) 
   0.00000   0.00000   0.02210 
   0.00000   0.00000  -0.02210 
   0.00000   0.00000  -0.02210 
   0.00000   0.00000  -0.02210 
   0.00000   0.00000  -0.02210 
   0.00000   0.00000   0.02210 
   0.00000   0.00000  -0.02210 
   0.00000   0.00000  -0.02210 
   0.00000   0.00000   0.02210 
   0.00000   0.00000   0.02210 
   0.00000   0.00000  -0.02210 
   0.00000   0.00000  -0.02210 
   0.00000   0.00000  -0.02210 
   0.00000   0.00000  -0.02210 
   0.00000   0.00000   0.02210 
   0.00000   0.00000   0.02210 
   0.00000   0.00000  -0.02210 
   0.00000   0.00000  -0.02210 
   0.00000   0.00000  -0.02210 
   0.00000   0.00000  -0.02210 
   0.00000   0.00000   0.02210 
   0.00000   0.00000   0.02210 
   0.00000   0.00000  -0.02210 
   0.00000   0.00000  -0.02210 
   0.00000   0.00000   0.02210 
   0.00000   0.00000  -0.02210 
   0.00000   0.00000   0.02210 
   0.00000   0.00000  -0.02210 
   0.00000   0.00000   0.02210 
   0.00000   0.00000  -0.02210 
   0.00000   0.00000   0.02210 
   0.00000   0.00000  -0.02210 
   0.00000   0.00000  -0.02210 
   0.00000   0.00000   0.02210 
   0.00000   0.00000  -0.02210 
   0.00000   0.00000   0.02210 
   0.00000   0.00000   0.02210 
   0.00000   0.00000  -0.02210 
   0.00000   0.00000   0.02210 
   0.00000   0.00000  -0.02210 
    8   11  -0.92557   5.65685    4 R1[O4:i:dsp]A''_3(a) 
   0.00000   0.00000   0.02210 
   0.00000   0.00000  -0.02210 
   0.00000   0.00000  -0.02210 
   0.00000   0.00000  -0.02210 
   0.00000   0.00000  -0.02210 
   0.00000   0.00000   0.02210 
   0.00000   0.00000  -0.02210 
   0.00000   0.00000  -0.02210 
   0.00000   0.00000   0.02210 
   0.00000   0.00000   0.02210 
   0.00000   0.00000  -0.02210 
   0.00000   0.00000  -0.02210 
   0.00000   0.00000   0.02210 
   0.00000   0.00000   0.02210 
   0.00000   0.00000  -0.02210 
   0.00000   0.00000  -0.02210 
   0.00000   0.00000   0.02210 
   0.00000   0.00000   0.02210 
   0.00000   0.00000   0.02210 
   0.00000   0.00000   0.02210 
   0.00000   0.00000  -0.02210 
   0.00000   0.00000  -0.02210 
   0.00000   0.00000   0.02210 
   0.00000   0.00000   0.02210 
   0.00000   0.00000  -0.02210 
   0.00000   0.00000   0.02210 
   0.00000   0.00000  -0.02210 
   0.00000   0.00000   0.02210 
   0.00000   0.00000  -0.02210 
   0.00000   0.00000   0.02210 
   0.00000   0.00000  -0.02210 
   0.00000   0.00000   0.02210 
   0.00000   0.00000  -0.02210 
   0.00000   0.00000   0.02210 
   0.00000   0.00000  -0.02210 
   0.00000   0.00000   0.02210 
   0.00000   0.00000   0.02210 
   0.00000   0.00000  -0.02210 
   0.00000   0.00000   0.02210 
   0.00000   0.00000  -0.02210 
    8   12  -0.90430   5.65685    4 R1[O4:i:dsp]A''_4(a) 
   0.00000   0.00000  -0.02210 
   0.00000   0.00000   0.02210 
   0.00000   0.00000   0.02210 
   0.00000   0.00000   0.02210 
   0.00000   0.00000   0.02210 
   0.00000   0.00000  -0.02210 
   0.00000   0.00000   0.02210 
   0.00000   0.00000   0.02210 
   0.00000   0.00000  -0.02210 
   0.00000   0.00000  -0.02210 
   0.00000   0.00000   0.02210 
   0.00000   0.00000   0.02210 
   0.00000   0.00000  -0.02210 
   0.00000   0.00000  -0.02210 
   0.00000   0.00000   0.02210 
   0.00000   0.00000   0.02210 
   0.00000   0.00000  -0.02210 
   0.00000   0.00000  -0.02210 
   0.00000   0.00000  -0.02210 
   0.00000   0.00000  -0.02210 
   0.00000   0.00000   0.02210 
   0.00000   0.00000   0.02210 
   0.00000   0.00000  -0.02210 
   0.00000   0.00000  -0.02210 
   0.00000   0.00000  -0.02210 
   0.00000   0.00000   0.02210 
   0.00000   0.00000  -0.02210 
   0.00000   0.00000   0.02210 
   0.00000   0.00000  -0.02210 
   0.00000   0.00000   0.02210 
   0.00000   0.00000  -0.02210 
   0.00000   0.00000   0.02210 
   0.00000   0.00000  -0.02210 
   0.00000   0.00000   0.02210 
   0.00000   0.00000  -0.02210 
   0.00000   0.00000   0.02210 
   0.00000   0.00000   0.02210 
   0.00000   0.00000  -0.02210 
   0.00000   0.00000   0.02210 
   0.00000   0.00000  -0.02210 
    9    1   0.00000   5.65685    1 GM1+[O5:i:dsp]A'_1(a) 
   0.00737   0.00000   0.00000 
   0.00737   0.00000   0.00000 
   0.00737   0.00000   0.00000 
  -0.00737   0.00000   0.00000 
  -0.00737   0.00000   0.00000 
  -0.00737   0.00000   0.00000 
   0.00000   0.00737   0.00000 
   0.00000   0.00737   0.00000 
   0.00000   0.00737   0.00000 
   0.00000  -0.00737   0.00000 
   0.00000  -0.00737   0.00000 
   0.00000  -0.00737   0.00000 
   0.00737   0.00000   0.00000 
   0.00737   0.00000   0.00000 
   0.00737   0.00000   0.00000 
  -0.00737   0.00000   0.00000 
  -0.00737   0.00000   0.00000 
  -0.00737   0.00000   0.00000 
   0.00000   0.00737   0.00000 
   0.00000   0.00737   0.00000 
   0.00000   0.00737   0.00000 
   0.00000  -0.00737   0.00000 
   0.00000  -0.00737   0.00000 
   0.00000  -0.00737   0.00000 
   0.00737   0.00000   0.00000 
   0.00737   0.00000   0.00000 
  -0.00737   0.00000   0.00000 
  -0.00737   0.00000   0.00000 
   0.00000  -0.00737   0.00000 
   0.00000  -0.00737   0.00000 
   0.00000   0.00737   0.00000 
   0.00000   0.00737   0.00000 
   0.00737   0.00000   0.00000 
   0.00737   0.00000   0.00000 
  -0.00737   0.00000   0.00000 
  -0.00737   0.00000   0.00000 
   0.00000  -0.00737   0.00000 
   0.00000  -0.00737   0.00000 
   0.00000   0.00737   0.00000 
   0.00000   0.00737   0.00000 
    9    2   0.00000   5.65685    1 GM1+[O5:i:dsp]A'_2(a) 
   0.00000   0.00737   0.00000 
   0.00000   0.00737   0.00000 
   0.00000   0.00737   0.00000 
   0.00000  -0.00737   0.00000 
   0.00000  -0.00737   0.00000 
   0.00000  -0.00737   0.00000 
  -0.00737   0.00000   0.00000 
  -0.00737   0.00000   0.00000 
  -0.00737   0.00000   0.00000 
   0.00737   0.00000   0.00000 
   0.00737   0.00000   0.00000 
   0.00737   0.00000   0.00000 
   0.00000   0.00737   0.00000 
   0.00000   0.00737   0.00000 
   0.00000   0.00737   0.00000 
   0.00000  -0.00737   0.00000 
   0.00000  -0.00737   0.00000 
   0.00000  -0.00737   0.00000 
  -0.00737   0.00000   0.00000 
  -0.00737   0.00000   0.00000 
  -0.00737   0.00000   0.00000 
   0.00737   0.00000   0.00000 
   0.00737   0.00000   0.00000 
   0.00737   0.00000   0.00000 
   0.00000  -0.00737   0.00000 
   0.00000  -0.00737   0.00000 
   0.00000   0.00737   0.00000 
   0.00000   0.00737   0.00000 
  -0.00737   0.00000   0.00000 
  -0.00737   0.00000   0.00000 
   0.00737   0.00000   0.00000 
   0.00737   0.00000   0.00000 
   0.00000  -0.00737   0.00000 
   0.00000  -0.00737   0.00000 
   0.00000   0.00737   0.00000 
   0.00000   0.00737   0.00000 
  -0.00737   0.00000   0.00000 
  -0.00737   0.00000   0.00000 
   0.00737   0.00000   0.00000 
   0.00737   0.00000   0.00000 
    9    3   0.00000   5.65685    2 GM3+[O5:i:dsp]A'_1(a) 
   0.00737   0.00000   0.00000 
   0.00737   0.00000   0.00000 
   0.00737   0.00000   0.00000 
  -0.00737   0.00000   0.00000 
  -0.00737   0.00000   0.00000 
  -0.00737   0.00000   0.00000 
   0.00000   0.00737   0.00000 
   0.00000   0.00737   0.00000 
   0.00000   0.00737   0.00000 
   0.00000  -0.00737   0.00000 
   0.00000  -0.00737   0.00000 
   0.00000  -0.00737   0.00000 
   0.00737   0.00000   0.00000 
   0.00737   0.00000   0.00000 
   0.00737   0.00000   0.00000 
  -0.00737   0.00000   0.00000 
  -0.00737   0.00000   0.00000 
  -0.00737   0.00000   0.00000 
   0.00000   0.00737   0.00000 
   0.00000   0.00737   0.00000 
   0.00000   0.00737   0.00000 
   0.00000  -0.00737   0.00000 
   0.00000  -0.00737   0.00000 
   0.00000  -0.00737   0.00000 
  -0.00737   0.00000   0.00000 
  -0.00737   0.00000   0.00000 
   0.00737   0.00000   0.00000 
   0.00737   0.00000   0.00000 
   0.00000   0.00737   0.00000 
   0.00000   0.00737   0.00000 
   0.00000  -0.00737   0.00000 
   0.00000  -0.00737   0.00000 
  -0.00737   0.00000   0.00000 
  -0.00737   0.00000   0.00000 
   0.00737   0.00000   0.00000 
   0.00737   0.00000   0.00000 
   0.00000   0.00737   0.00000 
   0.00000   0.00737   0.00000 
   0.00000  -0.00737   0.00000 
   0.00000  -0.00737   0.00000 
    9    4   0.00000   5.65685    2 GM3+[O5:i:dsp]A'_2(a) 
   0.00000   0.00737   0.00000 
   0.00000   0.00737   0.00000 
   0.00000   0.00737   0.00000 
   0.00000  -0.00737   0.00000 
   0.00000  -0.00737   0.00000 
   0.00000  -0.00737   0.00000 
  -0.00737   0.00000   0.00000 
  -0.00737   0.00000   0.00000 
  -0.00737   0.00000   0.00000 
   0.00737   0.00000   0.00000 
   0.00737   0.00000   0.00000 
   0.00737   0.00000   0.00000 
   0.00000   0.00737   0.00000 
   0.00000   0.00737   0.00000 
   0.00000   0.00737   0.00000 
   0.00000  -0.00737   0.00000 
   0.00000  -0.00737   0.00000 
   0.00000  -0.00737   0.00000 
  -0.00737   0.00000   0.00000 
  -0.00737   0.00000   0.00000 
  -0.00737   0.00000   0.00000 
   0.00737   0.00000   0.00000 
   0.00737   0.00000   0.00000 
   0.00737   0.00000   0.00000 
   0.00000   0.00737   0.00000 
   0.00000   0.00737   0.00000 
   0.00000  -0.00737   0.00000 
   0.00000  -0.00737   0.00000 
   0.00737   0.00000   0.00000 
   0.00737   0.00000   0.00000 
  -0.00737   0.00000   0.00000 
  -0.00737   0.00000   0.00000 
   0.00000   0.00737   0.00000 
   0.00000   0.00737   0.00000 
   0.00000  -0.00737   0.00000 
   0.00000  -0.00737   0.00000 
   0.00737   0.00000   0.00000 
   0.00737   0.00000   0.00000 
  -0.00737   0.00000   0.00000 
  -0.00737   0.00000   0.00000 
    9    5   0.00000   4.00000    3 M5+[O5:i:dsp]A'_1(a) 
   0.01042   0.00000   0.00000 
   0.01042   0.00000   0.00000 
   0.01042   0.00000   0.00000 
  -0.01042   0.00000   0.00000 
  -0.01042   0.00000   0.00000 
  -0.01042   0.00000   0.00000 
   0.00000   0.01042   0.00000 
   0.00000   0.01042   0.00000 
   0.00000   0.01042   0.00000 
   0.00000  -0.01042   0.00000 
   0.00000  -0.01042   0.00000 
   0.00000  -0.01042   0.00000 
  -0.01042   0.00000   0.00000 
  -0.01042   0.00000   0.00000 
  -0.01042   0.00000   0.00000 
   0.01042   0.00000   0.00000 
   0.01042   0.00000   0.00000 
   0.01042   0.00000   0.00000 
   0.00000  -0.01042   0.00000 
   0.00000  -0.01042   0.00000 
   0.00000  -0.01042   0.00000 
   0.00000   0.01042   0.00000 
   0.00000   0.01042   0.00000 
   0.00000   0.01042   0.00000 
   0.00000   0.00000   0.00000 
   0.00000   0.00000   0.00000 
   0.00000   0.00000   0.00000 
   0.00000   0.00000   0.00000 
   0.00000   0.00000   0.00000 
   0.00000   0.00000   0.00000 
   0.00000   0.00000   0.00000 
   0.00000   0.00000   0.00000 
   0.00000   0.00000   0.00000 
   0.00000   0.00000   0.00000 
   0.00000   0.00000   0.00000 
   0.00000   0.00000   0.00000 
   0.00000   0.00000   0.00000 
   0.00000   0.00000   0.00000 
   0.00000   0.00000   0.00000 
   0.00000   0.00000   0.00000 
    9    6   0.00000   4.00000    3 M5+[O5:i:dsp]A'_2(a) 
   0.00000   0.00000   0.00000 
   0.00000   0.00000   0.00000 
   0.00000   0.00000   0.00000 
   0.00000   0.00000   0.00000 
   0.00000   0.00000   0.00000 
   0.00000   0.00000   0.00000 
   0.00000   0.00000   0.00000 
   0.00000   0.00000   0.00000 
   0.00000   0.00000   0.00000 
   0.00000   0.00000   0.00000 
   0.00000   0.00000   0.00000 
   0.00000   0.00000   0.00000 
   0.00000   0.00000   0.00000 
   0.00000   0.00000   0.00000 
   0.00000   0.00000   0.00000 
   0.00000   0.00000   0.00000 
   0.00000   0.00000   0.00000 
   0.00000   0.00000   0.00000 
   0.00000   0.00000   0.00000 
   0.00000   0.00000   0.00000 
   0.00000   0.00000   0.00000 
   0.00000   0.00000   0.00000 
   0.00000   0.00000   0.00000 
   0.00000   0.00000   0.00000 
  -0.01042   0.00000   0.00000 
  -0.01042   0.00000   0.00000 
   0.01042   0.00000   0.00000 
   0.01042   0.00000   0.00000 
   0.00000   0.01042   0.00000 
   0.00000   0.01042   0.00000 
   0.00000  -0.01042   0.00000 
   0.00000  -0.01042   0.00000 
   0.01042   0.00000   0.00000 
   0.01042   0.00000   0.00000 
  -0.01042   0.00000   0.00000 
  -0.01042   0.00000   0.00000 
   0.00000  -0.01042   0.00000 
   0.00000  -0.01042   0.00000 
   0.00000   0.01042   0.00000 
   0.00000   0.01042   0.00000 
    9    7   0.00000   4.00000    3 M5+[O5:i:dsp]A'_3(a) 
   0.00000   0.01042   0.00000 
   0.00000   0.01042   0.00000 
   0.00000   0.01042   0.00000 
   0.00000  -0.01042   0.00000 
   0.00000  -0.01042   0.00000 
   0.00000  -0.01042   0.00000 
  -0.01042   0.00000   0.00000 
  -0.01042   0.00000   0.00000 
  -0.01042   0.00000   0.00000 
   0.01042   0.00000   0.00000 
   0.01042   0.00000   0.00000 
   0.01042   0.00000   0.00000 
   0.00000  -0.01042   0.00000 
   0.00000  -0.01042   0.00000 
   0.00000  -0.01042   0.00000 
   0.00000   0.01042   0.00000 
   0.00000   0.01042   0.00000 
   0.00000   0.01042   0.00000 
   0.01042   0.00000   0.00000 
   0.01042   0.00000   0.00000 
   0.01042   0.00000   0.00000 
  -0.01042   0.00000   0.00000 
  -0.01042   0.00000   0.00000 
  -0.01042   0.00000   0.00000 
   0.00000   0.00000   0.00000 
   0.00000   0.00000   0.00000 
   0.00000   0.00000   0.00000 
   0.00000   0.00000   0.00000 
   0.00000   0.00000   0.00000 
   0.00000   0.00000   0.00000 
   0.00000   0.00000   0.00000 
   0.00000   0.00000   0.00000 
   0.00000   0.00000   0.00000 
   0.00000   0.00000   0.00000 
   0.00000   0.00000   0.00000 
   0.00000   0.00000   0.00000 
   0.00000   0.00000   0.00000 
   0.00000   0.00000   0.00000 
   0.00000   0.00000   0.00000 
   0.00000   0.00000   0.00000 
    9    8   0.00000   4.00000    3 M5+[O5:i:dsp]A'_4(a) 
   0.00000   0.00000   0.00000 
   0.00000   0.00000   0.00000 
   0.00000   0.00000   0.00000 
   0.00000   0.00000   0.00000 
   0.00000   0.00000   0.00000 
   0.00000   0.00000   0.00000 
   0.00000   0.00000   0.00000 
   0.00000   0.00000   0.00000 
   0.00000   0.00000   0.00000 
   0.00000   0.00000   0.00000 
   0.00000   0.00000   0.00000 
   0.00000   0.00000   0.00000 
   0.00000   0.00000   0.00000 
   0.00000   0.00000   0.00000 
   0.00000   0.00000   0.00000 
   0.00000   0.00000   0.00000 
   0.00000   0.00000   0.00000 
   0.00000   0.00000   0.00000 
   0.00000   0.00000   0.00000 
   0.00000   0.00000   0.00000 
   0.00000   0.00000   0.00000 
   0.00000   0.00000   0.00000 
   0.00000   0.00000   0.00000 
   0.00000   0.00000   0.00000 
   0.00000   0.01042   0.00000 
   0.00000   0.01042   0.00000 
   0.00000  -0.01042   0.00000 
   0.00000  -0.01042   0.00000 
   0.01042   0.00000   0.00000 
   0.01042   0.00000   0.00000 
  -0.01042   0.00000   0.00000 
  -0.01042   0.00000   0.00000 
   0.00000  -0.01042   0.00000 
   0.00000  -0.01042   0.00000 
   0.00000   0.01042   0.00000 
   0.00000   0.01042   0.00000 
  -0.01042   0.00000   0.00000 
  -0.01042   0.00000   0.00000 
   0.01042   0.00000   0.00000 
   0.01042   0.00000   0.00000 
    9    9   0.88405   5.65685    4 R1[O5:i:dsp]A''_1(a) 
   0.00000   0.00000   0.02210 
   0.00000   0.00000   0.02210 
   0.00000   0.00000  -0.02210 
   0.00000   0.00000  -0.02210 
   0.00000   0.00000   0.02210 
   0.00000   0.00000   0.02210 
   0.00000   0.00000  -0.02210 
   0.00000   0.00000   0.02210 
   0.00000   0.00000   0.02210 
   0.00000   0.00000   0.02210 
   0.00000   0.00000   0.02210 
   0.00000   0.00000  -0.02210 
   0.00000   0.00000  -0.02210 
   0.00000   0.00000  -0.02210 
   0.00000   0.00000   0.02210 
   0.00000   0.00000   0.02210 
   0.00000   0.00000  -0.02210 
   0.00000   0.00000  -0.02210 
   0.00000   0.00000  -0.02210 
   0.00000   0.00000  -0.02210 
   0.00000   0.00000   0.02210 
   0.00000   0.00000   0.02210 
   0.00000   0.00000  -0.02210 
   0.00000   0.00000  -0.02210 
   0.00000   0.00000  -0.02210 
   0.00000   0.00000   0.02210 
   0.00000   0.00000  -0.02210 
   0.00000   0.00000   0.02210 
   0.00000   0.00000  -0.02210 
   0.00000   0.00000   0.02210 
   0.00000   0.00000  -0.02210 
   0.00000   0.00000   0.02210 
   0.00000   0.00000   0.02210 
   0.00000   0.00000  -0.02210 
   0.00000   0.00000   0.02210 
   0.00000   0.00000  -0.02210 
   0.00000   0.00000  -0.02210 
   0.00000   0.00000   0.02210 
   0.00000   0.00000  -0.02210 
   0.00000   0.00000   0.02210 
    9   10   0.87251   5.65685    4 R1[O5:i:dsp]A''_2(a) 
   0.00000   0.00000   0.02210 
   0.00000   0.00000   0.02210 
   0.00000   0.00000  -0.02210 
   0.00000   0.00000  -0.02210 
   0.00000   0.00000   0.02210 
   0.00000   0.00000   0.02210 
   0.00000   0.00000  -0.02210 
   0.00000   0.00000   0.02210 
   0.00000   0.00000   0.02210 
   0.00000   0.00000   0.02210 
   0.00000   0.00000   0.02210 
   0.00000   0.00000  -0.02210 
   0.00000   0.00000  -0.02210 
   0.00000   0.00000  -0.02210 
   0.00000   0.00000   0.02210 
   0.00000   0.00000   0.02210 
   0.00000   0.00000  -0.02210 
   0.00000   0.00000  -0.02210 
   0.00000   0.00000  -0.02210 
   0.00000   0.00000  -0.02210 
   0.00000   0.00000   0.02210 
   0.00000   0.00000   0.02210 
   0.00000   0.00000  -0.02210 
   0.00000   0.00000  -0.02210 
   0.00000   0.00000   0.02210 
   0.00000   0.00000  -0.02210 
   0.00000   0.00000   0.02210 
   0.00000   0.00000  -0.02210 
   0.00000   0.00000   0.02210 
   0.00000   0.00000  -0.02210 
   0.00000   0.00000   0.02210 
   0.00000   0.00000  -0.02210 
   0.00000   0.00000  -0.02210 
   0.00000   0.00000   0.02210 
   0.00000   0.00000  -0.02210 
   0.00000   0.00000   0.02210 
   0.00000   0.00000   0.02210 
   0.00000   0.00000  -0.02210 
   0.00000   0.00000   0.02210 
   0.00000   0.00000  -0.02210 
    9   11   0.87048   5.65685    4 R1[O5:i:dsp]A''_3(a) 
   0.00000   0.00000   0.02210 
   0.00000   0.00000   0.02210 
   0.00000   0.00000  -0.02210 
   0.00000   0.00000  -0.02210 
   0.00000   0.00000   0.02210 
   0.00000   0.00000   0.02210 
   0.00000   0.00000  -0.02210 
   0.00000   0.00000   0.02210 
   0.00000   0.00000   0.02210 
   0.00000   0.00000   0.02210 
   0.00000   0.00000   0.02210 
   0.00000   0.00000  -0.02210 
   0.00000   0.00000   0.02210 
   0.00000   0.00000   0.02210 
   0.00000   0.00000  -0.02210 
   0.00000   0.00000  -0.02210 
   0.00000   0.00000   0.02210 
   0.00000   0.00000   0.02210 
   0.00000   0.00000   0.02210 
   0.00000   0.00000   0.02210 
   0.00000   0.00000  -0.02210 
   0.00000   0.00000  -0.02210 
   0.00000   0.00000   0.02210 
   0.00000   0.00000   0.02210 
   0.00000   0.00000  -0.02210 
   0.00000   0.00000   0.02210 
   0.00000   0.00000  -0.02210 
   0.00000   0.00000   0.02210 
   0.00000   0.00000  -0.02210 
   0.00000   0.00000   0.02210 
   0.00000   0.00000  -0.02210 
   0.00000   0.00000   0.02210 
   0.00000   0.00000  -0.02210 
   0.00000   0.00000   0.02210 
   0.00000   0.00000  -0.02210 
   0.00000   0.00000   0.02210 
   0.00000   0.00000   0.02210 
   0.00000   0.00000  -0.02210 
   0.00000   0.00000   0.02210 
   0.00000   0.00000  -0.02210 
    9   12   0.88202   5.65685    4 R1[O5:i:dsp]A''_4(a) 
   0.00000   0.00000  -0.02210 
   0.00000   0.00000  -0.02210 
   0.00000   0.00000   0.02210 
   0.00000   0.00000   0.02210 
   0.00000   0.00000  -0.02210 
   0.00000   0.00000  -0.02210 
   0.00000   0.00000   0.02210 
   0.00000   0.00000  -0.02210 
   0.00000   0.00000  -0.02210 
   0.00000   0.00000  -0.02210 
   0.00000   0.00000  -0.02210 
   0.00000   0.00000   0.02210 
   0.00000   0.00000  -0.02210 
   0.00000   0.00000  -0.02210 
   0.00000   0.00000   0.02210 
   0.00000   0.00000   0.02210 
   0.00000   0.00000  -0.02210 
   0.00000   0.00000  -0.02210 
   0.00000   0.00000  -0.02210 
   0.00000   0.00000  -0.02210 
   0.00000   0.00000   0.02210 
   0.00000   0.00000   0.02210 
   0.00000   0.00000  -0.02210 
   0.00000   0.00000  -0.02210 
   0.00000   0.00000  -0.02210 
   0.00000   0.00000   0.02210 
   0.00000   0.00000  -0.02210 
   0.00000   0.00000   0.02210 
   0.00000   0.00000  -0.02210 
   0.00000   0.00000   0.02210 
   0.00000   0.00000  -0.02210 
   0.00000   0.00000   0.02210 
   0.00000   0.00000  -0.02210 
   0.00000   0.00000   0.02210 
   0.00000   0.00000  -0.02210 
   0.00000   0.00000   0.02210 
   0.00000   0.00000   0.02210 
   0.00000   0.00000  -0.02210 
   0.00000   0.00000   0.02210 
   0.00000   0.00000  -0.02210 

#parentatom/rotmodenum/amp/maxamp/irrepnum/modelabel/(modevector_for_each_subatom)_for_each_mode 
!rotationalmodelist 
    3    1   0.00000  11.31371    2 GM3+[W1:d:rot]B1g(a) 
   0.00000   0.00000   0.04419 
   0.00000   0.00000   0.04419 
   0.00000   0.00000   0.04419 
   0.00000   0.00000   0.04419 
   0.00000   0.00000   0.04419 
   0.00000   0.00000   0.04419 
   0.00000   0.00000   0.04419 
   0.00000   0.00000   0.04419 
   0.00000   0.00000   0.04419 
   0.00000   0.00000   0.04419 
   0.00000   0.00000   0.04419 
   0.00000   0.00000   0.04419 
    3    2  -0.63198  11.31371    4 R1[W1:d:rot]B3g(a) 
  -0.01042  -0.01042   0.00000 
  -0.01042  -0.01042   0.00000 
  -0.01042  -0.01042   0.00000 
   0.01042   0.01042   0.00000 
   0.01042   0.01042   0.00000 
   0.01042   0.01042   0.00000 
   0.01042  -0.01042   0.00000 
   0.01042  -0.01042   0.00000 
  -0.01042   0.01042   0.00000 
  -0.01042   0.01042   0.00000 
   0.01042  -0.01042   0.00000 
  -0.01042   0.01042   0.00000 
    3    3  -0.00086  11.31371    4 R1[W1:d:rot]B2g(a) 
   0.01042  -0.01042   0.00000 
   0.01042  -0.01042   0.00000 
   0.01042  -0.01042   0.00000 
  -0.01042   0.01042   0.00000 
  -0.01042   0.01042   0.00000 
  -0.01042   0.01042   0.00000 
   0.01042   0.01042   0.00000 
   0.01042   0.01042   0.00000 
  -0.01042  -0.01042   0.00000 
  -0.01042  -0.01042   0.00000 
   0.01042   0.01042   0.00000 
  -0.01042  -0.01042   0.00000 
    4    1   0.00000  22.62742    1 GM1+[W2:i:rot]A'(a) 
   0.00000   0.00000   0.02210 
   0.00000   0.00000   0.02210 
   0.00000   0.00000   0.02210 
   0.00000   0.00000   0.02210 
   0.00000   0.00000   0.02210 
   0.00000   0.00000   0.02210 
   0.00000   0.00000   0.02210 
   0.00000   0.00000   0.02210 
   0.00000   0.00000   0.02210 
   0.00000   0.00000   0.02210 
   0.00000   0.00000   0.02210 
   0.00000   0.00000   0.02210 
   0.00000   0.00000   0.02210 
   0.00000   0.00000   0.02210 
   0.00000   0.00000   0.02210 
   0.00000   0.00000   0.02210 
   0.00000   0.00000  -0.02210 
   0.00000   0.00000  -0.02210 
   0.00000   0.00000  -0.02210 
   0.00000   0.00000  -0.02210 
   0.00000   0.00000  -0.02210 
   0.00000   0.00000  -0.02210 
   0.00000   0.00000  -0.02210 
   0.00000   0.00000  -0.02210 
   0.00000   0.00000  -0.02210 
   0.00000   0.00000  -0.02210 
   0.00000   0.00000  -0.02210 
   0.00000   0.00000  -0.02210 
   0.00000   0.00000  -0.02210 
   0.00000   0.00000  -0.02210 
   0.00000   0.00000  -0.02210 
   0.00000   0.00000  -0.02210 
   0.00000   0.00000  -0.02210 
   0.00000   0.00000  -0.02210 
   0.00000   0.00000  -0.02210 
   0.00000   0.00000  -0.02210 
   0.00000   0.00000  -0.02210 
   0.00000   0.00000  -0.02210 
   0.00000   0.00000  -0.02210 
   0.00000   0.00000  -0.02210 
    4    2   0.00000  22.62742    2 GM3+[W2:i:rot]A'(a) 
   0.00000   0.00000   0.02210 
   0.00000   0.00000   0.02210 
   0.00000   0.00000   0.02210 
   0.00000   0.00000   0.02210 
   0.00000   0.00000   0.02210 
   0.00000   0.00000   0.02210 
   0.00000   0.00000   0.02210 
   0.00000   0.00000   0.02210 
   0.00000   0.00000   0.02210 
   0.00000   0.00000   0.02210 
   0.00000   0.00000   0.02210 
   0.00000   0.00000   0.02210 
   0.00000   0.00000   0.02210 
   0.00000   0.00000   0.02210 
   0.00000   0.00000   0.02210 
   0.00000   0.00000   0.02210 
   0.00000   0.00000   0.02210 
   0.00000   0.00000   0.02210 
   0.00000   0.00000   0.02210 
   0.00000   0.00000   0.02210 
   0.00000   0.00000   0.02210 
   0.00000   0.00000   0.02210 
   0.00000   0.00000   0.02210 
   0.00000   0.00000   0.02210 
   0.00000   0.00000   0.02210 
   0.00000   0.00000   0.02210 
   0.00000   0.00000   0.02210 
   0.00000   0.00000   0.02210 
   0.00000   0.00000   0.02210 
   0.00000   0.00000   0.02210 
   0.00000   0.00000   0.02210 
   0.00000   0.00000   0.02210 
   0.00000   0.00000   0.02210 
   0.00000   0.00000   0.02210 
   0.00000   0.00000   0.02210 
   0.00000   0.00000   0.02210 
   0.00000   0.00000   0.02210 
   0.00000   0.00000   0.02210 
   0.00000   0.00000   0.02210 
   0.00000   0.00000   0.02210 
    4    3   0.00000  16.00000    3 M5+[W2:i:rot]A'_1(a) 
   0.00000   0.00000   0.03125 
   0.00000   0.00000   0.03125 
   0.00000   0.00000   0.03125 
   0.00000   0.00000   0.03125 
   0.00000   0.00000   0.03125 
   0.00000   0.00000   0.03125 
   0.00000   0.00000   0.03125 
   0.00000   0.00000   0.03125 
   0.00000   0.00000  -0.03125 
   0.00000   0.00000  -0.03125 
   0.00000   0.00000  -0.03125 
   0.00000   0.00000  -0.03125 
   0.00000   0.00000  -0.03125 
   0.00000   0.00000  -0.03125 
   0.00000   0.00000  -0.03125 
   0.00000   0.00000  -0.03125 
   0.00000   0.00000   0.00000 
   0.00000   0.00000   0.00000 
   0.00000   0.00000   0.00000 
   0.00000   0.00000   0.00000 
   0.00000   0.00000   0.00000 
   0.00000   0.00000   0.00000 
   0.00000   0.00000   0.00000 
   0.00000   0.00000   0.00000 
   0.00000   0.00000   0.00000 
   0.00000   0.00000   0.00000 
   0.00000   0.00000   0.00000 
   0.00000   0.00000   0.00000 
   0.00000   0.00000   0.00000 
   0.00000   0.00000   0.00000 
   0.00000   0.00000   0.00000 
   0.00000   0.00000   0.00000 
   0.00000   0.00000   0.00000 
   0.00000   0.00000   0.00000 
   0.00000   0.00000   0.00000 
   0.00000   0.00000   0.00000 
   0.00000   0.00000   0.00000 
   0.00000   0.00000   0.00000 
   0.00000   0.00000   0.00000 
   0.00000   0.00000   0.00000 
    4    4   0.00000  16.00000    3 M5+[W2:i:rot]A'_2(a) 
   0.00000   0.00000   0.00000 
   0.00000   0.00000   0.00000 
   0.00000   0.00000   0.00000 
   0.00000   0.00000   0.00000 
   0.00000   0.00000   0.00000 
   0.00000   0.00000   0.00000 
   0.00000   0.00000   0.00000 
   0.00000   0.00000   0.00000 
   0.00000   0.00000   0.00000 
   0.00000   0.00000   0.00000 
   0.00000   0.00000   0.00000 
   0.00000   0.00000   0.00000 
   0.00000   0.00000   0.00000 
   0.00000   0.00000   0.00000 
   0.00000   0.00000   0.00000 
   0.00000   0.00000   0.00000 
   0.00000   0.00000   0.03125 
   0.00000   0.00000   0.03125 
   0.00000   0.00000   0.03125 
   0.00000   0.00000   0.03125 
   0.00000   0.00000   0.03125 
   0.00000   0.00000   0.03125 
   0.00000   0.00000   0.03125 
   0.00000   0.00000   0.03125 
   0.00000   0.00000   0.03125 
   0.00000   0.00000   0.03125 
   0.00000   0.00000   0.03125 
   0.00000   0.00000   0.03125 
   0.00000   0.00000  -0.03125 
   0.00000   0.00000  -0.03125 
   0.00000   0.00000  -0.03125 
   0.00000   0.00000  -0.03125 
   0.00000   0.00000  -0.03125 
   0.00000   0.00000  -0.03125 
   0.00000   0.00000  -0.03125 
   0.00000   0.00000  -0.03125 
   0.00000   0.00000  -0.03125 
   0.00000   0.00000  -0.03125 
   0.00000   0.00000  -0.03125 
   0.00000   0.00000  -0.03125 
    4    5   0.21500  22.62742    4 R1[W2:i:rot]A''_1(a) 
   0.00737   0.00000   0.00000 
  -0.00737   0.00000   0.00000 
   0.00737   0.00000   0.00000 
  -0.00737   0.00000   0.00000 
   0.00000  -0.00737   0.00000 
   0.00000   0.00737   0.00000 
   0.00000  -0.00737   0.00000 
   0.00000   0.00737   0.00000 
  -0.00737   0.00000   0.00000 
   0.00737   0.00000   0.00000 
  -0.00737   0.00000   0.00000 
   0.00737   0.00000   0.00000 
   0.00000  -0.00737   0.00000 
   0.00000   0.00737   0.00000 
   0.00000  -0.00737   0.00000 
   0.00000   0.00737   0.00000 
   0.00737   0.00000   0.00000 
   0.00737   0.00000   0.00000 
  -0.00737   0.00000   0.00000 
  -0.00737   0.00000   0.00000 
  -0.00737   0.00000   0.00000 
   0.00737   0.00000   0.00000 
   0.00000  -0.00737   0.00000 
   0.00000  -0.00737   0.00000 
   0.00000   0.00737   0.00000 
   0.00000   0.00737   0.00000 
   0.00000   0.00737   0.00000 
   0.00000  -0.00737   0.00000 
  -0.00737   0.00000   0.00000 
  -0.00737   0.00000   0.00000 
   0.00737   0.00000   0.00000 
   0.00737   0.00000   0.00000 
   0.00737   0.00000   0.00000 
  -0.00737   0.00000   0.00000 
   0.00000  -0.00737   0.00000 
   0.00000   0.00737   0.00000 
   0.00000   0.00737   0.00000 
   0.00000   0.00737   0.00000 
   0.00000  -0.00737   0.00000 
   0.00000  -0.00737   0.00000 
    4    6  -0.64546  22.62742    4 R1[W2:i:rot]A''_2(a) 
   0.00737   0.00000   0.00000 
  -0.00737   0.00000   0.00000 
   0.00737   0.00000   0.00000 
  -0.00737   0.00000   0.00000 
   0.00000  -0.00737   0.00000 
   0.00000   0.00737   0.00000 
   0.00000  -0.00737   0.00000 
   0.00000   0.00737   0.00000 
  -0.00737   0.00000   0.00000 
   0.00737   0.00000   0.00000 
  -0.00737   0.00000   0.00000 
   0.00737   0.00000   0.00000 
   0.00000  -0.00737   0.00000 
   0.00000   0.00737   0.00000 
   0.00000  -0.00737   0.00000 
   0.00000   0.00737   0.00000 
  -0.00737   0.00000   0.00000 
  -0.00737   0.00000   0.00000 
   0.00737   0.00000   0.00000 
   0.00737   0.00000   0.00000 
   0.00737   0.00000   0.00000 
  -0.00737   0.00000   0.00000 
   0.00000   0.00737   0.00000 
   0.00000   0.00737   0.00000 
   0.00000  -0.00737   0.00000 
   0.00000  -0.00737   0.00000 
   0.00000  -0.00737   0.00000 
   0.00000   0.00737   0.00000 
   0.00737   0.00000   0.00000 
   0.00737   0.00000   0.00000 
  -0.00737   0.00000   0.00000 
  -0.00737   0.00000   0.00000 
  -0.00737   0.00000   0.00000 
   0.00737   0.00000   0.00000 
   0.00000   0.00737   0.00000 
   0.00000  -0.00737   0.00000 
   0.00000  -0.00737   0.00000 
   0.00000  -0.00737   0.00000 
   0.00000   0.00737   0.00000 
   0.00000   0.00737   0.00000 
    4    7  -0.21619  22.62742    4 R1[W2:i:rot]A''_3(a) 
   0.00737   0.00000   0.00000 
  -0.00737   0.00000   0.00000 
   0.00737   0.00000   0.00000 
  -0.00737   0.00000   0.00000 
   0.00000  -0.00737   0.00000 
   0.00000   0.00737   0.00000 
   0.00000  -0.00737   0.00000 
   0.00000   0.00737   0.00000 
   0.00737   0.00000   0.00000 
  -0.00737   0.00000   0.00000 
   0.00737   0.00000   0.00000 
  -0.00737   0.00000   0.00000 
   0.00000   0.00737   0.00000 
   0.00000  -0.00737   0.00000 
   0.00000   0.00737   0.00000 
   0.00000  -0.00737   0.00000 
   0.00737   0.00000   0.00000 
   0.00737   0.00000   0.00000 
  -0.00737   0.00000   0.00000 
  -0.00737   0.00000   0.00000 
  -0.00737   0.00000   0.00000 
   0.00737   0.00000   0.00000 
   0.00000  -0.00737   0.00000 
   0.00000  -0.00737   0.00000 
   0.00000   0.00737   0.00000 
   0.00000   0.00737   0.00000 
   0.00000   0.00737   0.00000 
   0.00000  -0.00737   0.00000 
   0.00737   0.00000   0.00000 
   0.00737   0.00000   0.00000 
  -0.00737   0.00000   0.00000 
  -0.00737   0.00000   0.00000 
  -0.00737   0.00000   0.00000 
   0.00737   0.00000   0.00000 
   0.00000   0.00737   0.00000 
   0.00000  -0.00737   0.00000 
   0.00000  -0.00737   0.00000 
   0.00000  -0.00737   0.00000 
   0.00000   0.00737   0.00000 
   0.00000   0.00737   0.00000 
    4    8   0.64690  22.62742    4 R1[W2:i:rot]A''_4(a) 
  -0.00737   0.00000   0.00000 
   0.00737   0.00000   0.00000 
  -0.00737   0.00000   0.00000 
   0.00737   0.00000   0.00000 
   0.00000   0.00737   0.00000 
   0.00000  -0.00737   0.00000 
   0.00000   0.00737   0.00000 
   0.00000  -0.00737   0.00000 
  -0.00737   0.00000   0.00000 
   0.00737   0.00000   0.00000 
  -0.00737   0.00000   0.00000 
   0.00737   0.00000   0.00000 
   0.00000  -0.00737   0.00000 
   0.00000   0.00737   0.00000 
   0.00000  -0.00737   0.00000 
   0.00000   0.00737   0.00000 
   0.00737   0.00000   0.00000 
   0.00737   0.00000   0.00000 
  -0.00737   0.00000   0.00000 
  -0.00737   0.00000   0.00000 
  -0.00737   0.00000   0.00000 
   0.00737   0.00000   0.00000 
   0.00000  -0.00737   0.00000 
   0.00000  -0.00737   0.00000 
   0.00000   0.00737   0.00000 
   0.00000   0.00737   0.00000 
   0.00000   0.00737   0.00000 
   0.00000  -0.00737   0.00000 
   0.00737   0.00000   0.00000 
   0.00737   0.00000   0.00000 
  -0.00737   0.00000   0.00000 
  -0.00737   0.00000   0.00000 
  -0.00737   0.00000   0.00000 
   0.00737   0.00000   0.00000 
   0.00000   0.00737   0.00000 
   0.00000  -0.00737   0.00000 
   0.00000  -0.00737   0.00000 
   0.00000  -0.00737   0.00000 
   0.00000   0.00737   0.00000 
   0.00000   0.00737   0.00000 
    4    9   0.64327  22.62742    4 R1[W2:i:rot]A''_5(a) 
   0.00000   0.00737   0.00000 
   0.00000  -0.00737   0.00000 
   0.00000   0.00737   0.00000 
   0.00000  -0.00737   0.00000 
   0.00737   0.00000   0.00000 
  -0.00737   0.00000   0.00000 
   0.00737   0.00000   0.00000 
  -0.00737   0.00000   0.00000 
   0.00000  -0.00737   0.00000 
   0.00000   0.00737   0.00000 
   0.00000  -0.00737   0.00000 
   0.00000   0.00737   0.00000 
   0.00737   0.00000   0.00000 
  -0.00737   0.00000   0.00000 
   0.00737   0.00000   0.00000 
  -0.00737   0.00000   0.00000 
   0.00000  -0.00737   0.00000 
   0.00000  -0.00737   0.00000 
   0.00000   0.00737   0.00000 
   0.00000   0.00737   0.00000 
   0.00000   0.00737   0.00000 
   0.00000  -0.00737   0.00000 
  -0.00737   0.00000   0.00000 
  -0.00737   0.00000   0.00000 
   0.00737   0.00000   0.00000 
   0.00737   0.00000   0.00000 
   0.00737   0.00000   0.00000 
  -0.00737   0.00000   0.00000 
   0.00000   0.00737   0.00000 
   0.00000   0.00737   0.00000 
   0.00000  -0.00737   0.00000 
   0.00000  -0.00737   0.00000 
   0.00000  -0.00737   0.00000 
   0.00000   0.00737   0.00000 
  -0.00737   0.00000   0.00000 
   0.00737   0.00000   0.00000 
   0.00737   0.00000   0.00000 
   0.00737   0.00000   0.00000 
  -0.00737   0.00000   0.00000 
  -0.00737   0.00000   0.00000 
    4   10   0.28030  22.62742    4 R1[W2:i:rot]A''_6(a) 
   0.00000   0.00737   0.00000 
   0.00000  -0.00737   0.00000 
   0.00000   0.00737   0.00000 
   0.00000  -0.00737   0.00000 
   0.00737   0.00000   0.00000 
  -0.00737   0.00000   0.00000 
   0.00737   0.00000   0.00000 
  -0.00737   0.00000   0.00000 
   0.00000  -0.00737   0.00000 
   0.00000   0.00737   0.00000 
   0.00000  -0.00737   0.00000 
   0.00000   0.00737   0.00000 
   0.00737   0.00000   0.00000 
  -0.00737   0.00000   0.00000 
   0.00737   0.00000   0.00000 
  -0.00737   0.00000   0.00000 
   0.00000   0.00737   0.00000 
   0.00000   0.00737   0.00000 
   0.00000  -0.00737   0.00000 
   0.00000  -0.00737   0.00000 
   0.00000  -0.00737   0.00000 
   0.00000   0.00737   0.00000 
   0.00737   0.00000   0.00000 
   0.00737   0.00000   0.00000 
  -0.00737   0.00000   0.00000 
  -0.00737   0.00000   0.00000 
  -0.00737   0.00000   0.00000 
   0.00737   0.00000   0.00000 
   0.00000  -0.00737   0.00000 
   0.00000  -0.00737   0.00000 
   0.00000   0.00737   0.00000 
   0.00000   0.00737   0.00000 
   0.00000   0.00737   0.00000 
   0.00000  -0.00737   0.00000 
   0.00737   0.00000   0.00000 
  -0.00737   0.00000   0.00000 
  -0.00737   0.00000   0.00000 
  -0.00737   0.00000   0.00000 
   0.00737   0.00000   0.00000 
   0.00737   0.00000   0.00000 
    4   11  -0.63818  22.62742    4 R1[W2:i:rot]A''_7(a) 
   0.00000   0.00737   0.00000 
   0.00000  -0.00737   0.00000 
   0.00000   0.00737   0.00000 
   0.00000  -0.00737   0.00000 
   0.00737   0.00000   0.00000 
  -0.00737   0.00000   0.00000 
   0.00737   0.00000   0.00000 
  -0.00737   0.00000   0.00000 
   0.00000   0.00737   0.00000 
   0.00000  -0.00737   0.00000 
   0.00000   0.00737   0.00000 
   0.00000  -0.00737   0.00000 
  -0.00737   0.00000   0.00000 
   0.00737   0.00000   0.00000 
  -0.00737   0.00000   0.00000 
   0.00737   0.00000   0.00000 
   0.00000  -0.00737   0.00000 
   0.00000  -0.00737   0.00000 
   0.00000   0.00737   0.00000 
   0.00000   0.00737   0.00000 
   0.00000   0.00737   0.00000 
   0.00000  -0.00737   0.00000 
  -0.00737   0.00000   0.00000 
  -0.00737   0.00000   0.00000 
   0.00737   0.00000   0.00000 
   0.00737   0.00000   0.00000 
   0.00737   0.00000   0.00000 
  -0.00737   0.00000   0.00000 
   0.00000  -0.00737   0.00000 
   0.00000  -0.00737   0.00000 
   0.00000   0.00737   0.00000 
   0.00000   0.00737   0.00000 
   0.00000   0.00737   0.00000 
   0.00000  -0.00737   0.00000 
   0.00737   0.00000   0.00000 
  -0.00737   0.00000   0.00000 
  -0.00737   0.00000   0.00000 
  -0.00737   0.00000   0.00000 
   0.00737   0.00000   0.00000 
   0.00737   0.00000   0.00000 
    4   12  -0.28618  22.62742    4 R1[W2:i:rot]A''_8(a) 
   0.00000  -0.00737   0.00000 
   0.00000   0.00737   0.00000 
   0.00000  -0.00737   0.00000 
   0.00000   0.00737   0.00000 
  -0.00737   0.00000   0.00000 
   0.00737   0.00000   0.00000 
  -0.00737   0.00000   0.00000 
   0.00737   0.00000   0.00000 
   0.00000  -0.00737   0.00000 
   0.00000   0.00737   0.00000 
   0.00000  -0.00737   0.00000 
   0.00000   0.00737   0.00000 
   0.00737   0.00000   0.00000 
  -0.00737   0.00000   0.00000 
   0.00737   0.00000   0.00000 
  -0.00737   0.00000   0.00000 
   0.00000  -0.00737   0.00000 
   0.00000  -0.00737   0.00000 
   0.00000   0.00737   0.00000 
   0.00000   0.00737   0.00000 
   0.00000   0.00737   0.00000 
   0.00000  -0.00737   0.00000 
  -0.00737   0.00000   0.00000 
  -0.00737   0.00000   0.00000 
   0.00737   0.00000   0.00000 
   0.00737   0.00000   0.00000 
   0.00737   0.00000   0.00000 
  -0.00737   0.00000   0.00000 
   0.00000  -0.00737   0.00000 
   0.00000  -0.00737   0.00000 
   0.00000   0.00737   0.00000 
   0.00000   0.00737   0.00000 
   0.00000   0.00737   0.00000 
   0.00000  -0.00737   0.00000 
   0.00737   0.00000   0.00000 
  -0.00737   0.00000   0.00000 
  -0.00737   0.00000   0.00000 
  -0.00737   0.00000   0.00000 
   0.00737   0.00000   0.00000 
   0.00737   0.00000   0.00000 
